# Supplementary material for: NSUN2 mediates intestinal stem cell expansion and colorectal tumour initiation via MAPK/ERK signalling
Source: Cell Death Dis. 2026 Mar 19;17(1):322. doi: 10.1038/s41419-026-08560-0 (PMC13039175; doi:10.1038/s41419-026-08560-0)
Supplement: Supplementary file 11 — Supplementary tables [file 41419_2026_8560_MOESM11_ESM.xlsx]

## Sheet: Table S1-Apc vs ApcNsun2 RNAseq
Symbol	ExpMean	Exp APC-KO	Exp APC-KO + NSUN2-KO	log2FC	lfcSE	Stat	p-value	padj
BC002163	14.4875	0	28.975	4.90569	3.90741	5.92181	1	1
Gm13443	13.738	0	27.4761	4.83168	3.90704	6.01095	1	1
Igkj1	6.5973	0	13.1946	3.82727	3.1178	1.53681	0.124341	0.323826
Igkv8-19	6.8544	0.297314	13.4115	3.47362	2.32067	2.43139	1	1
Pmp22	51.4247	8.60695	94.2425	3.30946	0.591662	6.45938	1.05131e-10	6.97339e-09
Igkv4-53	9.08902	1.00423	17.1738	3.18074	2.01982	2.1521	0.0313893	0.110439
Ighv15-2	3.53862	0	7.07723	3.01386	3.90915	5.43149	1	1
Gm5537	3.64326	0.024826	7.2617	3.01106	3.15925	2.67776	0.00741173	0.0342432
2010109I03Rik	31.2504	6.12021	56.3806	3.01057	0.925746	3.72932	0.000191997	0.00171447
Cyp3a25	41.8102	8.69198	74.9285	2.96978	0.907196	3.86066	0.000113082	0.00111822
Cyp2c66	7.7616	0.996633	14.5266	2.9591	0.963818	4.36376	1.27844e-05	0.0001892
Gm28328	3.20025	0	6.4005	2.88762	3.41325	1.26156	0.207106	0.4696
Me3	24.4439	5.09588	43.7919	2.87733	0.318365	11.1099	1.12254e-28	3.84229e-25
Slc5a4a	6.36024	0.792165	11.9283	2.85076	0.977614	4.3736	1.22212e-05	0.000181763
Clca4a	59.9283	14.3155	105.541	2.79835	0.786737	4.12281	3.74276e-05	0.000457067
Ighj1	7.61403	1.2225	14.0056	2.75524	1.91361	1.91585	0.0553845	0.172923
Slc28a1	7.74992	1.28137	14.2185	2.73785	0.959775	4.10843	3.9836e-05	0.000479633
Enpp7	70.8226	17.8014	123.844	2.73121	1.05837	2.9885	0.00280348	0.015287
Gm28330	4.31203	0.426675	8.19738	2.68857	1.84559	2.36214	0.0181699	0.0710428
Ces2a	39.7658	9.95376	69.5779	2.68779	1.11434	2.87889	0.00399084	0.0204143
Trgj4	2.65559	0	5.31117	2.65791	3.05536	1.22451	0.22076	0.489941
Slc5a4b	4.88792	0.647347	9.12849	2.6202	1.16034	3.61856	0.000296245	0.00242917
Cyp3a11	46.215	12.4616	79.9685	2.58852	0.937226	3.21206	0.00131789	0.00825965
Cyp1a1	2.72908	0.065567	5.3926	2.58478	1.30747	5.05357	4.33633e-07	1.00774e-05
Igkv16-104	3.85762	0.414488	7.30075	2.55296	2.40186	1.79722	0.0723004	0.213195
Rdh7	14.0296	3.39379	24.6655	2.54629	0.916847	3.57712	0.000347395	0.00276807
Gm28661	15.96	4.15438	27.7655	2.48047	0.822258	3.77695	0.000158762	0.00147098
Igkv5-39	4.46553	0.663774	8.26728	2.47769	1.1053	3.6168	0.000298269	0.00244129
Gm11966	2.25672	0	4.51343	2.46295	3.95382	0.90288	0.36659	0.685888
Gm12396	7.29031	1.60334	12.9773	2.42465	0.649893	4.94482	7.62137e-07	1.65556e-05
Gm47893	2.18172	0	4.36344	2.42316	3.83738	1.69032	0.0909676	0.25576
Gm17571	2.13673	0	4.27347	2.39875	3.2649	1.09606	0.273051	0.567169
Plb1	9.41416	2.42207	16.4063	2.34667	2.10136	1.54066	1	1
Gsdmc4	15.5849	4.46009	26.7098	2.3434	1.59652	1.86181	0.0626296	0.190456
Lct	119.836	39.778	199.895	2.30058	0.670963	4.04517	5.2285e-05	0.000594796
Selenop	522.165	176.495	867.836	2.29131	0.64985	4.13227	3.59192e-05	0.000441799
Sis	364.394	123.927	604.861	2.27791	0.62923	4.27688	1.89533e-05	0.000260876
Igkv8-24	3.85294	0.676146	7.02973	2.2602	1.35348	2.6275	0.00860146	0.0387462
Gdpd2	8.15869	2.17947	14.1379	2.25131	0.818406	3.75076	0.000176299	0.00160126
Aldh1a1	33.0532	10.8694	55.2371	2.24428	0.779345	3.53308	0.000410754	0.00317268
Ighv1-84	3.31301	0.542748	6.08327	2.19891	3.75642	1.04711	1	1
Cyp2c55	30.8427	10.4658	51.2196	2.18726	0.668379	3.97264	7.10804e-05	0.000765776
Trbj2-4	1.72807	0	3.45614	2.15579	3.55753	0.876755	0.38062	0.701188
Dbp	7.66489	2.18694	13.1429	2.14983	0.47632	5.94515	2.762e-09	1.23187e-07
Gsdmc2	10.1532	3.10567	17.2008	2.14831	1.68306	1.68204	0.092561	0.259145
Trim30d	11.3328	3.55093	19.1148	2.14402	1.00719	2.81514	0.00487556	0.0241314
Apoc3	485.232	179.163	791.301	2.13675	0.369527	6.84592	7.59834e-12	6.94871e-10
Slc6a20a	17.3606	5.80379	28.9174	2.13657	0.916824	2.99342	0.0027587	0.0150841
Igkv4-80	1.79566	0.0366137	3.5547	2.13548	3.90089	1.5224	0.127909	0.330962
Ocm	5.20645	1.33088	9.08202	2.11284	1.41956	2.29551	0.0217038	0.0818738
Mme	80.1394	30.0032	130.276	2.08211	0.285953	8.52038	1.59027e-17	6.35048e-15
Asah2	60.9043	22.7207	99.0879	2.07705	0.669356	3.74042	0.000183714	0.00165605
Slc13a1	19.7327	6.94753	32.5178	2.07635	0.349543	7.39028	1.46525e-13	2.08475e-11
Gm37450	4.67485	1.17796	8.17174	2.07422	1.1577	2.75966	0.0057861	0.0278663
Scin	23.7691	8.57614	38.9621	2.06112	0.665306	3.85472	0.000115862	0.00114053
Gm14085	4.45623	1.12525	7.78722	2.04778	1.83161	1.67089	0.0947431	0.263686
Ighv1-18	3.40226	0.7175	6.08703	2.04487	1.34041	2.47519	0.0133164	0.0549975
Ces2c	116.377	44.9629	187.791	2.03824	0.391668	6.26491	3.73049e-10	2.14862e-08
Fam151a	25.694	9.46615	41.9219	2.03598	1.52186	1.63846	0.101325	0.277235
Cyp2c65	47.1948	17.9439	76.4457	2.03145	0.35837	6.90729	4.93994e-12	4.77262e-10
Prss30	30.2996	11.309	49.2901	2.03056	1.14144	2.15086	0.0314869	0.11075
Cyp2b10	10.5707	3.55453	17.5869	2.02892	0.804355	3.33841	0.000842607	0.00571437
Slc23a1	4.16373	1.04464	7.28283	2.01828	0.946196	3.34556	0.000821172	0.00559433
Pla2g4c	13.8595	4.89773	22.8213	2.01402	1.38559	1.86657	0.0619617	0.188737
Gm5485	32.6012	12.405	52.7975	2.00477	0.432509	5.7077	1.14514e-08	4.24728e-07
Hes2	4.70893	1.28324	8.13462	2.00026	0.376853	7.72804	1.09212e-14	2.09337e-12
Gm10499	29.2982	11.1434	47.4529	1.99641	0.271419	8.85428	8.42255e-19	4.38705e-16
Trim38	2.82215	0.532544	5.11175	1.99566	0.53676	6.88669	5.71069e-12	5.4421e-10
Ace	98.5247	39.0411	158.008	1.98955	0.662977	3.6722	0.000240471	0.00205536
Apoa4	2419.37	994.711	3844.02	1.94919	0.256066	9.09132	9.78441e-20	6.01114e-17
Mcoln3	4.41933	1.24703	7.59163	1.93491	0.508897	5.776	7.64993e-09	2.99987e-07
Iyd	11.1553	4.04897	18.2617	1.93167	0.319572	7.55329	4.24387e-14	6.82437e-12
Nt5e	2.51142	0.45962	4.56321	1.93032	0.49165	6.98536	2.84117e-12	2.95976e-10
Bst1	48.8683	19.7922	77.9444	1.92479	0.333228	6.97261	3.11104e-12	3.18549e-10
Cubn	11.4541	4.19435	18.7138	1.92419	0.804099	3.17101	0.0015191	0.00927089
Apol9b	16.1379	6.15678	26.1191	1.92193	0.300936	8.12634	4.42435e-16	1.26199e-13
Btnl7-ps	29.8542	11.9079	47.8006	1.91865	0.294413	8.00382	1.20622e-15	2.8901e-13
Susd2	4.92733	1.48195	8.37272	1.917	1.09453	2.60066	0.00930454	0.0413688
Gm44943	1.6095	0.0947447	3.12425	1.91354	1.90355	2.80353	0.00505462	0.0249038
Gm3776	50.8775	20.7724	80.9827	1.91282	0.81649	2.84476	0.00444452	0.0223552
Ighv4-1	2.82169	0.604133	5.03925	1.91258	1.42787	2.28577	0.0222678	0.0836132
Apol10a	56.3027	23.1699	89.4355	1.90368	0.742818	3.11568	0.00183523	0.0107801
Dynlt1-ps1	7.40054	2.55243	12.2487	1.89897	2.21357	1.14675	0.251486	0.535704
Gm10217	3.69907	0.993893	6.40424	1.89276	1.49586	1.84216	0.0654521	0.197113
Gstm3	55.0238	22.8031	87.2445	1.89036	0.663829	3.47071	0.000519092	0.00385179
Slc28a2	63.3867	26.4298	100.344	1.88544	0.382688	5.79142	6.97935e-09	2.75949e-07
Fabp2	2920.04	1245.8	4594.28	1.88192	0.343752	6.55428	5.59126e-11	4.03514e-09
Enpp3	118.693	50.1055	187.28	1.88133	0.240364	9.3381	9.80747e-21	7.34335e-18
Npc1l1	103.387	43.6162	163.157	1.87944	0.383903	5.90255	3.57918e-09	1.54113e-07
Ugt1a1	32.106	13.1537	51.0583	1.87895	0.698653	3.35052	0.000806591	0.00551539
Akr1c14	3.33522	0.868548	5.8019	1.86402	0.954871	3.16731	0.00153858	0.00936122
Egln3	10.8844	4.15694	17.6119	1.85164	0.417691	5.82854	5.59142e-09	2.29009e-07
Hsd3b3	2.40225	0.476542	4.32795	1.85136	2.24069	1.52006	0.128497	0.332159
Gm15502	72.3164	30.8642	113.769	1.84872	0.36424	5.9405	2.84148e-09	1.26312e-07
Cyp2d22	17.9452	7.25599	28.6344	1.84376	0.326163	6.55483	5.57052e-11	4.03232e-09
Ido1	4.36774	1.34109	7.3944	1.84225	0.438013	6.30124	2.95269e-10	1.74683e-08
Tmem86b	37.566	15.828	59.304	1.84139	0.329976	6.97386	3.08362e-12	3.17097e-10
Gsta1	72.2348	30.9919	113.478	1.83929	0.784253	2.8276	0.00468979	0.0234001
Gm48252	1.2801	0	2.5602	1.83196	3.97701	0.751076	0.452607	0.774604
Igkv8-30	2.6397	0.598899	4.6805	1.82894	1.51509	2.2413	1	1
Eci3	24.9992	10.4543	39.5441	1.8236	0.369657	6.14195	8.15146e-10	4.28309e-08
Gda	129.039	56.3383	201.74	1.82206	0.330125	6.64181	3.0985e-11	2.40259e-09
Naaladl1	140.961	61.674	220.248	1.81973	0.891068	2.45649	0.01403	0.0574142
Slc2a7	15.3543	6.23094	24.4776	1.81697	0.326818	7.30956	2.6802e-13	3.54794e-11
Acot12	11.4362	4.50127	18.3711	1.81607	0.250398	10.0298	1.12761e-23	1.80116e-20
Hist1h2bc	42.426	18.2463	66.6056	1.81256	0.262299	8.63175	6.04178e-18	2.53967e-15
Maob	11.7579	4.67493	18.8409	1.8058	0.78991	3.07368	0.00211437	0.0120735
Aldh4a1	26.6357	11.3169	41.9546	1.80217	0.27132	8.17506	2.95728e-16	8.96917e-14
Gm44216	6.37714	2.28993	10.4644	1.80103	1.11241	2.236	0.0253515	0.0928355
Gm8909	64.6716	28.3927	100.951	1.79434	0.28746	7.66699	1.76084e-14	3.07954e-12
AC144852.1	1.21569	0	2.43139	1.77879	3.98173	0.726379	0.467606	0.789222
Trim12a	15.9407	6.65089	25.2305	1.77755	0.80076	2.607	0.00913398	0.0407694
Slc16a3	20.5048	8.73644	32.2731	1.77289	0.356328	6.02594	1.68125e-09	8.07271e-08
Igkv1-117	3.91973	1.23927	6.6002	1.76301	1.03438	2.53007	0.0114041	0.0486284
Gm17545	1.19639	0	2.39278	1.76247	4.03422	0.524422	0.599985	0.886459
Gm17374	73.8391	33.0771	114.601	1.76228	0.523186	3.91215	9.14773e-05	0.000940685
Gm11060	1.19337	0	2.38674	1.7599	3.99998	0.643512	0.519892	0.829777
2010106E10Rik	159.394	72.2206	246.568	1.7575	0.260832	8.21412	2.13727e-16	6.65051e-14
Fabp1	3797.78	1734.42	5861.15	1.75615	0.299778	7.12867	1.0134e-12	1.19025e-10
Mroh7	3.64294	1.127	6.15887	1.75091	0.455737	5.75517	8.65547e-09	3.32881e-07
Mxd1	50.9162	22.7881	79.0442	1.75056	0.296752	7.12308	1.05543e-12	1.22758e-10
Gm9992	25.5559	11.1726	39.9392	1.74984	0.322463	6.82902	8.5497e-12	7.58707e-10
Ggt1	407.569	186.351	628.787	1.74912	0.263021	7.8479	4.2305e-15	9.05026e-13
Treh	134.309	61.0483	207.57	1.74907	0.284291	7.55479	4.19536e-14	6.79194e-12
Gm15313	1.41009	0.105806	2.71438	1.74802	1.91278	2.63706	0.0083628	0.037799
St3gal4	449.637	205.922	693.352	1.74658	0.661826	3.10182	0.00192333	0.0111825
Enpep	123.77	56.3057	191.234	1.74611	0.758368	2.81809	0.00483096	0.0239647
Aspa	39.4503	17.5954	61.3051	1.7444	0.33665	6.30799	2.82674e-10	1.69018e-08
Cyp2c68	21.1953	9.20452	33.186	1.7442	0.354154	6.32104	2.59803e-10	1.56404e-08
Ugt2a3	20.6304	8.94849	32.3123	1.7435	0.378878	5.90977	3.42583e-09	1.48699e-07
1700016C15Rik	5.28598	1.89698	8.67499	1.73971	0.388755	6.57096	4.99917e-11	3.69692e-09
Mafb	16.8466	7.22704	26.4662	1.73921	0.350197	6.33268	2.40942e-10	1.46522e-08
Fmo5	50.4991	22.7797	78.2186	1.73611	0.289422	7.5938	3.10667e-14	5.16916e-12
2010003K11Rik	57.7725	26.1629	89.382	1.7344	0.258274	8.28148	1.21652e-16	4.04831e-14
Cd36	10.0888	4.12684	16.0508	1.7337	0.647726	3.60702	0.000309738	0.00252254
Slc5a1	419.299	194.93	643.667	1.71821	0.304628	6.84182	7.81959e-12	7.09687e-10
Gm21903	1.144	0	2.288	1.71721	3.99998	0.643512	0.519892	0.829777
Reg3a	37.2581	16.8485	57.6678	1.71676	0.911647	2.36113	0.0182192	0.0712009
Ada	117.415	54.346	180.485	1.7133	0.289827	7.18044	6.94889e-13	8.53822e-11
AL592187.6	3.98416	1.32987	6.63846	1.71303	0.76661	3.42416	0.000616703	0.00445137
Ceacam18	24.1849	10.7924	37.5775	1.70991	0.277333	7.84274	4.40815e-15	9.34685e-13
Synpo	25.1603	11.2941	39.0264	1.70298	0.277778	7.99721	1.27272e-15	3.01924e-13
Lect2	22.8801	10.2712	35.4891	1.69483	0.431193	5.06986	3.98107e-07	9.306e-06
Gm28503	4.06094	1.38888	6.733	1.6947	1.46042	1.554	0.120184	0.315089
Trbj1-2	2.56467	0.682953	4.44639	1.69431	2.40307	1.04902	0.294169	0.596857
Clic5	26.4723	11.9728	40.9719	1.69393	0.259958	8.22495	1.95271e-16	6.15616e-14
Ptprh	67.5927	31.4084	103.777	1.69288	0.323758	6.32728	2.49518e-10	1.50591e-08
Apol9a	22.5767	10.1433	35.0101	1.69222	0.170768	12.4765	1.00323e-35	4.00625e-32
Cyp2c29	2.65623	0.729066	4.5834	1.69115	0.951068	3.27467	0.00105785	0.0069082
Rdh16f2	2.56572	0.689273	4.44216	1.68778	0.709579	4.35974	1.30218e-05	0.00019212
Igkv4-61	1.72304	0.294606	3.15147	1.68111	3.50136	1.04575	0.295676	0.598379
Trim30a	3.83832	1.30345	6.37319	1.67849	0.475644	4.45626	8.34012e-06	0.000131467
Ephx2	126.806	59.863	193.748	1.67797	0.261886	7.88511	3.14269e-15	6.90815e-13
Trim15	15.0221	6.63375	23.4105	1.67704	0.372523	5.73009	1.00374e-08	3.7734e-07
Slc15a1	94.5566	44.5799	144.533	1.67488	0.255907	8.03577	9.29919e-16	2.34535e-13
Clca1	43.9211	20.4314	67.4108	1.6745	0.783802	2.65895	0.00783848	0.0358211
Btnl6	103.549	48.959	158.139	1.67147	0.299441	6.81617	9.35021e-12	8.23644e-10
Acta1	15.425	6.84908	24.0009	1.67139	0.334892	6.42099	1.3539e-10	8.69693e-09
Xdh	95.1141	44.9462	145.282	1.67073	0.160596	12.7825	2.05337e-37	1.22997e-33
Pdzk1	85.9244	40.7845	131.064	1.6602	0.296151	6.84224	7.7963e-12	7.09687e-10
Apol7a	24.6664	11.4035	37.9293	1.6501	0.398798	5.28618	1.24898e-07	3.44367e-06
Krt20	835.916	403.559	1268.27	1.64958	0.252611	7.93263	2.14546e-15	4.84954e-13
Acaa1b	8.0977	3.39783	12.7976	1.64955	0.445489	5.36101	8.27595e-08	2.39772e-06
Leap2	202.791	97.5782	308.005	1.64829	0.220282	9.17774	4.40232e-20	3.0137e-17
Aqp7	11.7997	5.20167	18.3977	1.64516	0.226295	9.58703	9.06561e-22	9.0505e-19
Gsdmc3	2.33314	0.616826	4.04946	1.64296	2.09083	1.4898	0.136276	0.34661
Gm15331	12.8972	5.74395	20.0505	1.64219	0.441594	4.89175	9.99449e-07	2.09692e-05
Gm21769	1.05802	0	2.11604	1.63971	3.99998	0.643512	0.519892	0.829777
Adh6a	159.679	77.1015	242.256	1.63906	0.293403	6.85801	6.98265e-12	6.43478e-10
Mfsd4b2	12.5363	5.58304	19.4895	1.63806	0.29635	7.31077	2.65623e-13	3.53574e-11
Vwa1	6.42955	2.62385	10.2352	1.63244	0.405952	5.70349	1.17379e-08	4.33107e-07
Tldc2	13.3602	6.01792	20.7025	1.62874	0.374764	5.6476	1.62701e-08	5.73281e-07
Olfr1031	1.36814	0.162996	2.57328	1.6194	1.27828	3.41241	0.000643906	0.00461501
Ankrd37	10.3373	4.56947	16.1052	1.61882	0.29198	6.6551	2.83102e-11	2.20949e-09
Bmp8a	3.33171	1.12856	5.53485	1.61828	0.279752	9.75733	1.71612e-22	2.05592e-19
Igkv10-96	9.81618	4.31883	15.3135	1.61689	0.934711	2.22048	1	1
Slc5a11	29.0026	13.7545	44.2508	1.61679	0.356501	6.08013	1.20083e-09	5.99414e-08
Cidec	46.3383	22.3445	70.3321	1.61147	0.193332	10.2937	7.52365e-25	1.28762e-21
Ttll2	3.92604	1.42973	6.42235	1.61108	0.4421	5.65997	1.51398e-08	5.36613e-07
Slc27a4	96.9127	47.3069	146.518	1.61059	0.28116	7.08737	1.36685e-12	1.53036e-10
Gm29397	8.20971	3.54379	12.8756	1.61059	0.430421	4.9795	6.37477e-07	1.41034e-05
Gm20796	1.33244	0.151966	2.51292	1.60857	0.303548	14.6257	1.92646e-48	2.3079e-44
Gm12424	7.84326	3.38796	12.2986	1.59965	0.350858	6.27871	3.41398e-10	1.98541e-08
Tmem139	11.0086	4.96239	17.0548	1.59842	0.389071	5.5183	3.42304e-08	1.11435e-06
Clec2e	37.5574	18.1522	56.9625	1.59761	0.314702	6.48437	8.91052e-11	6.06523e-09
Arg2	73.1157	35.8839	110.347	1.594	0.371818	5.40091	6.63021e-08	1.97528e-06
Slc2a5	36.1016	17.4859	54.7172	1.5917	0.182245	11.0301	2.73678e-28	8.19664e-25
Lgals3	441.815	219.816	663.814	1.59011	0.199179	9.6886	3.37121e-22	3.84639e-19
Mep1b	319.649	159.15	480.148	1.58706	0.246318	7.88321	3.19069e-15	6.9499e-13
Maoa	81.8894	40.558	123.221	1.57971	0.386614	5.13298	2.8519e-07	6.97974e-06
Lhfpl2	7.29409	3.15959	11.4286	1.57915	0.388244	5.48505	4.13346e-08	1.30829e-06
H2-Q2	372.19	186.223	558.156	1.57849	0.251236	7.71178	1.24071e-14	2.34074e-12
Dnase1	13.5671	6.31048	20.8237	1.57786	0.443354	4.02604	5.67244e-05	0.000635502
Xpnpep2	30.2893	14.7035	45.8751	1.57774	0.78452	2.33901	0.0193351	0.0747571
Nlrp9b	6.83102	2.93059	10.7315	1.57756	0.774777	2.61522	0.008917	0.0399199
Hsd17b2	17.785	8.43717	27.1328	1.57583	0.393522	5.33024	9.80846e-08	2.7779e-06
Igkv14-111	1.58635	0.300016	2.87268	1.5748	1.21837	2.75826	0.00581098	0.0279515
Slc25a45	47.4373	23.3545	71.5201	1.57419	0.215229	9.00664	2.12457e-19	1.21202e-16
Cd55	17.9561	8.54022	27.3721	1.57238	0.383297	5.46009	4.75881e-08	1.47887e-06
H2-Bl	23.1736	11.1701	35.1771	1.57174	0.203599	9.83411	8.02717e-23	1.0685e-19
Espn	99.8751	49.7855	149.965	1.57172	0.264816	6.99876	2.58235e-12	2.74992e-10
Maf	31.3967	15.3167	47.4767	1.57095	0.294264	6.70093	2.07099e-11	1.68778e-09
Gstk1	34.7886	17.0434	52.5338	1.56898	0.376213	5.35953	8.34393e-08	2.4145e-06
Cndp1	5.4905	2.27584	8.70517	1.56689	0.348538	6.16201	7.18284e-10	3.83298e-08
Trbj2-5	0.979698	0	1.9594	1.5653	4.0187	0.573862	0.566061	0.86349
Abcb1a	45.8186	22.6703	68.9669	1.56359	0.275956	7.41971	1.17381e-13	1.73609e-11
Slc34a2	5.14401	2.10757	8.18046	1.56278	1.15688	1.97154	0.0486627	0.156169
Alpi	394.758	199.506	590.01	1.55953	0.185051	10.4381	1.66072e-25	3.06084e-22
Lama3	2.35019	0.699921	4.00046	1.55659	0.787381	3.55178	0.00038264	0.00299414
Iqgap2	56.7653	28.344	85.1866	1.5544	0.264846	7.35603	1.89465e-13	2.57931e-11
Mep1a	34.0169	16.7968	51.237	1.55345	0.610036	3.18968	0.0014243	0.00878638
Gk	38.9624	19.3327	58.5922	1.55132	0.370585	5.34125	9.23078e-08	2.64241e-06
Slc3a1	73.7499	37.0545	110.445	1.5502	0.289041	6.67911	2.40393e-11	1.91994e-09
Erich4	57.3735	28.7252	86.0219	1.54969	0.296471	6.52344	6.87151e-11	4.85668e-09
Trgj2	2.80195	0.9376	4.6663	1.54814	2.2871	1.11377	0.265378	0.556285
Sprr2a3	208.641	105.86	311.421	1.54777	0.823833	2.31047	0.0208623	0.0792548
Dpep1	142.784	72.4353	213.132	1.54396	0.319725	5.95344	2.62564e-09	1.18923e-07
Unc93a	18.7051	9.07037	28.3398	1.54274	0.271923	7.36166	1.81632e-13	2.5011e-11
Cox7a1	210.87	107.46	314.279	1.53947	0.280635	6.79185	1.10704e-11	9.57566e-10
Anpep	1537.32	787.284	2287.36	1.53752	0.626655	3.11525	0.0018379	0.0107905
Gm10794	9.78517	4.53793	15.0324	1.53357	0.647937	3.03098	0.00243759	0.0135983
Ighv8-12	2.44112	0.767823	4.11441	1.53259	1.26984	2.14558	0.0319067	0.111898
Ifit1bl2	28.8174	14.3258	43.3089	1.53163	0.253686	7.68096	1.57907e-14	2.82346e-12
Cgref1	148.088	75.7686	220.408	1.52812	0.277634	6.88347	5.84114e-12	5.52513e-10
Tlcd2	49.3241	24.9914	73.6567	1.52224	0.261187	7.41312	1.23365e-13	1.7914e-11
Slc5a12	62.2789	31.7283	92.8296	1.51951	0.272691	7.37073	1.69695e-13	2.37397e-11
H2-Q1	57.5516	29.3135	85.7897	1.51756	0.279288	6.88252	5.88025e-12	5.52513e-10
Ces2e	272.169	140.438	403.901	1.5174	0.314454	6.01583	1.78963e-09	8.49098e-08
Mettl7b	28.9784	14.5348	43.422	1.51577	0.281398	6.92739	4.28663e-12	4.22666e-10
Slc7a9	90.4745	46.5103	134.439	1.51133	0.333451	5.68828	1.28328e-08	4.62367e-07
Spink1	706.659	366.576	1046.74	1.51117	0.28819	6.46013	1.0461e-10	6.9624e-09
Dgat2	86.6198	44.5866	128.653	1.50797	0.244578	7.69519	1.41288e-14	2.58418e-12
Pls1	337.573	175.412	499.734	1.50509	0.26354	6.54855	5.80977e-11	4.18024e-09
Mfsd4b3	9.11019	4.27108	13.9493	1.50391	0.369533	5.57743	2.44092e-08	8.29565e-07
Slc41a2	6.91561	3.12868	10.7025	1.50307	0.333123	6.16937	6.85626e-10	3.6854e-08
Cyp2d26	234.242	122.232	346.251	1.4946	0.23961	7.74845	9.30239e-15	1.79746e-12
Igkv4-50	2.2124	0.682889	3.74192	1.49453	2.76586	0.961764	0.336168	0.649883
Ighv9-3	6.21492	2.78007	9.64977	1.49434	1.16292	1.75375	1	1
Gm47803	34.4063	17.5572	51.2554	1.4936	0.58109	2.87488	0.00404175	0.0206394
Slc51a	67.3355	34.8184	99.8526	1.49348	0.611373	3.06007	0.00221285	0.0125402
Phospho1	68.4433	35.4395	101.447	1.4913	0.198136	8.9491	3.58389e-19	1.95159e-16
Pbld2	22.579	11.3732	33.7847	1.49123	0.341876	5.81348	6.11861e-09	2.45977e-07
AC156501.1	2.24038	0.700503	3.78026	1.49113	1.59589	1.75162	0.0798399	0.23045
Usp18	14.6076	7.19093	22.0244	1.49106	0.287858	6.83213	8.36613e-12	7.53581e-10
Cyp4v3	92.3142	48.0973	136.531	1.48604	0.2319	8.05077	8.22767e-16	2.11973e-13
Ighv3-5	1.37546	0.25033	2.50059	1.48529	3.38874	1.06126	0.288574	0.589297
Clec2h	488.225	256.733	719.717	1.48355	0.344931	5.15622	2.51978e-07	6.27589e-06
Gm10181	0.896617	0	1.79323	1.48194	4.04949	0.481327	0.630284	0.896078
Il33	8.87576	4.21622	13.5353	1.47848	0.292463	6.99387	2.67406e-12	2.82249e-10
Aoc1	78.1278	40.8024	115.453	1.47809	0.647261	2.92319	0.00346466	0.0181927
Igkv12-98	1.51868	0.331421	2.70594	1.47687	1.57448	2.05454	0.0399238	0.133694
Duoxa2	32.743	16.8644	48.6216	1.47388	1.33384	1.39804	1	1
Fam213a	67.5701	35.3345	99.8056	1.47216	0.355908	5.32734	9.96632e-08	2.81595e-06
Sult1b1	222.808	117.678	327.938	1.47076	0.201604	9.16037	5.17209e-20	3.38688e-17
Vamp5	7.83571	3.68553	11.9859	1.47066	0.327509	6.46878	9.87996e-11	6.6124e-09
Rec8	34.3253	17.7377	50.9128	1.47014	0.314532	5.82055	5.86537e-09	2.38915e-07
AA467197	64.0579	33.5203	94.5954	1.4695	0.630483	2.97919	0.00289012	0.0156475
Slc2a2	104.244	54.8802	153.608	1.4682	0.242646	8.08182	6.38071e-16	1.70059e-13
Tmigd1	24.0666	12.3106	35.8227	1.46801	1.19701	1.43908	0.150128	0.372829
Pck1	36.8921	19.1239	54.6602	1.46773	0.695041	2.64176	0.00824756	0.0373557
Slc46a1	187.927	99.3431	276.512	1.46761	0.274947	6.74056	1.57782e-11	1.30812e-09
Slc5a8	4.1875	1.75711	6.6179	1.46624	1.64699	1.36649	1	1
Tmprss15	9.58764	4.62916	14.5461	1.46556	0.410144	4.88116	1.05465e-06	2.18768e-05
Iglj1	0.879642	0	1.75928	1.46429	4.05293	0.470884	0.637724	0.896968
Mttp	331.644	176.024	487.265	1.46372	0.262827	6.94177	3.87219e-12	3.86574e-10
Exoc3l4	96.6462	51.034	142.258	1.46109	0.277028	6.86282	6.75151e-12	6.2944e-10
Gm48850	2.43451	0.832543	4.03648	1.45857	1.36306	1.84429	0.0651406	0.196471
Ighv1-55	2.21316	0.715961	3.71036	1.45682	1.10605	2.33745	0.019416	0.0750214
Cdc42ep2	21.4721	11.0245	31.9196	1.45297	0.218238	8.69115	3.58774e-18	1.62193e-15
Bambi-ps1	3.78927	1.56483	6.01371	1.45131	0.588822	3.81666	0.000135269	0.00129348
St6galnac1	1.10626	0.128836	2.08369	1.44982	1.72619	2.51358	1	1
Prrx1	3.41937	1.36891	5.46983	1.4495	0.318853	6.7325	1.6677e-11	1.37313e-09
Ptprr	8.49734	4.09718	12.8975	1.44705	0.27819	7.11967	1.08182e-12	1.24507e-10
Slc43a2	57.4901	30.4028	84.5774	1.44634	0.30444	6.13767	8.37414e-10	4.37134e-08
Chp2	149.314	79.7367	218.89	1.44549	0.320946	5.68669	1.29529e-08	4.65993e-07
Gzma	37.5207	19.6906	55.3509	1.44546	0.308631	5.88356	4.01535e-09	1.70581e-07
Slc9a2	22.8104	11.7945	33.8264	1.44466	0.249288	7.54123	4.65573e-14	7.43675e-12
Rbp2	3298.05	1771.76	4824.33	1.44463	0.205637	8.80818	1.27199e-18	6.34933e-16
Dao	6.99904	3.29867	10.6994	1.44447	0.354384	5.8376	5.29585e-09	2.18397e-07
Gm48130	3.51096	1.42438	5.59753	1.44431	0.732752	3.0672	0.00216074	0.0122973
Smim24	1303.24	700.508	1905.97	1.44275	0.224842	8.04642	8.52503e-16	2.17298e-13
Gzmb	9.01234	4.38692	13.6378	1.44216	0.355196	5.49198	3.97455e-08	1.263e-06
Rhod	24.9481	12.9709	36.9254	1.44074	0.226773	8.08168	6.38784e-16	1.70059e-13
Dio1	21.7831	11.2721	32.2942	1.43989	0.344245	5.45911	4.78537e-08	1.4852e-06
Hck	6.67321	3.13651	10.2099	1.43829	0.369142	5.55453	2.78356e-08	9.31483e-07
Proz	3.81275	1.59596	6.02953	1.43716	0.449221	5.07947	3.78498e-07	8.90845e-06
Hkdc1	50.5864	26.8325	74.3403	1.43665	0.293146	6.17725	6.52261e-10	3.52781e-08
Sema6a	9.50166	4.67149	14.3318	1.43473	0.239586	8.16125	3.31579e-16	9.80818e-14
Pepd	131.653	70.6564	192.65	1.43428	0.291407	6.25349	4.01377e-10	2.30072e-08
Rdh9	32.5742	17.169	47.9793	1.4307	0.276034	6.57274	4.93969e-11	3.67562e-09
Btnl2	48.3376	25.7218	70.9533	1.42904	0.209246	8.70107	3.2876e-18	1.51483e-15
Ace2	455.377	246.191	664.562	1.42895	0.215612	8.13031	4.28186e-16	1.23606e-13
Fam19a3	1.46001	0.33248	2.58755	1.42888	0.718774	3.42928	0.000605187	0.00437943
Gm48319	0.845497	0	1.69099	1.42814	4.0187	0.573862	0.566061	0.86349
Mogat2	150.252	80.9582	219.545	1.42811	0.277846	6.37773	1.79737e-10	1.11857e-08
Abcg5	70.3594	37.7014	103.017	1.42637	0.308234	5.87129	4.32405e-09	1.81762e-07
Igkv5-48	4.3514	1.90264	6.80017	1.42614	1.00235	2.06364	0.0390515	0.131518
Gpat3	36.2941	19.2529	53.3353	1.42376	0.265832	7.05619	1.7113e-12	1.88086e-10
Bbox1	2.96478	1.15384	4.77573	1.42309	0.418668	5.7712	7.87089e-09	3.06645e-07
Cndp2	215.552	116.752	314.352	1.4212	0.340451	5.26859	1.37474e-07	3.72188e-06
Ddx60	10.037	5.00292	15.0712	1.42074	0.209617	9.10004	9.0297e-20	5.69347e-17
Plpp1	31.0482	16.4361	45.6602	1.42011	0.282123	6.50814	7.60845e-11	5.26874e-09
Creb3l3	128.536	69.5097	187.561	1.41914	0.263487	6.62841	3.39325e-11	2.61422e-09
Mertk	20.4938	10.7071	30.2804	1.41787	0.24371	7.48442	7.18658e-14	1.09675e-11
Gm5431	4.17889	1.82266	6.53512	1.41658	0.408105	5.35179	8.70897e-08	2.505e-06
Osgin1	11.1035	5.60169	16.6054	1.41511	0.318336	5.81772	5.96546e-09	2.41849e-07
Gm11127	67.2541	36.2491	98.2592	1.414	0.186557	9.64546	5.13813e-22	5.35259e-19
Apob	280.542	152.737	408.347	1.41286	0.256912	7.09345	1.30807e-12	1.47142e-10
Apoa1	4138.49	2262.16	6014.83	1.41042	0.255328	6.92306	4.41975e-12	4.30636e-10
AC122320.1	0.825082	0	1.65016	1.40608	4.0187	0.573862	0.566061	0.86349
Fmo4	13.9119	7.17817	20.6457	1.40423	0.264914	7.26006	3.86932e-13	5.01129e-11
Ces1f	25.0184	13.2863	36.7505	1.40187	0.299768	6.13994	8.25548e-10	4.31881e-08
Oas3	11.7314	5.99444	17.4683	1.40077	0.153983	12.5407	4.47057e-36	2.1423e-32
Clca4b	508.2	278.866	737.535	1.39993	0.344768	5.07639	3.84666e-07	9.03587e-06
Cideb	167.478	91.7295	243.227	1.39712	0.251468	7.00504	2.46907e-12	2.65286e-10
Slc7a15	132.367	72.4718	192.261	1.39529	0.226412	7.59944	2.97422e-14	5.09016e-12
Ccng2	38.6775	20.8995	56.4555	1.39154	0.120233	14.4555	2.31488e-47	1.84882e-43
Aqp3	3.52436	1.49743	5.55129	1.39133	0.353164	6.39037	1.65484e-10	1.04342e-08
Herc6	5.69321	2.69904	8.68738	1.38896	0.21821	9.8164	9.57033e-23	1.20687e-19
Igkv5-43	4.13833	1.84111	6.43555	1.38798	1.96082	1.03479	0.300766	0.604762
Mpp1	156.673	86.2593	227.088	1.38621	0.222702	7.70658	1.29238e-14	2.40041e-12
Slc13a2	99.7973	54.7933	144.801	1.38584	0.262284	6.68106	2.37212e-11	1.90725e-09
Rhoc	101.393	55.6894	147.097	1.38539	0.167406	10.5084	7.90096e-26	1.57756e-22
Acsl5	845.13	468.017	1222.24	1.383	0.16798	9.415	4.73067e-21	3.90852e-18
Bco1	4.96813	2.31208	7.62418	1.38065	0.469757	4.40872	1.03985e-05	0.000159099
Slc46a3	10.0692	5.14421	14.9943	1.38026	0.410101	4.72289	2.32517e-06	4.34226e-05
Slc16a5	47.4363	25.9037	68.9688	1.37891	0.279652	6.54629	5.89834e-11	4.23126e-09
Tmem140	5.46167	2.59	8.33334	1.37841	0.301729	6.72456	1.76121e-11	1.44516e-09
Slco2a1	6.76053	3.31282	10.2082	1.37786	0.314754	6.28584	3.2609e-10	1.90564e-08
C530008M17Rik	34.7661	18.8767	50.6556	1.37785	0.292376	6.36304	1.97793e-10	1.21828e-08
Acy3	35.343	19.209	51.477	1.37669	0.25395	7.03751	1.95704e-12	2.12175e-10
Dab1	8.18952	4.11373	12.2653	1.37521	0.714918	2.40977	0.0159625	0.0638287
Myo15b	224.743	124.673	324.814	1.37438	0.265089	6.58032	4.6943e-11	3.52588e-09
Xkr9	11.0801	5.73106	16.4291	1.37259	0.272071	6.88636	5.72374e-12	5.4421e-10
Upp1	120.64	66.7798	174.501	1.37255	0.317092	5.32107	1.03158e-07	2.90442e-06
Pstpip2	20.3401	10.8914	29.7887	1.37249	0.326754	5.47084	4.47898e-08	1.40835e-06
Ighj2	12.097	6.29998	17.894	1.37196	1.4627	1.44924	0.14727	0.367715
Guca2b	1131.8	630.476	1633.12	1.37171	0.25742	6.74799	1.49904e-11	1.25147e-09
Cyp4f14	414.197	230.667	597.727	1.36985	0.260805	6.6485	2.96092e-11	2.30337e-09
Zbp1	66.3509	36.599	96.1029	1.36882	0.368214	4.93267	8.11113e-07	1.75083e-05
Pdzd3	17.5052	9.33573	25.6746	1.36783	0.257714	7.04944	1.79641e-12	1.96539e-10
Trdj1	0.789162	0	1.57832	1.36643	4.04949	0.481327	0.630284	0.896078
Gm12220	0.787569	0	1.57514	1.36465	2.63649	1.43428	0.151493	0.375274
Pdlim2	31.2898	17.0896	45.4899	1.36175	0.372483	4.86289	1.15686e-06	2.37518e-05
Trim40	21.201	11.4443	30.9577	1.36068	0.282559	6.36495	1.95349e-10	1.20945e-08
Igkv4-57	2.19408	0.790603	3.59755	1.36042	1.24505	1.94392	0.051905	0.1641
Mocos	9.27619	4.76141	13.791	1.36022	0.242424	7.76527	8.14721e-15	1.6404e-12
Nr3c2	5.51195	2.65173	8.37218	1.3598	0.280818	6.41015	1.45372e-10	9.31315e-09
Igkv17-121	2.32572	0.865724	3.78571	1.359	1.17604	1.99188	0.0463843	0.150429
Slc6a8	252.597	141.323	363.872	1.35822	0.197727	8.46243	2.61855e-17	1.02853e-14
Soat2	60.0857	33.3128	86.8585	1.35643	0.256793	6.78803	1.13676e-11	9.7974e-10
Plekhg6	15.5793	8.32688	22.8318	1.35342	0.221422	8.18752	2.66667e-16	8.19146e-14
Emp1	78.0453	43.4797	112.611	1.35288	0.214437	7.98724	1.37989e-15	3.24139e-13
Stab1	6.22477	3.06576	9.38377	1.35273	0.306017	5.88097	4.07878e-09	1.72359e-07
Ifit1	21.7145	11.7835	31.6455	1.35261	0.239612	7.3898	1.47046e-13	2.08475e-11
Bco2	26.4562	14.4554	38.457	1.35217	0.324443	5.48019	4.24865e-08	1.33944e-06
Lrrc19	19.6773	10.6503	28.7042	1.3503	0.28464	6.24996	4.10552e-10	2.3421e-08
Mall	81.0307	45.2199	116.841	1.35026	0.303959	5.67182	1.41288e-08	5.04509e-07
Anks4b	29.5587	16.222	42.8953	1.34981	0.255359	6.92815	4.26378e-12	4.22149e-10
Amn	37.8858	20.9416	54.8301	1.34737	0.382475	4.62269	3.78791e-06	6.65383e-05
Hsd17b6	79.3542	44.3468	114.362	1.34709	0.161684	10.6941	1.08506e-26	2.36347e-23
Crip1	2245.74	1267.25	3224.22	1.34656	0.285225	6.00584	1.90346e-09	8.89375e-08
Nr1i3	33.7838	18.6367	48.931	1.34639	0.233235	7.93425	2.11779e-15	4.8326e-13
Papss2	112.005	62.8059	161.203	1.34604	0.21993	7.75307	8.97005e-15	1.74734e-12
Stk10	2.73611	1.10979	4.36244	1.34579	0.346241	6.75185	1.45972e-11	1.22719e-09
Dcst1	3.69991	1.65741	5.74241	1.34324	0.277843	6.51603	7.21904e-11	5.02815e-09
Cst6	8.66685	4.47386	12.8598	1.34028	0.365329	5.13442	2.83009e-07	6.95476e-06
Abcd1	19.9323	10.8638	29.0007	1.33843	0.305874	5.83173	5.48541e-09	2.25438e-07
Btnl5-ps	214.781	121.495	308.067	1.33519	0.248816	6.89351	5.44311e-12	5.23763e-10
Sprr2a2	6815.86	3869.45	9762.26	1.33486	0.32523	5.18061	2.21164e-07	5.59566e-06
Tsku	23.6984	13.0241	34.3727	1.33473	0.235172	7.55813	4.08915e-14	6.66504e-12
Klf4	67.3825	37.8475	96.9176	1.33375	0.267764	6.40111	1.54249e-10	9.82928e-09
Ceacam20	22.4754	12.3379	32.6129	1.33348	0.658467	2.77125	0.00558423	0.0270285
Nr1d1	26.4935	14.6354	38.3517	1.33161	0.274196	6.44224	1.1772e-10	7.66456e-09
Sprr2a1	49.5684	27.7857	71.3511	1.32966	0.322983	5.28339	1.26812e-07	3.48443e-06
Igkv8-28	0.999397	0.139338	1.85946	1.32755	3.89759	1.26947	0.204272	0.464934
Igkv12-46	3.39365	1.50453	5.28277	1.32686	0.734916	2.87899	0.00398957	0.0204121
Cdhr2	306.829	174.726	438.931	1.32395	0.226668	7.41588	1.20823e-13	1.77603e-11
Igkv4-86	0.975482	0.127934	1.82303	1.32356	2.08511	1.89286	0.0583769	0.179968
Cnpy1	3.4857	1.56239	5.40901	1.32261	0.248344	8.63669	5.78635e-18	2.47573e-15
Sec14l2	23.2369	12.8451	33.6286	1.32258	0.312247	5.65872	1.52503e-08	5.39728e-07
Slc36a1	20.7092	11.4087	30.0097	1.32137	0.73974	2.25314	0.0242503	0.0895834
Ubd	6.69639	3.4001	9.99269	1.32094	1.02756	1.78271	0.0746334	0.218608
Car4	26.4754	14.7152	38.2356	1.32	1.33442	1.30616	0.191499	0.443616
Gde1	38.1551	21.4058	54.9044	1.31909	0.216491	8.08004	6.47456e-16	1.70473e-13
Adap2	8.11784	4.21935	12.0163	1.31838	0.304317	6.04095	1.53209e-09	7.50692e-08
Rab30	3.54446	1.60226	5.48665	1.31771	0.274072	6.85845	6.96139e-12	6.43478e-10
Tm6sf2	170.862	97.4245	244.3	1.31746	0.252412	6.68029	2.3847e-11	1.91095e-09
Tbx3	38.2723	21.4929	55.0517	1.31729	0.202107	8.16416	3.23692e-16	9.69458e-14
Abcg8	50.6697	28.6057	72.7337	1.31645	0.285822	5.90239	3.58269e-09	1.54113e-07
Ccl5	43.372	24.4302	62.3138	1.31598	0.315094	5.27864	1.30147e-07	3.55612e-06
Fam214b	23.3205	12.9473	33.6937	1.31469	0.219968	8.06275	7.45943e-16	1.94269e-13
Gpt	122.151	69.6367	174.665	1.31434	0.245998	6.93237	4.13849e-12	4.11445e-10
Rfk	230.4	131.748	329.051	1.314	0.311732	5.20349	1.95578e-07	5.088e-06
Jchain	20.604	11.3984	29.8096	1.31322	1.23255	1.33895	0.180586	0.425743
Sp100	18.0617	9.94853	26.1749	1.31154	0.175294	9.88698	4.74128e-23	7.10007e-20
Gm10563	32.7517	18.3861	47.1172	1.31153	0.462538	3.48924	0.000484393	0.00363933
Gprc5a	9.91794	5.27154	14.5643	1.31135	0.242811	7.46867	8.1009e-14	1.22074e-11
Btnl1	136.012	77.7418	194.282	1.31036	0.214472	7.8248	5.08448e-15	1.06863e-12
Igkv8-27	2.1005	0.784221	3.41678	1.3077	1.41337	1.87854	0.0603079	0.184898
Fam3b	107.17	61.2681	153.073	1.30705	0.630607	2.64593	0.00814659	0.0369613
Abcc2	34.7846	19.6694	49.8997	1.30016	0.204223	8.74249	2.28029e-18	1.07129e-15
Gm37308	0.731082	0	1.46216	1.29993	4.05293	0.470884	0.637724	0.896968
Acox1	103.939	59.6789	148.199	1.29797	0.2341	7.12193	1.06425e-12	1.23186e-10
Trbc2	3.49665	1.60034	5.39295	1.29778	0.420426	4.87437	1.09159e-06	2.25663e-05
Ppm1j	11.4106	6.18078	16.6404	1.29667	0.418189	4.51713	6.26845e-06	0.000102241
Cldn34c1	3.32714	1.50392	5.15035	1.29648	0.519623	3.71075	0.000206643	0.0018223
Cdr2	28.971	16.3505	41.5916	1.29559	0.1856	9.15916	5.23015e-20	3.38688e-17
Ccdc68	12.5507	6.8516	18.2498	1.29378	0.322821	5.44338	5.22795e-08	1.60496e-06
Slc6a4	18.1761	10.1157	26.2366	1.29295	0.379819	4.50249	6.71615e-06	0.000108729
Nat8	33.5841	19.0517	48.1165	1.29248	0.239823	7.12648	1.02969e-12	1.20348e-10
Gm10038	4.17514	2.00348	6.34681	1.29048	0.553661	3.5145	0.000440584	0.00336084
Hnf4g	56.9047	32.6065	81.2029	1.29045	0.317715	5.3057	1.12244e-07	3.13811e-06
Pxdc1	16.2922	9.04394	23.5405	1.28884	0.256644	6.97956	2.96108e-12	3.05809e-10
Lrmp	7.97082	4.21078	11.7309	1.28876	0.270452	6.77829	1.21609e-11	1.03692e-09
Apobec1	13.1291	7.2126	19.0455	1.28737	0.323613	5.70345	1.17408e-08	4.33107e-07
Cyp3a13	274.9	159.406	390.394	1.28689	0.211645	7.76984	7.8584e-15	1.59566e-12
Aldh1a7	6.41362	3.31313	9.51411	1.28552	0.443486	4.20916	2.56324e-05	0.000337076
Sec23a	41.913	23.9787	59.8472	1.2845	0.241668	6.88261	5.87647e-12	5.52513e-10
Nat8f4	30.9626	17.6079	44.3172	1.28414	0.287771	6.00134	1.957e-09	9.1048e-08
Sec24d	39.1075	22.3504	55.8645	1.28408	0.285025	6.15519	7.49897e-10	3.96634e-08
Isg15	58.9464	33.9294	83.9635	1.2824	0.271367	6.11631	9.57663e-10	4.90758e-08
Slc26a6	400.308	232.877	567.738	1.28201	0.288305	5.75402	8.71477e-09	3.34625e-07
Slc9a3r1	391.332	227.842	554.821	1.28027	0.175194	9.35526	8.33974e-21	6.51297e-18
Sult6b2	88.9745	51.4936	126.455	1.27978	0.22779	7.23441	4.67571e-13	5.92751e-11
Slc26a3	28.5365	16.2475	40.8255	1.278	0.301221	5.59932	2.15192e-08	7.36571e-07
Gm4468	2.82757	1.23521	4.41993	1.27786	0.762435	2.8396	0.00451696	0.0226462
Pax8	5.32327	2.69703	7.94951	1.27544	0.284702	5.6883	1.28314e-08	4.62367e-07
Cd7	9.73499	5.27845	14.1915	1.27479	0.281594	6.12512	9.06162e-10	4.66917e-08
Gnpda1	24.8724	14.1318	35.6131	1.27478	0.298147	5.69827	1.21026e-08	4.42717e-07
Igtp	14.3545	7.98805	20.721	1.27301	0.250809	6.83034	8.47143e-12	7.54591e-10
Sult2b1	116.712	67.9177	165.505	1.27262	0.224747	7.3482	2.00895e-13	2.70419e-11
Podn	5.31893	2.70612	7.93175	1.26903	0.25772	7.39497	1.41441e-13	2.0293e-11
Ighv5-17	3.26715	1.50584	5.02846	1.2665	0.955351	2.14349	0.0320738	0.112319
Gal3st2	61.0052	35.4766	86.5338	1.26287	0.206119	8.0256	1.0103e-15	2.49554e-13
Abhd3	24.2965	13.8818	34.7112	1.26282	0.265189	6.42578	1.31195e-10	8.45011e-09
Oasl1	38.7527	22.4074	55.098	1.26098	0.149253	10.8408	2.20502e-27	5.28322e-24
Gm6565	0.697948	5.2e-05	1.39584	1.26046	2.60276	2.32524	0.020059	0.0769227
Dhrs11	109.412	64.0457	154.779	1.25997	0.232393	7.0275	2.10272e-12	2.26942e-10
Nat8f5	27.9339	16.0622	39.8056	1.25797	0.356386	4.77223	1.82193e-06	3.53469e-05
Dpyd	25.5221	14.6565	36.3877	1.2558	0.297377	5.61221	1.99763e-08	6.90666e-07
Aldob	633.377	373.723	893.031	1.2545	0.214422	7.52314	5.34759e-14	8.42949e-12
Aplp1	30.6496	17.7016	43.5976	1.25381	0.268655	6.26575	3.71041e-10	2.1422e-08
Ifi44	4.30421	2.13467	6.47375	1.25352	0.275907	6.37942	1.77762e-10	1.10916e-08
Gm11437	7.14174	3.81814	10.4653	1.25073	0.384103	4.72055	2.3521e-06	4.3857e-05
Adtrp	52.6011	30.7236	74.4787	1.25051	0.327769	4.97125	6.65237e-07	1.46096e-05
Gip	75.694	44.458	106.93	1.24749	0.169864	9.47562	2.65181e-21	2.26919e-18
Dpp4	126.388	74.5502	178.226	1.24627	0.284408	5.8543	4.79017e-09	1.99952e-07
Smlr1	15.4785	8.77355	22.1835	1.24615	0.251185	6.55665	5.50308e-11	4.00994e-09
Fyb	6.00876	3.15914	8.85839	1.24507	0.233615	6.65956	2.74645e-11	2.15049e-09
Mylk	17.6172	10.0494	25.1849	1.24477	0.181637	9.31201	1.25437e-20	9.1075e-18
Kbtbd11	6.55714	3.49076	9.62353	1.24223	0.30962	5.68977	1.27213e-08	4.59731e-07
Slc7a8	36.6227	21.3587	51.8867	1.24207	0.296872	5.54108	3.00606e-08	9.98964e-07
Muc3	347.342	206.065	488.619	1.24158	0.654884	2.41995	0.0155227	0.0624428
Atp2b4	15.9287	9.06972	22.7876	1.24019	0.320194	3.37389	0.000741129	0.00515905
Bche	8.3734	4.58066	12.1661	1.23832	0.746034	2.35232	0.0186568	0.072615
Srxn1	75.8874	44.7821	106.993	1.23808	0.292212	5.51016	3.58506e-08	1.16078e-06
Gsdmcl2	1.07323	0.234686	1.91178	1.23776	1.89566	1.81281	0.0698616	0.207472
Naip5	16.7048	9.54691	23.8626	1.23716	0.327292	5.18586	2.15018e-07	5.49236e-06
Slc47a1	11.1935	6.27342	16.1136	1.23444	0.28966	5.76596	8.11958e-09	3.13277e-07
Cd3e	2.6762	1.19308	4.15932	1.23422	0.288482	7.299	2.89909e-13	3.8166e-11
Abca1	6.51635	3.48417	9.54853	1.23413	0.26354	6.96989	3.17189e-12	3.20999e-10
Cd3g	4.98127	2.56845	7.39409	1.23408	0.247753	7.50396	6.19195e-14	9.63371e-12
Phactr1	0.899911	0.133998	1.66583	1.23316	0.701605	3.80802	0.000140084	0.00133085
Gm44041	1.36764	0.41318	2.32209	1.23315	0.982702	2.67377	0.00750044	0.0345987
Lipe	19.055	10.9708	27.1393	1.23307	0.266395	6.30423	2.89636e-10	1.71774e-08
Ighv1-75	1.77322	0.655588	2.89086	1.23274	1.32198	2.05074	0.0402925	0.134683
Tubal3	22.8435	13.2411	32.4458	1.23176	0.272603	6.28106	3.36268e-10	1.96033e-08
Ano6	54.2059	31.9842	76.4276	1.23107	0.297812	5.4565	4.85624e-08	1.50045e-06
Gm16464	1.00368	0.197311	1.81005	1.2308	0.817896	4.63454	3.57737e-06	6.32107e-05
Ighv1-72	3.28941	1.56353	5.0153	1.23051	1.35766	1.42966	0.152814	0.377154
Kalrn	21.4631	12.4299	30.4963	1.22974	0.197981	8.30525	9.96098e-17	3.45891e-14
Ms4a8a	110.149	65.5173	154.781	1.22771	0.270798	5.90953	3.43084e-09	1.48699e-07
Ptprc	2.46955	1.07681	3.86229	1.22727	0.350646	5.13641	2.8003e-07	6.8957e-06
Adh1	79.5486	47.2236	111.874	1.2269	0.377633	4.27507	1.91075e-05	0.000262358
Ttc39c	8.07072	4.4346	11.7068	1.22536	0.252641	6.9879	2.79034e-12	2.9195e-10
Slc22a4	5.68668	3.00702	8.36634	1.22496	0.380303	4.83831	1.30947e-06	2.64768e-05
Ltb4r2	4.2412	2.14095	6.34146	1.22487	0.35145	5.37156	7.80581e-08	2.292e-06
Igkv4-57-1	2.73392	1.23916	4.22868	1.22349	1.47688	1.32805	0.184162	0.431754
Spns2	15.8303	9.09318	22.5674	1.22341	0.1952	8.28188	1.21247e-16	4.04831e-14
CT010495.1	6.49665	3.49899	9.4943	1.22193	0.425225	4.25908	2.05271e-05	0.000279608
Gm6034	3.86647	1.92071	5.81224	1.22181	0.283159	6.79978	1.04778e-11	9.16233e-10
Gm17604	4.16129	2.09811	6.22447	1.2215	1.90368	1.10161	0.27063	0.563754
Ppfia3	6.9139	3.75733	10.0705	1.21849	0.37841	4.44992	8.59023e-06	0.000134436
Adora2b	7.05914	3.84879	10.2695	1.21673	0.287318	6.2285	4.70911e-10	2.62396e-08
Cdhr5	533.814	320.777	746.852	1.21669	0.223244	6.99066	2.736e-12	2.8752e-10
Ube2l6	35.5314	20.9807	50.0821	1.21658	0.208504	7.86164	3.79132e-15	8.18379e-13
Igkc	210.168	126.077	294.259	1.21628	1.19076	1.25248	0.210394	0.474845
Zg16	883.567	531.694	1235.44	1.21481	0.577478	2.72703	0.00639076	0.0302853
Agmo	22.1913	12.9728	31.4097	1.2138	0.294201	5.76826	8.0093e-09	3.10021e-07
Nuak2	28.0519	16.5237	39.5802	1.21147	0.204879	7.79122	6.63644e-15	1.37077e-12
Dhrs1	153.779	92.388	215.169	1.21085	0.178275	9.07131	1.17592e-19	7.04373e-17
Clrn3	38.1326	22.6127	53.6526	1.21073	0.230464	6.96535	3.27587e-12	3.2979e-10
Slc51b	85.011	50.9856	119.036	1.20729	0.838943	1.85236	0.0639738	0.193537
Khk	155.437	93.5628	217.312	1.20705	0.226815	7.3416	2.11059e-13	2.82512e-11
Tmem106a	35.5584	21.1077	50.0091	1.20621	0.233842	6.78548	1.15703e-11	9.93639e-10
Il15	10.2157	5.78409	14.6473	1.20568	0.312824	5.23679	1.63397e-07	4.33555e-06
C87414	9.66507	5.46534	13.8648	1.2011	1.10936	1.56462	0.117673	0.310135
Vil1	699.068	424.478	973.659	1.19581	0.218806	7.0665	1.58894e-12	1.77074e-10
Tm4sf4	120.248	72.7092	167.787	1.19528	0.935712	1.76649	0.0773139	0.224702
Gpr160	21.8719	12.9265	30.8174	1.19199	0.330717	4.76982	1.84392e-06	3.56848e-05
Oas1e	1.19969	0.339565	2.05981	1.19168	0.430558	7.66747	1.75421e-14	3.07954e-12
Cmbl	60.6059	36.53	84.6817	1.19094	0.242145	6.45906	1.05358e-10	6.97339e-09
Igha	175.563	106.65	244.476	1.18923	1.27656	1.14947	0.250362	0.534166
Irf7	69.6329	42.0818	97.1841	1.18841	0.145462	10.9057	1.08258e-27	2.88206e-24
Igsf9	31.5305	18.8596	44.2014	1.18653	0.315226	5.19551	2.04156e-07	5.26107e-06
Ncoa4	103.76	63.0447	144.476	1.18363	0.215143	7.21797	5.27676e-13	6.61944e-11
Slc6a19	233.321	142.302	324.34	1.18288	0.213117	7.14608	8.92907e-13	1.06438e-10
H2-T3	69.778	42.3466	97.2094	1.17994	0.228272	6.75248	1.45341e-11	1.22619e-09
Igkv12-41	1.17353	0.331421	2.01564	1.1795	1.83935	1.52282	0.127804	0.330762
Lipa	17.6246	10.414	24.8352	1.17854	0.24243	6.69025	2.22785e-11	1.80336e-09
Ighv14-2	2.96161	1.42801	4.49521	1.1784	1.44065	1.33418	1	1
Abhd2	72.4679	44.0927	100.843	1.17538	0.174587	8.8517	8.6193e-19	4.39401e-16
Als2cr12	3.92319	2.02368	5.8227	1.17404	0.294369	6.17237	6.72755e-10	3.63045e-08
H2-Aa	400.443	245.614	555.271	1.17353	0.309152	4.8868	1.0249e-06	2.14252e-05
Scp2	374.697	229.812	519.583	1.17341	0.257986	5.30053	1.15467e-07	3.2207e-06
Gramd1c	7.14517	4.00567	10.2847	1.17273	0.207117	8.43525	3.30507e-17	1.27725e-14
Tcrg-C2	2.94407	1.42449	4.46366	1.17219	0.463153	4.17211	3.01787e-05	0.000384823
Ifit1bl1	34.4316	20.7873	48.0758	1.17152	0.240123	6.45095	1.11148e-10	7.29618e-09
Tmem236	29.1097	17.5246	40.6948	1.17043	0.291555	5.41841	6.01312e-08	1.81527e-06
Gm12985	0.625179	0	1.25036	1.17015	2.72213	1.31337	0.189057	0.439775
Sorbs1	8.60069	4.90916	12.2922	1.16956	0.306241	5.0712	3.95306e-07	9.24953e-06
Ugt2b34	125.916	77.1303	174.702	1.16918	0.204347	7.60613	2.8243e-14	4.86837e-12
Slc25a22	66.8168	40.7644	92.8693	1.16838	0.239544	6.53974	6.16256e-11	4.40761e-09
Lpgat1	40.5871	24.6238	56.5504	1.16734	0.248442	6.23696	4.46155e-10	2.52119e-08
Gm45492	5.2996	2.88433	7.71488	1.16582	0.616956	2.69881	0.00695874	0.0324548
Optn	53.5179	32.6227	74.4131	1.16538	0.213955	7.21537	5.37894e-13	6.67769e-11
Ifit3	11.9713	7.00281	16.9398	1.16459	0.318801	5.17747	2.24919e-07	5.6727e-06
1810055G02Rik	39.6006	24.0562	55.145	1.16399	0.267572	5.76779	8.03169e-09	3.10386e-07
Bnip3	7.11456	4.00784	10.2213	1.16398	0.251374	6.91503	4.67779e-12	4.53765e-10
Gm46223	2390	1474.92	3305.08	1.16351	0.258148	5.8445	5.081e-09	2.10624e-07
Il18	52.4958	32.039	72.9526	1.16243	0.426744	3.64016	0.000272464	0.00226282
AL646044.1	1.21274	0.367823	2.05765	1.16054	1.16623	2.27036	0.0231859	0.0864241
Aldh3b1	13.5736	8.01263	19.1346	1.15966	0.299124	5.3407	9.25863e-08	2.64722e-06
Gm6058	3.1615	1.5743	4.7487	1.15906	0.786841	2.32928	0.0198443	0.0763437
Abcg2	36.8346	22.4177	51.2514	1.15787	0.288281	5.41886	5.99817e-08	1.8146e-06
S100g	16.2224	9.66496	22.7799	1.15686	0.525248	2.94028	0.00327914	0.017417
Rhbg	8.39595	4.82263	11.9693	1.15535	0.216491	7.68759	1.49929e-14	2.72144e-12
Pfkfb3	12.9841	7.67701	18.2912	1.15267	0.751401	2.19353	0.0282694	0.1012
Cym	3.49505	1.79082	5.19927	1.15141	0.461565	4.16859	3.06496e-05	0.000389997
Trbc1	2.1671	0.966604	3.36759	1.15113	0.496046	4.29528	1.74469e-05	0.000244318
Slc40a1	68.1254	41.9349	94.3159	1.15057	0.345946	4.37436	1.21787e-05	0.000181243
Gsdmd	223.44	138.425	308.455	1.15024	0.233708	6.42829	1.2905e-10	8.3343e-09
Ighv5-9	1.5236	0.567717	2.47949	1.15021	1.42882	1.64502	0.0999654	0.274739
Igkv15-103	1.64717	0.645417	2.64892	1.14902	1.14093	2.09941	0.0357811	0.122544
Odf3b	11.2886	6.6442	15.9331	1.14741	0.302926	5.5012	3.77209e-08	1.20667e-06
Trbj2-1	2.29825	1.05395	3.54256	1.14511	2.50819	0.826757	0.408375	0.731618
Tmem253	73.2539	45.2482	101.26	1.14477	0.248828	6.55656	5.50614e-11	4.00994e-09
Gramd1b	23.8551	14.5115	33.1987	1.14061	0.260715	6.01924	1.75238e-09	8.33076e-08
Fos	59.3238	36.6633	81.9843	1.13968	0.181082	8.52959	1.46865e-17	5.96422e-15
Entpd5	32.8946	20.1626	45.6266	1.13964	0.175898	8.68753	3.70416e-18	1.64355e-15
Ighv6-3	2.57627	1.23369	3.91884	1.13889	1.10125	1.70306	0.0885561	0.250331
U90926	1.32831	0.454294	2.20232	1.1388	1.31078	2.01284	0.0441309	0.144866
Slc30a10	9.09167	5.30715	12.8762	1.13755	0.265164	6.04296	1.51309e-09	7.42902e-08
Ugdh	111.431	69.2719	153.59	1.13743	0.195433	7.71273	1.23156e-14	2.34074e-12
Rapgefl1	7.10217	4.06661	10.1377	1.13637	0.314643	5.29846	1.16781e-07	3.25358e-06
Hsd17b11	171.921	107.154	236.688	1.13597	0.277207	5.50465	3.69897e-08	1.18644e-06
Ighv6-6	1.15848	0.350636	1.96633	1.13504	1.17905	2.52068	0.0117129	0.0495745
Efr3b	5.68607	3.18411	8.18803	1.13483	0.246697	7.29416	3.00526e-13	3.93476e-11
Gm4034	4.89279	2.6919	7.09369	1.13244	0.533331	3.24543	0.00117275	0.00752518
Fas	6.90097	3.95032	9.85162	1.13232	0.269066	5.91973	3.22472e-09	1.41189e-07
Fcer1g	4.1226	2.20982	6.03537	1.13213	0.462462	3.85389	0.000116256	0.001143
Tgfbi	85.1627	53.0755	117.25	1.12879	0.254284	5.80307	6.51132e-09	2.59155e-07
Sgpl1	53.115	32.9924	73.2376	1.12694	0.272777	5.5652	2.61857e-08	8.82432e-07
Vnn1	77.058	48.0536	106.062	1.12602	0.31983	4.75569	1.97766e-06	3.77868e-05
Pax6	2.71555	1.33572	4.09538	1.12532	0.27158	4.75654	1.96936e-06	3.76583e-05
Dock8	4.33685	2.35613	6.31756	1.12457	0.249189	7.18344	6.798e-13	8.39589e-11
Nyap1	2.36635	1.11752	3.61518	1.12401	0.258955	7.9476	1.90164e-15	4.38108e-13
Sytl3	2.6179	1.2759	3.9599	1.12388	0.338585	5.69136	1.26031e-08	4.56838e-07
Trim31	39.1615	24.3021	54.0209	1.12072	0.215876	7.00266	2.51143e-12	2.68633e-10
Trac	3.13275	1.60596	4.65955	1.11887	0.445904	4.09142	4.28736e-05	0.000509045
Smt3h2-ps4	0.58552	0	1.17104	1.11839	3.07343	1.59864	0.109901	0.293952
Ppargc1a	7.96852	4.65887	11.2782	1.11751	0.253823	6.24184	4.32445e-10	2.45446e-08
Tesk2	16.0121	9.74876	22.2755	1.11464	0.248199	6.18108	6.36641e-10	3.4668e-08
Plbd1	35.3938	22.001	48.7866	1.11406	0.623217	2.43424	0.0149229	0.0604791
Fam213b	131.763	82.9366	180.59	1.11331	0.212185	6.88859	5.63479e-12	5.40038e-10
C2cd2l	35.5663	22.1217	49.0109	1.113	0.226506	6.74454	1.5351e-11	1.27712e-09
Abhd6	17.6275	10.7878	24.4672	1.11135	0.280866	5.50755	3.63859e-08	1.17336e-06
Ifi27l2b	315.896	199.574	432.218	1.11096	0.238781	6.24153	4.33321e-10	2.45446e-08
Camk2b	7.74911	4.53792	10.9603	1.11084	0.207306	8.58445	9.12752e-18	3.77061e-15
Dgkq	28.6299	17.7584	39.5014	1.11043	0.19138	7.39796	1.38292e-13	1.99608e-11
Acad11	21.7915	13.4338	30.1492	1.10974	0.251055	6.29825	3.01019e-10	1.77209e-08
Cyp4b1	76.5579	48.1288	104.987	1.10925	0.164664	9.21508	3.11042e-20	2.19193e-17
Mapre3	8.62572	5.10064	12.1508	1.10812	0.193048	9.03411	1.65346e-19	9.66269e-17
Tap2	20.9677	12.9327	29.0027	1.10662	0.180005	8.09133	5.90163e-16	1.64422e-13
Pla2g12b	46.2599	28.9953	63.5245	1.10511	0.257792	5.77379	7.75071e-09	3.02948e-07
Akp3	143.011	90.4481	195.574	1.10405	0.372864	3.89761	9.71447e-05	0.000987103
Phyh	245.3	155.47	335.131	1.10313	0.228538	6.47379	9.55772e-11	6.43267e-09
Car2	22.3772	13.8551	30.8993	1.10257	0.257949	5.8181	5.95199e-09	2.41711e-07
Sh2d6	16.1544	9.90432	22.4045	1.10188	0.350013	4.53605	5.73168e-06	9.46458e-05
Gm2628	1.35097	0.495636	2.2063	1.10015	1.0679	2.20242	0.0276359	0.0993185
Serpinb1a	324.957	206.441	443.473	1.09939	0.264581	5.29353	1.19977e-07	3.32597e-06
Sgk2	5.78971	3.3213	8.25811	1.09925	0.259794	6.50665	7.68438e-11	5.30599e-09
Nkg7	3.07447	1.59379	4.55515	1.09877	0.38458	4.85212	1.22148e-06	2.48866e-05
Gm7030	2.4929	1.22452	3.76128	1.09785	0.424466	4.54853	5.40232e-06	9.00082e-05
Pcyt1a	48.7757	30.7087	66.8427	1.09732	0.253658	5.69671	1.22145e-08	4.46126e-07
2010010A06Rik	8.08811	4.79133	11.3849	1.09662	0.367858	4.67378	2.95703e-06	5.3472e-05
Chpt1	46.5754	29.3256	63.8253	1.09602	0.303552	4.84533	1.264e-06	2.5644e-05
Duox2	32.8682	20.5939	45.1425	1.09547	1.19724	1.23092	1	1
Arl4d	8.02492	4.75727	11.2926	1.09433	0.281163	5.7339	9.81447e-09	3.73261e-07
Klrd1	3.22199	1.69382	4.75016	1.09395	0.412906	3.99599	6.4425e-05	0.000708084
Slc10a5	3.35019	1.77678	4.92359	1.09306	0.299545	6.13671	8.42485e-10	4.38825e-08
Ighv13-2	1.16443	0.381971	1.94689	1.09247	1.6563	1.74667	0.0806946	0.232469
Tstd3	16.2035	9.98822	22.4188	1.09171	0.217854	7.04014	1.92052e-12	2.09163e-10
Igkv8-16	0.5647	0	1.1294	1.09045	2.43239	2.22575	0.0260307	0.0947577
Fam234a	187.377	119.446	255.308	1.08949	0.166181	8.39583	4.62632e-17	1.70533e-14
Acsf2	27.2404	17.0571	37.4237	1.08943	0.214459	6.92301	4.42139e-12	4.30636e-10
Sgk1	84.4378	53.6947	115.181	1.0869	0.33641	4.28007	1.86838e-05	0.000257722
Arhgap26	9.27312	5.58164	12.9646	1.08526	0.249248	5.30786	1.10921e-07	3.10475e-06
Ehbp1l1	8.73485	5.23893	12.2308	1.08453	0.278559	5.73317	9.85702e-09	3.74286e-07
Krt12	6.46864	3.78764	9.14964	1.08404	0.369225	4.30326	1.68303e-05	0.000237208
Ighv1-64	2.01667	0.934354	3.09898	1.08341	1.10306	1.90781	0.0564161	0.175435
Slc7a7	82.5928	52.6363	112.549	1.08204	0.25327	5.71534	1.09483e-08	4.06699e-07
Igkv12-44	3.30835	1.76465	4.85204	1.08184	2.08929	0.797905	0.424926	0.747795
Pdk4	4.13284	2.29682	5.96887	1.07985	0.754983	2.34955	0.0187963	0.0730746
Mgam	473.501	304.035	642.966	1.07801	0.234007	6.1275	8.92686e-10	4.60965e-08
Usp2	23.3449	14.6546	32.0352	1.07741	0.236443	6.45398	1.08947e-10	7.17137e-09
Gm10093	0.736804	0.117633	1.35598	1.07588	1.83257	2.09993	1	1
Gstm6	33.0748	20.947	45.2027	1.07395	0.244571	6.09494	1.09479e-09	5.51074e-08
Pcsk5	12.2694	7.54723	16.9917	1.0738	0.263323	5.82346	5.76413e-09	2.35279e-07
Pm20d1	10.8773	6.6512	15.1034	1.07361	0.360573	4.22737	2.36437e-05	0.000315953
H2-Q3	1.18938	0.410375	1.96839	1.0736	0.698343	3.67811	0.00023497	0.00202016
Gchfr	19.5177	12.2218	26.8136	1.07287	0.411712	3.61921	0.000295503	0.00242392
Epb41l3	114.593	73.5011	155.686	1.07254	0.307255	4.56354	5.0298e-06	8.44528e-05
Srr	11.1529	6.83471	15.4711	1.07199	0.228394	6.58912	4.42427e-11	3.35461e-09
Dgat1	259.105	166.783	351.427	1.07073	0.221189	6.78002	1.20158e-11	1.02821e-09
Slc19a3	3.53964	1.92906	5.15021	1.0702	0.259501	6.46817	9.91977e-11	6.62055e-09
Igsf23	121.359	77.9719	164.747	1.06957	0.210513	6.83033	8.47183e-12	7.54591e-10
Ms4a10	214.377	138.146	290.608	1.06743	0.227952	6.37635	1.81361e-10	1.12575e-08
Themis3	24.7447	15.633	33.8564	1.06738	0.247281	5.92648	3.09493e-09	1.36314e-07
Dusp6	38.6814	24.6424	52.7205	1.06694	0.219975	6.39956	1.55829e-10	9.90363e-09
Slc25a34	4.82586	2.76612	6.88559	1.06614	0.28081	5.96581	2.4343e-09	1.11097e-07
Mro	3.64914	2.00764	5.29063	1.06457	0.355838	4.71786	2.38344e-06	4.43292e-05
Ighv5-9-1	1.7372	0.771393	2.703	1.06381	1.67463	1.21034	0.22615	0.498304
Igkj2	4.16033	2.33977	5.9809	1.06366	2.58307	0.67097	0.50224	0.818104
Glod5	126.408	81.4808	171.336	1.06309	0.258134	5.53149	3.17527e-08	1.04218e-06
Me1	13.1249	8.14574	18.1041	1.06271	0.730462	1.90309	0.0570289	0.176884
Gm47191	6.15297	3.63216	8.67378	1.06239	0.435699	3.87791	0.000105356	0.00105268
Cck	15.4698	9.66934	21.2703	1.06165	0.319134	4.6024	4.17649e-06	7.18884e-05
Cyp2j6	41.4907	26.5276	56.4537	1.06152	0.361966	4.07157	4.66983e-05	0.000544472
Edn3	7.82888	4.71996	10.9378	1.06146	0.418842	3.84522	0.000120444	0.00117645
2010005H15Rik	1.47151	0.601395	2.34163	1.06122	0.716954	3.58543	0.000336524	0.00270212
Olfr165	0.787984	0.159916	1.41605	1.05863	0.85644	4.05946	4.91861e-05	0.000567454
Pklr	173.703	112.35	235.056	1.05835	0.150935	9.84796	6.99458e-23	9.85825e-20
Slfn4	3.84088	2.14095	5.54082	1.05827	0.409041	4.18615	2.83732e-05	0.000367471
Slc23a2	12.8058	7.95809	17.6536	1.05819	0.288363	5.19672	2.02834e-07	5.23729e-06
Gm3755	6.68314	3.98552	9.38077	1.0581	0.443141	3.53147	0.000413256	0.0031879
Gatsl2	5.77385	3.40019	8.14752	1.05582	0.216514	7.38437	1.53177e-13	2.15889e-11
Edn2	5.03169	2.92149	7.14188	1.05396	0.298839	5.51419	3.50385e-08	1.1366e-06
Tmem120a	64.6078	41.6616	87.554	1.05362	0.234045	6.27764	3.43744e-10	1.99421e-08
Tnfrsf23	3.04214	1.62902	4.45525	1.05312	0.279612	6.69794	2.11374e-11	1.71679e-09
Ighv1-26	6.44006	3.8428	9.03732	1.05146	1.03794	1.41468	0.157161	0.384401
Kcnk5	17.9772	11.3591	24.5953	1.05031	0.306812	4.79733	1.60793e-06	3.16248e-05
Grina	78.3191	50.6716	105.967	1.04972	0.182079	7.70327	1.32623e-14	2.44435e-12
Gimap4	3.12638	1.69299	4.55978	1.04582	0.378845	4.54588	5.47074e-06	9.09639e-05
Gm14654	7.26107	4.3953	10.1268	1.04427	0.378594	4.13467	3.55464e-05	0.000438119
Ighv1-78	1.08026	0.358862	1.80166	1.04389	1.60811	1.86138	0.0626901	0.190616
Ormdl3	38.3178	24.6842	51.9514	1.04379	0.230851	6.15775	7.37834e-10	3.91118e-08
H2-T23	208.942	136.197	281.687	1.04296	0.181526	7.68214	1.56458e-14	2.8186e-12
Fcgbp	369.778	241.36	498.196	1.04245	0.593861	2.00243	0.0452386	0.147542
Syt12	13.1208	8.23326	18.0084	1.04173	0.242572	5.91368	3.34553e-09	1.45743e-07
Bdh2	1.35983	0.543669	2.176	1.04085	0.508419	4.12212	3.75408e-05	0.00045775
Npl	26.3327	16.895	35.7705	1.03899	0.372214	3.86051	0.00011315	0.00111843
Dnaaf1	1.72633	0.786718	2.66593	1.03687	0.444714	4.80799	1.52452e-06	3.01383e-05
Prr15	136.945	89.4082	184.482	1.03676	0.17292	8.08358	6.28916e-16	1.70059e-13
Apoc2	1776.09	1163.77	2388.41	1.03661	0.168774	8.33372	7.83399e-17	2.76033e-14
Zfp457	1.9403	0.92798	2.95262	1.03572	0.597524	3.74623	0.000179513	0.00162675
Gm14469	4.2299	2.43067	6.02914	1.03486	0.87867	1.81287	0.0698516	0.207468
Cpeb4	5.71419	3.40827	8.02011	1.03293	0.254638	5.95196	2.64946e-09	1.19775e-07
Heph	63.3337	41.2455	85.4218	1.0326	0.182262	7.71045	1.25379e-14	2.34693e-12
Iglv1	11.6238	7.29152	15.956	1.03209	0.725371	1.95197	0.0509413	0.161706
Tmem86a	12.5035	7.87429	17.1328	1.0309	0.37001	4.15378	3.27031e-05	0.000409814
Acbd4	94.7474	61.9607	127.534	1.02963	0.233879	5.88108	4.07602e-09	1.72359e-07
Cdkn1a	112.905	73.912	151.898	1.0293	0.207957	6.70369	2.03221e-11	1.66183e-09
H2-Ab1	373.281	245.246	501.317	1.0285	0.287517	4.76967	1.8453e-06	3.56848e-05
Samd9l	9.08845	5.64363	12.5333	1.02647	0.198826	8.2458	1.6406e-16	5.31199e-14
Cda	164.714	108.186	221.241	1.02533	0.223537	6.31127	2.76757e-10	1.66193e-08
Lrp1	24.0268	15.4949	32.5587	1.02467	0.309739	4.56327	5.0363e-06	8.45026e-05
Wipf3	11.3357	7.13308	15.5382	1.02393	0.20887	6.85267	7.24834e-12	6.65403e-10
BC025446	34.5832	22.4669	46.6994	1.02334	0.316647	4.39503	1.10755e-05	0.000167743
Sesn1	20.5941	13.2496	27.9387	1.02208	0.29383	4.84009	1.29777e-06	2.62623e-05
Tcn2	127.005	83.5172	170.493	1.02084	0.249963	5.54694	2.90709e-08	9.67416e-07
Fam78a	3.92747	2.25469	5.60026	1.02	0.271121	6.2306	4.64654e-10	2.6012e-08
Hcst	4.02285	2.31813	5.72757	1.01971	0.465096	3.71979	0.000199391	0.00176876
Prlr	19.458	12.5147	26.4012	1.01971	0.291041	3.49183	0.000479717	0.0036122
Cd8a	2.86126	1.55159	4.17093	1.01902	0.294108	5.89844	3.66957e-09	1.57286e-07
4931406C07Rik	81.9247	53.815	110.034	1.01836	0.191426	7.27957	3.34895e-13	4.36091e-11
Tkfc	148.16	97.7005	198.62	1.01612	0.183336	7.56813	3.7863e-14	6.25653e-12
Ugt1a7c	35.6649	23.2715	48.0584	1.01524	0.291376	4.82791	1.37974e-06	2.77104e-05
Ltb4r1	2.71957	1.46274	3.97641	1.01484	0.42673	4.12349	3.73179e-05	0.000455959
B2m	1190.73	788.233	1593.23	1.01434	0.21046	6.51928	7.06462e-11	4.94936e-09
Cnbd2	131.837	86.9742	176.701	1.0143	0.285449	4.78121	1.74242e-06	3.39971e-05
Ehhadh	33.5148	21.863	45.1666	1.01383	0.186759	7.50677	6.06056e-14	9.49091e-12
Trbj1-7	0.509515	0	1.01903	1.01366	4.08047	0.286596	0.774422	0.929709
Fgl2	11.0021	6.95229	15.052	1.01331	0.291279	4.99142	5.99359e-07	1.33961e-05
Prap1	2027.92	1343.71	2712.13	1.01267	0.164891	8.36726	5.8971e-17	2.14083e-14
Prdx5	363.295	240.722	485.867	1.01018	0.127156	9.539	1.44211e-21	1.38108e-18
Gm12250	8.79523	5.50071	12.0897	1.00977	0.321992	4.54548	5.4809e-06	9.1018e-05
Ankef1	1.37838	0.578875	2.17789	1.00917	0.934675	2.47892	0.0131782	0.0545809
Rab11fip3	17.1081	11.022	23.1941	1.00898	0.200833	6.23124	4.62744e-10	2.59657e-08
Fam102a	48.2781	31.7338	64.8224	1.0078	0.142337	9.35416	8.42663e-21	6.51297e-18
H2-T-ps	2.88348	1.58185	4.18511	1.00597	0.421889	4.15708	3.22346e-05	0.000405642
Kcnj13	0.745086	0.160291	1.32988	1.00577	1.06966	3.11436	0.00184346	0.0108126
Gm28956	0.503687	0	1.00737	1.00531	2.38039	2.3707	0.0177543	0.0696848
Lpar3	0.910218	0.27042	1.55002	1.0052	0.384027	7.59546	3.06691e-14	5.13868e-12
Nlrp1b	3.36734	1.90495	4.82972	1.00491	0.31578	5.41945	5.97822e-08	1.81085e-06
Tm4sf5	306.053	203.321	408.784	1.00402	0.253083	5.41834	6.01553e-08	1.81527e-06
Rhox8	2.95072	1.62919	4.27226	1.0038	0.529419	3.19208	0.00141254	0.00872728
Ccl25	225.921	150.027	301.816	1.00364	0.244495	5.62936	1.80881e-08	6.31764e-07
A1cf	9.88122	6.24713	13.5153	1.00209	0.284913	5.32235	1.02435e-07	2.88746e-06
Xpnpep1	162.99	108.264	217.717	1.00126	0.270022	4.55908	5.13774e-06	8.60239e-05
Rab37	0.963776	0.308562	1.61899	1.00103	0.430092	6.1234	9.16004e-10	4.70975e-08
Afp	5.06546	3.04532	7.0856	0.999099	0.416419	3.73232	0.000189725	0.00169907
Myo1a	328.462	218.812	438.112	0.998322	0.247868	5.50126	3.77085e-08	1.20667e-06
Tcrg-C1	2.85767	1.57772	4.13763	0.99501	0.352503	4.9745	6.54174e-07	1.44195e-05
Adamtsl5	20.2814	13.223	27.3399	0.994612	0.217912	7.1116	1.14702e-12	1.3087e-10
Phlpp2	6.24795	3.84523	8.65068	0.994066	0.263815	5.79107	6.99374e-09	2.76063e-07
Sectm1b	174.915	116.601	233.229	0.994025	0.214032	6.30789	2.82872e-10	1.69018e-08
Crot	55.6311	36.8729	74.3893	0.993193	0.183931	7.4627	8.47667e-14	1.26938e-11
Gpr155	5.14011	3.10726	7.17295	0.992679	0.366448	4.69135	2.71411e-06	4.95278e-05
Oasl2	62.5615	41.5211	83.6018	0.992509	0.169896	7.756	8.76502e-15	1.73193e-12
Akr1b7	25.5619	16.7814	34.3425	0.991037	0.435655	3.10214	0.0019213	0.0111761
Ighv1-80	2.00385	1.01107	2.99664	0.990827	1.25976	1.53107	0.125753	0.326299
Ctsw	2.62034	1.42434	3.81635	0.99035	0.31459	5.79617	6.7845e-09	2.69133e-07
Gm15185	2.24538	1.17388	3.31689	0.989721	0.817516	2.18801	0.0286689	0.102432
Parp12	33.2618	21.9508	44.5728	0.989626	0.194713	6.99627	2.62866e-12	2.78685e-10
Ank	15.1155	9.79617	20.4349	0.989443	0.245405	5.85937	4.64625e-09	1.94963e-07
Igkv4-55	1.43284	0.630058	2.23563	0.989122	1.55399	1.30103	0.193249	0.446191
Epha2	26.9139	17.7034	36.1243	0.989063	0.185695	7.59745	3.02021e-14	5.09608e-12
Pfkfb4	25.1772	16.5418	33.8126	0.988809	0.282155	4.83468	1.33358e-06	2.68509e-05
Fabp6	80.0646	53.3282	106.801	0.988598	2.62117	0.506865	1	1
Rhof	10.1963	6.50442	13.8883	0.988363	0.223928	6.34542	2.21823e-10	1.3593e-08
D130043K22Rik	2.93006	1.63445	4.22566	0.98811	0.490572	3.78617	0.000152987	0.00142963
Siglec5	2.20664	1.15075	3.26254	0.986871	0.424359	5.13353	2.84357e-07	6.96646e-06
Gng12	122.921	82.1403	163.701	0.98623	0.250204	4.88194	1.0505e-06	2.183e-05
Slc39a4	110.459	73.8695	147.049	0.983627	0.22306	6.24359	4.27653e-10	2.43386e-08
Epha1	26.0146	17.1473	34.8819	0.9835	0.219022	6.38503	1.71362e-10	1.07765e-08
Pde9a	45.5884	30.3088	60.868	0.982624	0.302206	4.57316	4.80424e-06	8.11202e-05
Il13ra1	31.9226	21.1265	42.7186	0.982469	0.264861	5.21323	1.85582e-07	4.85431e-06
Gm10491	0.903417	0.279871	1.52696	0.981406	3.3014	0.500328	0.616844	0.892224
Hexb	32.7198	21.6744	43.7652	0.981313	0.281039	4.93626	7.96346e-07	1.72362e-05
Itgb7	2.43093	1.30769	3.55417	0.98074	0.332221	4.1032	4.07482e-05	0.000487919
Hsd17b13	14.6062	9.5154	19.6969	0.976911	0.411768	3.50636	0.000454277	0.00344554
Slc30a1	5.44907	3.34802	7.55012	0.975587	0.269458	5.5353	3.107e-08	1.02681e-06
Nudt5	86.4801	58.0273	114.933	0.973835	0.232847	4.44801	8.6669e-06	0.000135371
Dgka	27.2235	18.0472	36.3998	0.97345	0.224525	6.10676	1.01675e-09	5.1613e-08
Gstt1	38.853	25.8997	51.8063	0.973123	0.275376	5.13119	2.87922e-07	7.03221e-06
Ihh	21.0137	13.8597	28.1677	0.972963	0.254271	5.49611	3.88258e-08	1.24036e-06
4930539E08Rik	9.37643	6.00436	12.7485	0.97295	0.293195	4.45655	8.32885e-06	0.000131375
Ckmt1	1002.14	676.237	1328.04	0.972647	0.188858	7.17601	7.17746e-13	8.77408e-11
Tbc1d24	5.14414	3.15103	7.13725	0.971073	0.199573	7.53053	5.05345e-14	8.01859e-12
Glyctk	5.31477	3.26694	7.36259	0.970747	0.192363	6.56725	5.12517e-11	3.77201e-09
Trim12c	9.43995	6.05444	12.8255	0.970725	0.24246	5.89626	3.71827e-09	1.59089e-07
Tnni1	6.15392	3.83505	8.47279	0.97026	0.318854	4.37457	1.21673e-05	0.000181186
Trp53inp2	23.8945	15.8383	31.9507	0.968564	0.191656	7.3581	1.86543e-13	2.55404e-11
Ddit3	20.8858	13.8052	27.9663	0.968268	0.187072	7.48172	7.33563e-14	1.11242e-11
Trim34a	3.25188	1.87632	4.62744	0.968256	0.386742	4.3495	1.36449e-05	0.000199714
Tcrg-C4	1.39745	0.622065	2.17283	0.96794	0.504813	4.12971	3.63224e-05	0.00044573
Igkv10-94	1.55057	0.726268	2.37488	0.967179	1.39829	1.43267	0.151952	0.375823
Acot9	22.4417	14.8777	30.0056	0.965524	0.170553	7.98435	1.41261e-15	3.28603e-13
Galm	60.6724	40.7861	80.5587	0.964816	0.256445	5.36162	8.24769e-08	2.39533e-06
Malrd1	16.061	10.5607	21.5612	0.964613	0.292635	4.72222	2.33289e-06	4.35328e-05
Cmpk2	14.425	9.45232	19.3977	0.964583	0.169401	8.03239	9.55899e-16	2.38577e-13
Acsm5	1.99464	1.03012	2.95915	0.963625	0.408071	4.61554	3.92083e-06	6.82727e-05
Gm21297	0.47484	0	0.94968	0.963237	4.04949	0.481327	0.630284	0.896078
Tob1	48.2722	32.4168	64.1277	0.962696	0.178267	7.49804	6.47797e-14	9.9495e-12
Adh4	1.20916	0.49959	1.91874	0.960776	0.613281	3.592	0.000328152	0.0026491
Ttc22	21.3681	14.1852	28.551	0.96054	0.328306	4.08413	4.42423e-05	0.000521677
Nts	12.032	7.85207	16.2118	0.959315	0.299541	4.58188	4.60814e-06	7.80291e-05
Gm10277	1.45126	0.665685	2.23684	0.958472	0.466995	4.41083	1.02977e-05	0.000157959
Igsf11	6.49396	4.09788	8.89003	0.956077	0.332595	2.95465	0.00313019	0.0167372
Glt28d2	3.6549	2.16719	5.14261	0.955649	0.285152	5.5277	3.24465e-08	1.0606e-06
Trim5	1.06867	0.407736	1.7296	0.955315	0.48997	5.15512	2.53462e-07	6.30629e-06
Gm156	0.86837	0.2722	1.46454	0.953993	0.736891	2.88853	0.00387048	0.0199605
Slc26a2	19.7236	13.1153	26.3319	0.953327	0.324717	4.21574	2.48965e-05	0.000329205
Rgs13	5.11272	3.16459	7.06084	0.952755	0.365869	4.1965	2.71073e-05	0.000353176
Arhgef2	27.0189	18.0988	35.939	0.951663	0.190488	6.07763	1.21974e-09	6.0759e-08
B3gnt7	8.97973	5.80736	12.1521	0.950128	0.782002	1.79669	0.0723846	0.213378
Lpin3	31.9014	21.4436	42.3591	0.950032	0.148305	8.79067	1.48673e-18	7.26979e-16
Gimd1	38.2688	25.8008	50.7369	0.948917	0.265151	5.10306	3.34212e-07	8.00771e-06
Ogdh	196.498	133.793	259.203	0.948892	0.187621	7.11914	1.08606e-12	1.24507e-10
Mtmr4	22.2835	14.8927	29.6743	0.948666	0.21886	5.80331	6.50177e-09	2.59155e-07
Igkv17-127	2.16897	1.16322	3.17472	0.948502	1.14851	1.51314	0.130244	0.335509
Naprt	63.2979	42.9033	83.6926	0.947908	0.271794	4.98752	6.11583e-07	1.36059e-05
Gm45544	0.46447	0	0.92894	0.947808	4.08047	0.286596	0.774422	0.929709
Skil	9.43863	6.12914	12.7481	0.947435	0.24367	6.03899	1.55082e-09	7.58318e-08
Ptk6	13.1323	8.65874	17.6058	0.945848	0.72068	1.89386	0.058243	0.179578
Gm21885	15.9107	10.558	21.2634	0.945785	0.281638	4.99334	5.93451e-07	1.33013e-05
Stom	46.698	31.6107	61.7854	0.945084	0.647187	2.00278	0.0452012	0.14747
Rps29-ps	0.46224	0	0.924479	0.944468	3.7268	0.795617	0.426255	0.748484
Cat	52.9447	35.8938	69.9957	0.944355	0.34056	3.91874	8.90143e-05	0.000922085
Plac8	1839.74	1258.09	2421.38	0.944046	0.216716	5.95858	2.54437e-09	1.15461e-07
Gm38392	1.07315	0.418821	1.72748	0.942876	0.514241	4.88383	1.04043e-06	2.1696e-05
Mdh1	616.434	421.564	811.304	0.94285	0.154842	8.08604	6.16383e-16	1.69753e-13
Smad7	9.8789	6.4486	13.3092	0.941902	0.214869	7.66767	1.75155e-14	3.07954e-12
Gpd2	47.3872	32.1533	62.621	0.940349	0.181425	7.24219	4.41482e-13	5.65663e-11
Gm47933	3.08282	1.79854	4.3671	0.93947	0.446037	3.68918	0.00022498	0.00195899
Igkv3-1	0.507986	0.03473	0.981242	0.937151	2.28804	1.82672	0.0677421	0.202439
Tmem220	7.03801	4.51834	9.55769	0.935988	0.263742	5.45818	4.81042e-08	1.49104e-06
Traj52	0.45597	0	0.91194	0.935037	4.08047	0.286596	0.774422	0.929709
Abat	7.07798	4.54922	9.60675	0.934626	0.360625	4.4446	8.80573e-06	0.000137182
Igkj3	1.77199	0.905057	2.63892	0.933678	3.99552	0.397322	0.69113	0.929709
Sult1d1	39.6222	26.9335	52.3108	0.932431	0.684726	2.06209	0.0391988	0.131874
Slc39a14	118.691	81.3396	156.043	0.931499	0.253626	4.93869	7.8648e-07	1.7038e-05
Cyp4f16	59.9304	40.9307	78.9301	0.930733	0.285387	4.77355	1.81009e-06	3.51457e-05
Gm9115	1.00132	0.377733	1.6249	0.929968	0.460232	5.21525	1.83566e-07	4.80681e-06
Mtm1	15.4099	10.2973	20.5225	0.929864	0.247767	5.44326	5.23154e-08	1.60496e-06
Parp14	11.615	7.68505	15.5449	0.929781	0.161304	8.65922	4.74986e-18	2.06921e-15
Slc35f5	35.2095	23.9348	46.4842	0.929287	0.204476	6.11052	9.93079e-10	5.06259e-08
Sphk1	8.95511	5.85776	12.0525	0.928512	0.232501	6.16383	7.10047e-10	3.80598e-08
Depdc7	15.2907	10.2245	20.3569	0.928052	0.183158	7.10983	1.16187e-12	1.31935e-10
Ighv1-58	0.45126	0	0.902519	0.927911	2.46401	1.99171	0.0464029	0.150445
Gm29013	1.38314	0.642583	2.1237	0.92729	1.79587	1.16401	0.244421	0.525561
Dglucy	18.5094	12.4566	24.5621	0.925692	0.280335	4.85288	1.21682e-06	2.48338e-05
Ighv1-50	1.13918	0.476123	1.80225	0.924771	1.71063	1.1584	0.246702	0.529176
Gm15429	0.448088	0	0.896176	0.923093	3.9116	1.75386	0.0794543	0.229641
Casp7	78.7419	54.0761	103.408	0.922728	0.271067	4.76682	1.8716e-06	3.60769e-05
Xaf1	27.5571	18.7253	36.3888	0.92256	0.194193	6.52055	7.00507e-11	4.92204e-09
Slc23a4	37.343	25.501	49.1851	0.92121	0.221967	5.88063	4.08712e-09	1.72408e-07
Gm2244	1.26043	0.563042	1.95781	0.920173	0.505929	4.11152	3.93069e-05	0.000474694
Ighv1-19	2.80916	1.63442	3.9839	0.919787	1.34473	1.18533	0.235888	0.513426
Slc2a9	7.13894	4.62918	9.64869	0.919679	0.247671	5.60839	2.04221e-08	7.05063e-07
Plcd1	10.1366	6.70294	13.5702	0.91954	0.22514	6.04553	1.48922e-09	7.34194e-08
Igkv6-15	2.4144	1.36252	3.46628	0.918746	1.06982	1.50628	0.131994	0.338753
Otop3	0.567485	0.0853237	1.04965	0.91725	1.61905	2.54961	0.0107844	0.0465658
Tmc8	8.92237	5.87313	11.9716	0.916317	0.249148	5.08701	3.63748e-07	8.61205e-06
Tsga13	1.28761	0.58517	1.99004	0.915529	0.720041	2.80403	0.00504688	0.0248762
Alox5	1.89185	1.00484	2.77885	0.91446	0.463005	3.84615	0.000119989	0.00117344
Cdkn2b	16.1714	10.9167	21.4261	0.912197	0.426772	3.10639	0.00189386	0.0110487
Gmfg	13.7768	9.25761	18.296	0.911605	0.305299	4.3425	1.40872e-05	0.000204563
Tnfaip8l2	1.05091	0.423686	1.67813	0.911594	0.736967	3.1528	0.00161715	0.00973785
Fam114a1	7.62228	4.98556	10.259	0.911522	0.254553	5.27552	1.32382e-07	3.59622e-06
Serpinb6a	230.364	159.804	300.925	0.908887	0.201074	6.09147	1.11876e-09	5.60785e-08
Ugt2b5	0.599009	0.112308	1.08571	0.906982	0.956971	3.72068	0.00019869	0.00176319
Pcx	18.143	12.3178	23.9682	0.906732	0.146539	9.5311	1.55631e-21	1.38108e-18
Kifc3	10.9246	7.29912	14.5501	0.90589	0.216492	4.87084	1.11124e-06	2.29133e-05
Fbxo25	24.6798	16.8904	32.4692	0.90365	0.216095	6.03293	1.61015e-09	7.80955e-08
Ifih1	20.9693	14.3056	27.6331	0.903623	0.149875	9.00373	2.1817e-19	1.21567e-16
Vegfa	67.2183	46.5405	87.8961	0.902963	0.191157	6.5331	6.44221e-11	4.58027e-09
Snta1	7.64697	5.02606	10.2679	0.902928	0.220941	6.25206	4.05061e-10	2.31629e-08
Epas1	10.907	7.29923	14.5147	0.902585	0.258999	5.13649	2.79925e-07	6.8957e-06
Matk	4.2202	2.64021	5.8002	0.901553	0.318175	4.47249	7.73149e-06	0.000123169
Ypel5	11.1521	7.47412	14.8301	0.901539	0.197169	6.79692	1.06879e-11	9.27833e-10
Btnl4	22.734	15.5673	29.9006	0.899298	0.240177	5.38099	7.4077e-08	2.18582e-06
Cpvl	1.70321	0.887207	2.51921	0.898998	0.490142	3.67008	0.000242478	0.00206827
Gm13194	1.00665	0.401415	1.61189	0.89821	1.26071	1.76708	0.0772144	0.224494
Cyb5r3	179.688	125.191	234.185	0.898191	0.230571	5.5494	2.86653e-08	9.55244e-07
Xcl1	0.975012	0.379451	1.57057	0.897995	0.942813	2.6457	0.00815221	0.0369797
Slc16a10	30.6886	21.1519	40.2254	0.8961	0.225806	5.74218	9.34637e-09	3.56024e-07
Ank3	12.3513	8.33522	16.3673	0.895621	0.197233	6.53354	6.42331e-11	4.58027e-09
Gm21961	2.49747	1.44591	3.54903	0.895189	2.62605	0.574274	0.565782	0.86349
Nat8f3	1.42648	0.696962	2.15599	0.89514	0.511337	4.05944	4.91904e-05	0.000567454
Trib3	3.30302	2.00951	4.59653	0.895005	0.311185	4.46675	7.94165e-06	0.000126015
Gm9985	1.82338	0.9751	2.67166	0.894505	0.598817	2.92462	0.00344876	0.0181211
Tmem144	9.7212	6.50018	12.9422	0.894465	0.292052	4.1673	3.0823e-05	0.000391462
Frk	30.1755	20.8248	39.5261	0.892881	0.302733	4.10322	4.07443e-05	0.000487919
Klc4	64.0737	44.5585	83.589	0.892749	0.213834	5.90724	3.47886e-09	1.50457e-07
Agpat2	142.542	99.5433	185.541	0.891676	0.21601	5.94491	2.76604e-09	1.23187e-07
Rilp	7.06093	4.6467	9.47516	0.891492	0.258096	5.40314	6.54851e-08	1.95639e-06
Lysmd3	10.3666	6.96249	13.7708	0.891453	0.235186	5.92188	3.18289e-09	1.39931e-07
Fam118a	31.1146	21.5025	40.7267	0.890889	0.189183	6.49178	8.483e-11	5.82386e-09
Golt1a	37.831	26.2103	49.4518	0.890755	0.213987	5.99792	1.99867e-09	9.26268e-08
Stap2	89.4334	62.3854	116.481	0.890211	0.22123	5.70454	1.16655e-08	4.32002e-07
Slc35c2	72.6555	50.6449	94.6661	0.889382	0.241538	5.10938	3.2321e-07	7.79085e-06
Gm44782	0.426165	0	0.85233	0.889341	4.08047	0.286596	0.774422	0.929709
Ehd1	60.7799	42.3464	79.2135	0.887934	0.189838	6.0616	1.34771e-09	6.68552e-08
Hist2h2aa2	9.7365	6.53416	12.9388	0.887592	0.628651	2.27672	0.0228032	0.0852467
Mpp5	17.9712	12.313	23.6294	0.887539	0.231986	5.62136	1.89457e-08	6.5598e-07
Entpd7	17.0189	11.6523	22.3856	0.886223	0.151794	8.42349	3.6543e-17	1.3898e-14
Uba7	39.1225	27.1789	51.0661	0.885731	0.182116	7.81861	5.34114e-15	1.11281e-12
Gm48576	1.25392	0.58343	1.9244	0.885089	2.65343	0.647816	0.517104	0.829777
Unc5b	10.3688	6.98808	13.7494	0.884738	0.201065	6.58337	4.59916e-11	3.46573e-09
Pdk2	37.1996	25.844	48.5552	0.884436	0.194754	6.51167	7.43194e-11	5.16143e-09
Shpk	8.10037	5.40654	10.7942	0.880459	0.262429	5.12285	3.00944e-07	7.30559e-06
Eepd1	7.12315	4.72066	9.52564	0.879653	0.302458	4.59302	4.36879e-06	7.45557e-05
Ezr	423.825	298.19	549.459	0.879572	0.183294	6.32731	2.49474e-10	1.50591e-08
Pipox	10.2549	6.92751	13.5823	0.879279	0.305803	4.29831	1.72107e-05	0.000241433
Ighv1-77	0.419716	0	0.839432	0.87926	2.53588	1.86056	0.0628059	0.190895
Fahd1	54.56	38.1397	70.9803	0.878968	0.241819	5.23548	1.64559e-07	4.35672e-06
Slc4a5	3.74326	2.34484	5.14168	0.876696	0.369476	4.57119	4.84957e-06	8.17703e-05
Rnf208	8.65202	5.80735	11.4967	0.876381	0.258734	5.36455	8.11506e-08	2.36541e-06
Lap3	213.223	150.195	276.252	0.874791	0.241875	4.81766	1.45253e-06	2.89299e-05
Slc9a3	56.1512	39.3564	72.946	0.873676	0.339469	3.59032	0.000330269	0.0026626
Itgb5	9.63313	6.50893	12.7573	0.87352	0.254673	5.15677	2.51244e-07	6.26502e-06
B3galt5	6.85419	4.54797	9.16041	0.872927	1.28526	1.0682	0.285431	0.584824
Slc35a5	9.63683	6.51446	12.7592	0.872655	0.160164	8.35533	6.52503e-17	2.33343e-14
Glrx	417.964	294.994	540.933	0.872546	0.152179	8.10095	5.45333e-16	1.5372e-13
Sypl2	4.73224	3.05146	6.41302	0.87162	0.367462	4.75282	2.00601e-06	3.82675e-05
Tmem179	0.682117	0.189455	1.17478	0.870568	1.32035	2.06121	0.0392833	0.132065
Rpl28-ps2	1.50344	0.770583	2.23629	0.870116	0.669947	2.73464	0.0062449	0.0297057
Pim1	22.1801	15.3947	28.9654	0.870067	0.193916	6.58335	4.59975e-11	3.46573e-09
Pnp2	59.673	41.9327	77.4132	0.86902	0.261091	4.80775	1.52637e-06	3.015e-05
Ptgs1	1.6465	0.873048	2.41996	0.868591	0.358738	4.64961	3.32559e-06	5.92866e-05
B4galt5	22.173	15.4071	28.939	0.867707	0.222994	5.88117	4.07377e-09	1.72359e-07
Lrp12	4.25391	2.721	5.78682	0.867047	0.344631	4.24539	2.18211e-05	0.000295228
Gm14822	8.04077	5.40414	10.6774	0.86664	0.617102	2.24565	0.0247266	0.0909538
Gm48403	0.411085	0	0.82217	0.865658	4.04532	0.492614	0.622286	0.892224
Gm2274	11.387	7.77913	14.9949	0.865466	2.28153	0.567569	0.570328	0.867512
Ctso	7.62156	5.11135	10.1318	0.865119	0.19325	7.06327	1.62623e-12	1.80392e-10
Sst	20.3832	14.1591	26.6072	0.864858	0.362366	3.40337	0.000665609	0.00474784
Gm45543	0.409172	0	0.818343	0.862625	4.08047	0.286596	0.774422	0.929709
Irgm2	7.17901	4.80477	9.55324	0.862374	0.286749	4.67444	2.94754e-06	5.3381e-05
Jak2	23.7755	16.5961	30.9549	0.860783	0.208998	5.96314	2.47438e-09	1.12497e-07
Dcst2	2.68163	1.61548	3.74778	0.860178	0.238689	6.53255	6.46608e-11	4.58365e-09
Trbj1-3	2.24418	1.30574	3.18263	0.859179	2.96392	0.515725	0.606047	0.890991
Itpa-ps1	11.2492	7.7063	14.7921	0.859071	2.84574	0.422278	1	1
Ap1s3	15.512	10.7364	20.2875	0.859017	0.150247	8.28194	1.21183e-16	4.04831e-14
Ighv7-1	0.406881	0	0.813763	0.858986	2.52807	1.92293	0.0544889	0.170661
Fam84a	26.4469	18.5139	34.3799	0.858424	0.159977	7.92721	2.24126e-15	4.97228e-13
Gm21738	0.739812	0.237081	1.24254	0.858196	1.50518	1.78348	0.0745087	0.21835
Gm48411	1.15566	0.533677	1.77765	0.856872	2.30723	0.692975	0.488325	0.806638
Abhd11os	209.794	148.992	270.595	0.856568	0.227944	5.08215	3.73185e-07	8.80069e-06
Gm47495	0.735008	0.23475	1.23527	0.856227	1.83998	1.30632	0.191442	0.44357
Tnfaip8l3	2.42629	1.43898	3.41359	0.855678	0.264132	6.39324	1.62409e-10	1.0273e-08
AA986860	52.8036	37.3114	68.2958	0.854996	0.193638	6.18712	6.12742e-10	3.34426e-08
Gm10813	0.404245	0	0.80849	0.854786	4.08047	0.286596	0.774422	0.929709
Crat	35.8127	25.225	46.4003	0.853953	0.197772	5.66042	1.50999e-08	5.35989e-07
Cyp27a1	66.3297	46.9833	85.6761	0.853102	0.219507	5.11417	3.15118e-07	7.61881e-06
Samd8	5.77372	3.82806	7.71937	0.852779	0.19276	6.67613	2.45334e-11	1.95289e-09
Atp2b1	37.069	26.1366	48.0014	0.852583	0.141598	7.16844	7.5858e-13	9.22618e-11
AU040320	69.201	49.0493	89.3528	0.852219	0.19149	6.0211	1.7324e-09	8.28507e-08
Traj27	0.402637	0	0.805273	0.852217	4.08047	0.286596	0.774422	0.929709
Ganc	6.4631	4.32079	8.60541	0.852208	0.195294	6.56189	5.31301e-11	3.89296e-09
Tnfsf13b	6.87383	4.61514	9.13252	0.851599	0.316036	4.71395	2.42958e-06	4.49866e-05
Fuca2	93.1508	66.1619	120.14	0.850957	0.1694	7.45332	9.10214e-14	1.35458e-11
A030005L19Rik	1.21012	0.577574	1.84267	0.84954	0.565222	3.44475	0.000571586	0.00418685
D5Ertd579e	21.6945	15.205	28.1841	0.848745	0.189515	6.79758	1.06393e-11	9.26974e-10
Sdcbp2	57.3616	40.6734	74.0498	0.848723	0.250336	4.82248	1.41785e-06	2.83334e-05
Zzef1	17.265	12.0438	22.4862	0.848451	0.238366	5.75943	8.43978e-09	3.25108e-07
Slc25a24	38.4194	27.1818	49.6569	0.845994	0.207319	5.85431	4.78983e-09	1.99952e-07
Gimap3	2.62855	1.59467	3.66242	0.845526	0.237955	6.57493	4.86769e-11	3.64468e-09
Zbtb7b	60.9092	43.27	78.5484	0.845505	0.214776	5.28597	1.25042e-07	3.44368e-06
Gm20637	1.04799	0.46478	1.6312	0.845039	0.927316	2.45626	0.0140393	0.0574324
Fam3c	38.5673	27.3194	49.8151	0.843468	0.223028	5.15763	2.50096e-07	6.24849e-06
Pof1b	11.1157	7.67318	14.5581	0.843036	0.242285	5.25693	1.46482e-07	3.93025e-06
Naip6	9.41451	6.45912	12.3699	0.841911	0.307631	4.22351	2.40531e-05	0.000320014
Trbj1-5	1.86757	1.05395	2.68119	0.841773	3.10586	0.517165	0.605041	0.890413
Batf2	19.9785	14.027	25.9301	0.841664	0.29747	4.19776	2.69571e-05	0.000351793
2200002D01Rik	394.399	282.227	506.571	0.841652	0.195433	6.16293	7.14092e-10	3.81912e-08
Ighv1-61	0.830241	0.311178	1.3493	0.84137	2.46436	0.954049	0.340059	0.65418
Gm21750	2.93975	1.8226	4.05691	0.841234	0.378895	3.90421	9.45331e-05	0.000966302
Myzap	7.96052	5.42375	10.4973	0.839807	0.237561	5.35317	8.64269e-08	2.49192e-06
Plod1	2.70867	1.65977	3.75757	0.838925	0.218422	6.14283	8.10636e-10	4.26876e-08
Cdk18	40.5141	28.7853	52.2428	0.837987	0.218048	5.49236	3.96608e-08	1.26198e-06
Gpd1	171.938	123.12	220.756	0.837238	0.150374	8.02153	1.04439e-15	2.55343e-13
Crybg2	21.5288	15.1707	27.887	0.837041	0.193238	6.87182	6.33874e-12	5.93267e-10
Slc26a8	0.726668	0.240382	1.21295	0.835188	0.792493	3.21711	0.0012949	0.00814325
Metrnl	22.24	15.7002	28.7797	0.834461	0.259034	5.01925	5.18728e-07	1.18369e-05
Avil	7.67277	5.23266	10.1129	0.834313	0.240311	5.1411	2.73128e-07	6.75351e-06
Nat8f6	1.12441	0.526726	1.7221	0.834278	0.53869	3.82485	0.000130851	0.00126114
Cd82	83.5973	59.8143	107.38	0.83362	0.261825	4.5655	4.98295e-06	8.37835e-05
Ankrd9	21.8369	15.4228	28.251	0.832783	0.186165	6.29952	2.98572e-10	1.76202e-08
Cyp2c23	0.714234	0.232862	1.19561	0.832608	0.712048	3.92291	8.74862e-05	0.000909007
Fth1	2351.16	1691.46	3010.87	0.831536	0.28202	4.28609	1.81844e-05	0.000251849
Tom1l2	22.4841	15.9042	29.064	0.83066	0.172839	7.23161	4.77317e-13	6.01922e-11
Stat2	18.7594	13.2284	24.2904	0.82982	0.177402	7.16384	7.84464e-13	9.49281e-11
Cd300lf	1.40737	0.734475	2.08027	0.828556	0.340977	5.62845	1.81836e-08	6.34176e-07
Cyp4f40	15.6362	10.9886	20.2838	0.82809	0.430922	2.91131	0.00359919	0.0188033
Gm38261	1.71269	0.955004	2.47037	0.827918	1.56177	1.02058	0.307456	0.613733
Coq10b	14.6425	10.2811	19.0039	0.826377	0.243067	5.08563	3.66404e-07	8.66637e-06
Ighv2-2	1.1835	0.574936	1.79206	0.826035	1.31008	1.46083	0.144062	0.361589
Tmem19	27.9791	19.9091	36.0491	0.825308	0.254774	4.84845	1.24432e-06	2.53304e-05
Slc52a3	76.8355	55.1712	98.4997	0.824861	0.758584	1.53272	0.125344	0.325624
Chd3	45.858	32.8198	58.8962	0.824597	0.198216	5.50787	3.63204e-08	1.17283e-06
Hpgd	92.6902	66.6213	118.759	0.824586	0.299282	3.97901	6.92015e-05	0.000749579
Sowaha	4.11955	2.69534	5.54376	0.824411	0.33167	4.19831	2.68913e-05	0.000351207
Csf2	1.35556	0.700461	2.01065	0.824149	0.603587	2.97578	0.00292248	0.0157886
AC132392.1	1.78684	1.01218	2.56149	0.823717	0.316826	5.28187	1.27873e-07	3.50552e-06
Cx3cl1	24.4056	17.3444	31.4667	0.823618	0.298138	4.15325	3.27785e-05	0.000410545
Tcrg-V1	0.743452	0.259049	1.22786	0.823322	1.39835	1.96429	0.0494967	0.158337
Igf2	3.46887	2.22794	4.7098	0.822826	0.448971	3.5635	0.000365941	0.002888
Ell2	13.3563	9.37427	17.3383	0.821847	0.173884	7.14284	9.14252e-13	1.08443e-10
Ces2b	0.612433	0.165821	1.05905	0.82063	0.747299	4.12143	3.76523e-05	0.000458533
C1qa	2.75927	1.71854	3.8	0.8202	1.21102	1.15353	0.248694	0.53217
Aadac	42.6618	30.5745	54.7491	0.820191	0.719124	1.90082	0.057326	0.177619
Igkv19-93	1.98605	1.16029	2.8118	0.819246	1.37606	1.08221	0.279157	0.575785
Gm10479	0.960936	0.418941	1.50293	0.818803	1.2825	1.46357	0.143312	0.360309
Osbpl1a	8.15804	5.62875	10.6873	0.818138	0.297362	3.91255	9.13258e-05	0.00093953
Traj53	0.381267	0	0.762533	0.817651	4.08047	0.286596	0.774422	0.929709
Abhd15	2.27668	1.37285	3.18051	0.81706	0.302057	5.09235	3.53647e-07	8.43124e-06
Klrb1	0.540394	0.115504	0.965285	0.817043	0.912199	3.74492	0.000180453	0.00163341
BX936338.2	0.457924	0.055902	0.859947	0.816785	2.3834	1.42851	0.153146	0.377625
Slc22a18	45.351	32.5857	58.1163	0.815707	0.215697	5.63024	1.79955e-08	6.29449e-07
Gna11	139.456	100.776	178.137	0.815668	0.22886	5.25089	1.51366e-07	4.0522e-06
Fam169b	1.77588	1.01192	2.53984	0.815114	0.348294	4.78676	1.69498e-06	3.31796e-05
H2-K1	662.907	480.217	845.596	0.814984	0.191207	6.03769	1.56334e-09	7.62041e-08
Ighv3-6	8.53799	5.91484	11.1611	0.81451	0.940772	1.24243	0.214076	0.480124
Gm13423	1.35113	0.705359	1.99691	0.813399	0.587781	3.17772	0.0014844	0.00909225
Gtpbp2	62.0302	44.7298	79.3307	0.812818	0.154804	7.15406	8.42464e-13	1.00927e-10
H2-Q5	6.79058	4.6534	8.92777	0.812351	0.281393	5.76991	7.93123e-09	3.07496e-07
Parp9	29.9023	21.4286	38.376	0.811978	0.203669	5.55479	2.77945e-08	9.31406e-07
Wnt11	5.73232	3.88694	7.5777	0.811659	0.9016	1.2921	0.196321	0.451426
9130230L23Rik	13.9153	9.82804	18.0026	0.811425	0.188232	6.43861	1.20574e-10	7.82916e-09
Pfkp	75.3608	54.4784	96.2432	0.809673	0.284332	4.15037	3.31938e-05	0.000414447
Kctd12	4.93378	3.31227	6.5553	0.809041	0.281181	4.80867	1.51935e-06	3.00609e-05
Igkv13-85	0.93287	0.405077	1.46066	0.808398	2.12198	0.972097	0.331002	0.644101
Adap1	44.815	32.3074	57.3226	0.808211	0.211431	5.70332	1.17496e-08	4.33107e-07
Spsb1	9.45473	6.60194	12.3075	0.807804	0.233069	5.39396	6.89232e-08	2.04381e-06
Mx2	3.5299	2.29519	4.76461	0.806861	0.299891	4.13897	3.48874e-05	0.000431544
Lpin2	16.8093	11.9552	21.6635	0.806841	0.156339	6.97182	3.12857e-12	3.18981e-10
Slc31a1	55.1562	39.8513	70.4612	0.80678	0.262432	4.52818	5.94946e-06	9.76485e-05
Rtp4	19.7742	14.1151	25.4333	0.806364	0.193721	6.29627	3.04901e-10	1.79055e-08
Plin3	140.515	102.01	179.021	0.805383	0.189074	6.13421	8.55814e-10	4.448e-08
Gm44845	0.990699	0.449222	1.53218	0.8051	1.15861	1.63597	0.101845	0.278181
Gm12346	2.12138	1.2726	2.97016	0.804854	0.4873	3.11416	0.0018447	0.0108172
Zfp36	44.0756	31.8326	56.3186	0.803877	0.179811	6.66033	2.73205e-11	2.14623e-09
Tef	11.9139	8.40873	15.4191	0.803306	0.257725	4.37862	1.19431e-05	0.000178291
Tmem243	32.5553	23.449	41.6617	0.803169	0.153543	7.14176	9.21412e-13	1.08754e-10
Gls	100.51	72.969	128.051	0.802945	0.213599	5.22091	1.78043e-07	4.67753e-06
1810046K07Rik	2.69569	1.69388	3.6975	0.802208	0.483742	3.1709	0.00151966	0.009272
Acot11	22.7403	16.31	29.1705	0.80153	0.184723	5.94844	2.70704e-09	1.21462e-07
Mcfd2	106.998	77.7592	136.237	0.801146	0.22939	4.96074	7.02235e-07	1.53658e-05
Gstp2	119.857	87.1541	152.561	0.800709	0.248507	4.71774	2.38482e-06	4.43292e-05
Sct	48.9772	35.456	62.4985	0.800568	0.219889	5.26661	1.38965e-07	3.75379e-06
Plekhb2	83.4536	60.6133	106.294	0.800253	0.197103	6.01997	1.74448e-09	8.32626e-08
Dst	5.5576	3.78935	7.32584	0.797767	0.235566	5.11089	3.20649e-07	7.7369e-06
Cpeb2	3.99774	2.65094	5.34453	0.797243	0.226184	6.19329	5.89212e-10	3.22318e-08
Miga1	126.63	92.2959	160.965	0.795796	0.206423	5.3614	8.25784e-08	2.39537e-06
Ddc	48.3949	35.1147	61.6752	0.79531	0.267169	4.64394	3.4182e-06	6.06218e-05
Lsp1	2.03547	1.21956	2.85139	0.795103	0.410583	3.32804	0.000874604	0.00589632
Gm20458	2.15116	1.30418	2.99814	0.795074	1.6124	0.978634	0.327761	0.639381
Ctrc	3.66538	2.41259	4.91817	0.794284	0.697041	2.08078	0.0374539	0.127164
Cybrd1	29.0367	20.9798	37.0937	0.793373	0.872126	1.35876	0.174223	0.414702
Casp6	126.786	92.5597	161.013	0.79215	0.169395	6.42834	1.29008e-10	8.3343e-09
LT629148.18	1.24368	0.642831	1.84453	0.792009	1.41352	1.3512	0.17663	0.419063
Gm10053	312.416	228.492	396.339	0.791927	0.239925	4.76915	1.85009e-06	3.57179e-05
Gbp6	1.89834	1.12317	2.67351	0.79094	0.303454	5.03224	4.84787e-07	1.11047e-05
Prkcd	71.0897	51.8114	90.368	0.79084	0.188392	5.92705	3.08426e-09	1.36094e-07
Arl8a	28.0408	20.2836	35.798	0.789887	0.184863	6.48885	8.64932e-11	5.92107e-09
Osbpl3	19.9957	14.3921	25.5992	0.78919	0.147889	7.59829	3.00073e-14	5.09608e-12
Gm48774	1.59819	0.905486	2.2909	0.788322	0.51151	3.35993	0.000779631	0.00536622
Mppe1	11.2826	8.01169	14.5534	0.787364	0.216445	5.60594	2.07131e-08	7.11212e-07
Smad6	3.37904	2.21429	4.54379	0.786373	0.277412	4.99834	5.78269e-07	1.30097e-05
Ccdc186	9.45673	6.67548	12.238	0.786352	0.217855	5.65015	1.60312e-08	5.65697e-07
Dok4	29.9379	21.7131	38.1628	0.785958	0.291074	3.88846	0.000100883	0.00101646
Traj16	0.361888	0	0.723777	0.785573	4.08047	0.286596	0.774422	0.929709
Cdh17	380.216	279.12	481.313	0.783927	0.208285	5.4688	4.53093e-08	1.42096e-06
Trbj1-4	1.22842	0.637697	1.81914	0.783589	3.56969	0.351718	0.72505	0.929709
Cyp2u1	2.72377	1.73722	3.71033	0.78312	0.459378	3.69243	0.00022212	0.00194021
Reg1	49.3267	35.996	62.6573	0.782955	0.676704	1.68972	0.0910822	0.255932
Gm3052	4.6567	3.15852	6.15488	0.782858	0.333622	3.94658	7.92749e-05	0.00083528
Gch1	12.8621	9.19385	16.5303	0.782148	0.147925	8.1432	3.84976e-16	1.12488e-13
Antxr2	4.9093	3.34647	6.47213	0.781676	0.225368	5.09182	3.54635e-07	8.43799e-06
Pmaip1	18.7184	13.5037	23.9331	0.781641	0.309728	3.77369	0.000160852	0.00148803
Tmem89	1.71291	0.997138	2.42869	0.779724	0.489487	3.41979	0.000626696	0.0045092
B4galnt3	7.9173	5.56597	10.2686	0.779233	0.171155	7.21547	5.37473e-13	6.67769e-11
Oas2	2.23945	1.38529	3.0936	0.779207	0.335311	4.61751	3.88365e-06	6.78719e-05
Trim7	2.67323	1.70482	3.64164	0.779103	0.380175	3.4441	0.00057297	0.00419442
Arsa	5.57548	3.84463	7.30634	0.777827	0.185208	6.8385	8.00264e-12	7.23559e-10
Ndfip1	95.0201	69.7874	120.253	0.776455	0.201744	5.67677	1.3726e-08	4.92327e-07
Dennd5b	6.99514	4.89628	9.09399	0.775619	0.161872	6.9234	4.40943e-12	4.30636e-10
Tmcc3	25.8434	18.8007	32.8861	0.775144	0.222947	4.99883	5.76779e-07	1.29888e-05
Cobl	31.635	23.0953	40.1748	0.773007	0.220192	5.42795	5.70044e-08	1.73328e-06
Tmem38a	2.36736	1.48657	3.24815	0.772675	0.260758	5.43923	5.35102e-08	1.63334e-06
Itpk1	66.6705	48.976	84.3649	0.772408	0.257526	4.32934	1.49558e-05	0.000215351
Sec22c	6.83127	4.78671	8.87583	0.771159	0.215913	5.12679	2.94719e-07	7.18358e-06
Eps8l2	136.537	100.637	172.437	0.77099	0.171982	6.74996	1.4789e-11	1.23897e-09
Pdx1	2.70783	1.74095	3.67471	0.770199	0.318377	4.45977	8.20478e-06	0.000129674
Lpar1	12.7887	9.19342	16.384	0.770125	0.162312	7.55871	4.07096e-14	6.66504e-12
Phf1	8.11065	5.73646	10.4848	0.76967	0.224709	5.44538	5.16954e-08	1.59002e-06
Traj25	0.352423	0	0.704847	0.769642	4.08047	0.286596	0.774422	0.929709
Gm10719	2.0786	1.27636	2.88084	0.769637	1.84458	0.788148	0.43061	0.753261
Gm11042	0.772156	0.310528	1.23378	0.769341	3.56969	0.351718	0.72505	0.929709
Mocs2	119.76	88.3268	151.193	0.768734	0.130359	8.77808	1.66288e-18	7.96851e-16
Iglc2	1.44943	0.811943	2.08691	0.768625	0.946616	1.69741	0.0896187	0.252739
Crim1	5.44183	3.76771	7.11596	0.767466	0.174095	7.37016	1.70419e-13	2.37397e-11
Gm12889	1.34972	0.739481	1.95996	0.766923	1.24383	1.44363	0.148844	0.370718
Lpcat3	136.714	100.965	172.462	0.766551	0.249939	4.72789	2.26862e-06	4.24989e-05
Dclk1	2.13677	1.32324	2.9503	0.765827	0.361631	4.92915	8.2587e-07	1.78085e-05
Scarf1	1.34913	0.740232	1.95802	0.765352	0.382349	4.63921	3.49738e-06	6.18887e-05
Plekha1	20.5406	14.9582	26.123	0.765224	0.172308	6.60646	3.93618e-11	3.01312e-09
Psmb8	99.7203	73.6299	125.811	0.764851	0.270438	4.21514	2.49619e-05	0.000329888
Gm11253	0.913811	0.418907	1.40871	0.763483	1.84151	1.26057	0.207465	0.470237
Pgrmc1	107.479	79.4544	135.504	0.762701	0.218323	5.17387	2.29289e-07	5.77076e-06
Pgk1-rs7	0.35018	0.00137967	0.698981	0.76268	3.91062	1.83769	0.0661087	0.198589
Eif4e3	8.1126	5.75852	10.4667	0.762668	0.263168	4.55728	5.18196e-06	8.66433e-05
mt-Nd4l	12691.2	9414.41	15968	0.762176	0.222724	4.91289	8.97422e-07	1.91131e-05
Tdrd7	24.7116	18.0825	31.3407	0.761102	0.140206	8.22844	1.8966e-16	6.05899e-14
Raph1	22.1983	16.2244	28.1721	0.760137	0.179674	6.38415	1.72354e-10	1.07941e-08
Ndfip2	59.2181	43.72	74.7162	0.759682	0.17585	6.47745	9.3288e-11	6.31407e-09
Gm17304	1.0289	0.50744	1.55037	0.758604	4.04251	0.250944	0.801858	0.938659
Ly75	5.44859	3.79145	7.10573	0.75848	0.229338	5.40681	6.41564e-08	1.92389e-06
Ighv3-8	0.505606	0.119123	0.89209	0.757612	1.72382	1.88234	0.0597901	0.183616
Foxo6	1.23047	0.658871	1.80208	0.756295	0.454172	3.9522	7.74355e-05	0.000819865
Rasal3	0.954882	0.45395	1.45581	0.756223	0.455258	3.82079	0.000133022	0.00127847
Gm11099	0.343827	0	0.687653	0.755019	4.08047	0.286596	0.774422	0.929709
Fez2	16.3112	11.8846	20.7378	0.754554	0.196555	5.90948	3.43199e-09	1.48699e-07
B4galt6	48.4517	35.808	61.0955	0.754471	0.198123	5.67572	1.3811e-08	4.94635e-07
Gltpd2	1.03345	0.514071	1.55284	0.753669	0.51843	3.8339	0.000126129	0.00122251
Trim36	2.57673	1.66431	3.48916	0.752685	0.293537	4.90595	9.29766e-07	1.96795e-05
Hspa12a	0.839472	0.370335	1.30861	0.752496	1.00478	2.14249	0.0321541	0.112551
Tnik	9.2419	6.64147	11.8423	0.748986	0.196964	6.0341	1.59849e-09	7.76873e-08
Sar1b	117.339	87.3146	147.364	0.748417	0.173282	6.38398	1.72543e-10	1.07941e-08
Hist1h1c	21.8199	16.0398	27.6	0.747105	0.197139	5.85492	4.77242e-09	1.99907e-07
Gm48041	2.87102	1.89096	3.85108	0.746756	1.8385	0.625596	0.53158	0.837497
Igkv4-63	0.531091	0.143778	0.918403	0.746099	2.65248	1.07264	0.283435	0.581828
Afap1l2	0.636788	0.222907	1.05067	0.74578	0.637353	-0.559287	0.575966	0.872816
Gadd45a	45.2984	33.5935	57.0034	0.745637	0.210624	5.36576	8.06095e-08	2.3525e-06
Tmem117	11.4217	8.28365	14.5597	0.745046	0.338266	3.4759	0.000509139	0.00378615
Rtn4r	1.88963	1.15993	2.61934	0.744743	0.443936	3.39433	0.000687961	0.00487247
Hlf	0.831434	0.369312	1.29356	0.744134	0.551605	4.11825	3.81756e-05	0.000463603
Traj9	1.09047	0.562987	1.61795	0.744134	4.03488	0.272317	0.785378	0.935644
Rgs22	0.532256	0.145702	0.91881	0.743981	0.647693	3.69292	0.00022169	0.00193778
Atp6v0a1	26.03	19.2168	32.8432	0.74331	0.201452	5.70018	1.19684e-08	4.39147e-07
Gm2398	0.544534	0.155347	0.93372	0.743052	0.814541	3.51547	0.00043897	0.00335066
Pdgfc	3.19744	2.14121	4.25366	0.742002	0.319615	4.17717	2.95152e-05	0.000379391
AC165106.1	2.45239	1.584	3.32079	0.741691	1.09083	1.41265	0.15776	0.385411
Ctss	84.7082	63.1897	106.227	0.74025	0.204066	5.35184	8.70642e-08	2.505e-06
Tcrg-V7	2.4279	1.56728	3.28852	0.740238	0.988891	1.34146	0.179773	0.424286
Gsta4	35.0917	26.0312	44.1521	0.740169	0.356463	3.20029	0.00137289	0.00852852
Spats2l	4.56107	3.16692	5.95523	0.739117	0.309959	3.84212	0.000121975	0.0011886
Mob3c	11.4256	8.31188	14.5393	0.73878	0.253086	4.5411	5.59613e-06	9.27271e-05
Gclm	83.2935	62.1822	104.405	0.73835	0.197383	5.69456	1.23694e-08	4.50411e-07
Mical1	40.7804	30.3233	51.2376	0.737851	0.256069	4.81615	1.46352e-06	2.91226e-05
Rb1	9.19174	6.64181	11.7417	0.737568	0.249008	4.96364	6.91852e-07	1.51663e-05
Cyp4a10	0.952123	0.463905	1.44034	0.737261	0.772198	2.73591	0.00622083	0.0296207
Gm15644	0.821675	0.366956	1.27639	0.735784	1.31093	1.78965	0.0735103	0.216111
Map7d1	10.9985	8.00655	13.9904	0.734996	0.146965	8.2488	1.59991e-16	5.25122e-14
Rhou	31.5753	23.4552	39.6954	0.734724	0.19733	5.40934	6.32588e-08	1.89935e-06
Nr1h3	21.4515	15.8573	27.0456	0.7344	0.259481	4.34898	1.36774e-05	0.000200068
Traf3ip3	0.837581	0.380815	1.29435	0.732563	0.681216	2.77536	0.00551399	0.0267524
Akr1c19	23.1551	17.1589	29.1513	0.731548	0.393116	3.0533	0.0022634	0.0127573
Gm15899	0.330082	0	0.660163	0.731325	3.95708	0.877569	0.380178	0.700859
Gm43802	0.540817	0.158446	0.923187	0.731308	1.19729	2.48465	0.0129679	0.0538682
Rnf19b	28.1838	20.9432	35.4244	0.731131	0.221103	5.09337	3.51748e-07	8.40268e-06
Eps8l3	182.306	136.87	227.741	0.730409	0.180887	5.94736	2.72496e-09	1.22038e-07
Chka	48.7055	36.3851	61.0259	0.730406	0.166996	5.53336	3.14158e-08	1.03681e-06
Gm19684	0.638337	0.232795	1.04388	0.729376	0.555346	4.49646	6.90931e-06	0.000111404
Ddx58	15.3063	11.2712	19.3414	0.729139	0.12562	9.53354	1.52015e-21	1.38108e-18
Rasgef1b	3.27148	2.2145	4.32847	0.729128	0.282308	4.81072	1.50388e-06	2.97793e-05
Gm12573	9.19176	6.6715	11.712	0.728613	0.832744	1.29251	0.196182	0.451278
Gm8688	0.956592	0.472811	1.44037	0.72853	0.552076	3.58797	0.000333268	0.00268317
Hagh	51.9639	38.8732	65.0545	0.728237	0.201995	5.33663	9.46926e-08	2.69138e-06
Gimap6	1.96105	1.2293	2.69281	0.728127	0.353867	3.71875	0.000200208	0.00177272
Nr1i2	51.2322	38.3338	64.1306	0.727565	0.208556	5.26451	1.40565e-07	3.79272e-06
2200002J24Rik	6.37727	4.55581	8.19874	0.72744	0.344114	3.7662	0.000165754	0.00152749
Defa-ps5	4.42408	3.08728	5.76088	0.726069	0.81513	1.43766	0.150531	0.373561
Tpm2	2.74462	1.82252	3.66671	0.725422	0.313979	4.38131	1.1797e-05	0.000176855
Srgn	3.9692	2.74619	5.1922	0.725027	0.488607	2.71243	0.00667918	0.0314037
Nat2	15.6492	11.5549	19.7435	0.724403	0.222762	5.0472	4.4833e-07	1.03687e-05
Myo18a	42.1315	31.5309	52.7322	0.723977	0.135643	7.10086	1.23985e-12	1.40127e-10
Cbr1	125.19	94.1859	156.194	0.72373	0.22507	4.8989	9.63758e-07	2.02736e-05
Gm13394	842.577	635.486	1049.67	0.723107	0.322791	3.22542	0.00125787	0.0079605
Cd96	0.771793	0.336939	1.20665	0.722922	0.425763	5.00374	5.62294e-07	1.271e-05
Ighv1-20	0.516595	0.144926	0.888265	0.721807	1.97713	1.57714	0.114763	0.304139
Ccdc120	17.0584	12.6338	21.483	0.721645	0.165963	6.23283	4.5808e-10	2.58249e-08
Gm16265	0.324098	0	0.648197	0.720888	4.08047	0.286596	0.774422	0.929709
Olfr1264	0.768653	0.335768	1.20154	0.720842	0.551777	3.96003	7.49396e-05	0.000797314
Coro1a	4.96292	3.50447	6.42136	0.720327	0.450084	2.80724	0.00499676	0.0246444
Phgr1	300.18	226.567	373.793	0.719803	0.291051	3.66193	0.000250318	0.00211413
Lypla1	103.819	78.2005	129.438	0.719786	0.221154	4.64867	3.34089e-06	5.94708e-05
Gm6542	1.54181	0.920817	2.16281	0.719489	0.519427	2.90029	0.00372822	0.0193519
H2-DMb1	47.2766	35.5034	59.0498	0.718129	0.329602	3.25379	0.00113878	0.00735253
Rorc	10.9212	8.01953	13.823	0.71671	0.200351	5.68165	1.334e-08	4.792e-07
Mfsd8	4.14273	2.89148	5.39398	0.716395	0.22181	5.59166	2.24909e-08	7.67637e-07
Alox5ap	4.75667	3.35693	6.15642	0.715927	0.34571	3.58009	0.000343475	0.00274688
Gm28356	0.438964	0.0892977	0.788631	0.715458	1.55	2.14677	0.0318114	0.111662
Atp1b1	889.193	672.907	1105.48	0.715356	0.200677	5.29425	1.19508e-07	3.31797e-06
Cd59a	1.12459	0.608396	1.64079	0.715345	0.482805	3.67692	0.000236071	0.00202809
Hcls1	1.3477	0.777445	1.91796	0.715155	0.485201	3.10071	0.00193056	0.0112109
Cdc42se2	49.1424	36.966	61.3187	0.714958	0.180044	6.01548	1.7935e-09	8.49256e-08
Pparg	6.97366	5.03919	8.90812	0.714257	0.281921	3.76429	0.000167025	0.00153506
Gm47470	0.320025	0	0.64005	0.71374	4.08047	0.286596	0.774422	0.929709
Ptpre	2.36205	1.54705	3.17704	0.713652	0.219721	6.59127	4.3608e-11	3.31698e-09
Mxi1	14.6987	10.8933	18.504	0.713617	0.195109	5.79742	6.73417e-09	2.6758e-07
Gfod1	0.912391	0.448998	1.37578	0.713348	0.240336	8.87382	7.06793e-19	3.76328e-16
Msx1	10.8035	7.94507	13.6619	0.712903	0.40916	2.66151	0.00777919	0.0355841
Lrrc75a	17.5659	13.0703	22.0614	0.712827	0.327773	3.27098	0.00107175	0.00698369
Afmid	5.34551	3.8092	6.88181	0.71273	0.24242	5.13403	2.8361e-07	6.96238e-06
G6pc	3.4587	2.37969	4.53771	0.712399	0.907963	1.37103	0.170366	0.407585
Gm14541	0.318556	0	0.637112	0.711153	4.03422	0.524422	0.599985	0.886459
Gm13597	20.4514	15.269	25.6339	0.711138	0.413313	2.57135	0.0101304	0.0442267
Tmem150a	4.03827	2.82161	5.25493	0.710812	0.285304	4.988	6.10061e-07	1.35846e-05
Oas1g	24.6572	18.4616	30.8529	0.710797	0.190307	6.22995	4.66574e-10	2.60586e-08
Marc2	509.832	386.617	633.048	0.709961	0.18242	6.00595	1.90211e-09	8.89375e-08
Gm48808	1.37998	0.805951	1.954	0.709912	1.03538	1.50155	0.133213	0.341003
Ms4a12	20.987	15.6848	26.2892	0.7098	0.29491	3.76199	0.000168564	0.00154447
Trp53i13	9.72433	7.14072	12.3079	0.709058	0.230652	4.88258	1.04707e-06	2.1801e-05
Ahnak	10.8688	8.0113	13.7263	0.708588	0.175088	7.06062	1.65758e-12	1.83021e-10
H2-Eb1	254.462	192.989	315.935	0.708213	0.285944	3.65406	0.000258128	0.00216401
Slc22a5	24.7575	18.5599	30.9552	0.708152	0.172287	6.1974	5.74038e-10	3.14736e-08
Gm45445	1.3417	0.778278	1.90512	0.708115	1.35944	1.23136	0.218187	0.486212
Fmn1	5.41889	3.87517	6.96261	0.707789	0.228085	5.18617	2.14664e-07	5.48917e-06
Gm17132	9.15301	6.71129	11.5947	0.707777	0.31325	3.72295	0.00019691	0.00175259
Entpd8	71.3534	53.9534	88.7534	0.707756	0.188937	6.36148	1.99821e-10	1.22762e-08
Plec	15.1239	11.2473	19.0004	0.707564	0.155636	7.23798	4.55433e-13	5.80435e-11
Acox3	18.1372	13.5412	22.7333	0.70677	0.202339	5.09284	3.52743e-07	8.41805e-06
Cs	340.013	258.119	421.907	0.706727	0.2021	5.26767	1.38165e-07	3.73638e-06
P2ry2	3.13232	2.1404	4.12424	0.706391	0.409458	3.12495	0.00177835	0.010526
Tmem238l	75.3387	57.0163	93.661	0.706312	0.320796	3.38683	0.000707052	0.00497678
Sccpdh	27.4948	20.6602	34.3295	0.705829	0.171588	6.15942	7.30134e-10	3.87894e-08
Leng9	9.8755	7.26783	12.4832	0.705578	0.244171	4.58376	4.56681e-06	7.74386e-05
Hadh	245.402	186.347	304.456	0.705249	0.256234	4.22501	2.38932e-05	0.000318399
Gm19248	0.314932	0	0.629863	0.704751	4.08047	0.286596	0.774422	0.929709
Fam110c	8.00852	5.85143	10.1656	0.704584	0.211393	5.40556	6.46076e-08	1.935e-06
Myh14	123.287	93.5314	153.043	0.70447	0.201774	5.4601	4.7588e-08	1.47887e-06
Fam160a1	4.10741	2.88464	5.33018	0.704466	0.227042	5.38225	7.35595e-08	2.17323e-06
Gm12275	0.493765	0.13641	0.85112	0.703916	1.91286	1.38607	0.165725	0.399433
Fer1l6	1.62345	0.995882	2.25101	0.703862	0.448841	3.39241	0.000692811	0.00489526
Gipc2	102.047	77.4062	126.689	0.703591	0.215875	4.96498	6.87083e-07	1.50756e-05
Rnd2	14.8836	11.0876	18.6796	0.703174	0.219797	5.05216	4.36851e-07	1.01424e-05
Bmp2	1.55073	0.941326	2.16014	0.702946	0.320452	4.78322	1.72512e-06	3.37145e-05
Gsta2	1.07346	0.578164	1.56875	0.702817	0.611004	3.14855	0.00164084	0.00985819
Gprin1	2.66573	1.79051	3.54095	0.702463	0.354028	3.7618	0.000168693	0.00154506
Micalcl	1.55453	0.944735	2.16433	0.702328	0.399365	3.80547	0.000141536	0.00134093
Igkv1-135	2.18854	1.4275	2.94957	0.702228	0.9441	1.40506	0.160003	0.389562
1600014C10Rik	10.6295	7.85717	13.4019	0.701341	0.253514	4.68726	2.76892e-06	5.04512e-05
Nabp1	8.26107	6.05725	10.4649	0.700044	0.261627	3.98579	6.72567e-05	0.000731822
Por	62.9514	47.744	78.1589	0.699527	0.184971	5.81207	6.17061e-09	2.47237e-07
Osbpl6	16.7699	12.5454	20.9944	0.699335	0.186922	5.73188	9.93207e-09	3.75003e-07
Slc52a2	20.2889	15.2321	25.3458	0.698722	0.187707	5.8435	5.11161e-09	2.11527e-07
Gm2735	9.0966	6.69854	11.4947	0.698656	0.507295	2.12439	0.0336378	0.116755
Fmo1	7.12146	5.19449	9.04843	0.697912	0.28174	4.90936	9.13728e-07	1.94258e-05
Dpf3	1.85792	1.17993	2.5359	0.697798	0.478004	2.91103	0.00360244	0.0188131
Adgrd1	1.24742	0.714506	1.78034	0.697469	0.389048	4.26605	1.98961e-05	0.000271939
Ksr1	19.2631	14.4646	24.0617	0.696515	0.294564	3.83233	0.000126933	0.00122931
Slc3a2	124.77	95.0018	154.539	0.69614	0.20301	5.36181	8.23916e-08	2.39533e-06
Azin1	79.7378	60.645	98.8306	0.695497	0.255238	3.58418	0.000338141	0.00271147
Ccl4	0.594359	0.217466	0.971253	0.695232	1.00779	2.40889	0.016001	0.0639508
Sema3b	54.7016	41.5442	67.859	0.694681	0.130388	7.93021	2.18778e-15	4.89899e-13
Aqp11	22.346	16.8327	27.8593	0.694516	0.242678	4.45463	8.40391e-06	0.000132124
Dnm1	25.0907	18.9301	31.2512	0.694405	0.243882	4.27642	1.89919e-05	0.000261071
Tap1	28.4275	21.4809	35.374	0.694208	0.200561	5.34153	9.21658e-08	2.6415e-06
Il18bp	10.5862	7.85561	13.3169	0.693053	0.408402	2.47943	0.0131592	0.0545433
Bmp1	5.84665	4.2337	7.45961	0.692759	0.291076	4.12263	3.74578e-05	0.000457202
Xk	8.39979	6.18562	10.614	0.692675	0.18457	6.08343	1.17639e-09	5.88439e-08
Ppara	6.86358	5.0116	8.71557	0.69255	0.335957	3.45095	0.000558625	0.00411329
Tmem37	11.3531	8.44554	14.2607	0.69212	0.454632	2.39752	0.0165065	0.0656315
Acap1	1.13218	0.630838	1.63353	0.691383	0.438308	3.63288	0.000280277	0.00232127
Calml4	286.537	218.948	354.127	0.691173	0.222028	4.84535	1.26387e-06	2.5644e-05
Tpcn1	20.3155	15.3054	25.3256	0.691114	0.214004	5.05735	4.25131e-07	9.89906e-06
Sec16b	14.7817	11.0745	18.4889	0.690683	0.171541	6.44271	1.17356e-10	7.66169e-09
Pcyt2	153.536	117.247	189.826	0.690458	0.193878	5.28194	1.27824e-07	3.50552e-06
Gm10172	1.107	0.612445	1.60155	0.690119	0.72137	2.39684	0.0165371	0.0657313
Apol7b	1.21531	0.695582	1.73504	0.689783	0.516712	2.59296	0.00951542	0.0420412
Psmb9	43.2659	32.8843	53.6476	0.689541	0.264396	3.96925	7.20978e-05	0.000772914
Tmc7	2.14491	1.40749	2.88234	0.689397	0.2655	5.18874	2.11727e-07	5.41985e-06
Gm47217	0.306287	0	0.612574	0.689365	4.03078	0.53482	0.592775	0.881072
Cpeb3	0.8906	0.447537	1.33366	0.688997	0.32035	5.00014	5.72884e-07	1.29249e-05
Spib	4.08059	2.89177	5.26942	0.687904	0.308859	4.19057	2.78252e-05	0.00036135
P4hb	627.464	480.717	774.21	0.6864	0.215285	4.83778	1.31298e-06	2.65253e-05
Stk17b	17.8792	13.4714	22.287	0.686316	0.30445	3.62729	0.000286409	0.00236307
Gcnt2	6.18227	4.50681	7.85773	0.685719	0.250846	4.46677	7.9408e-06	0.000126015
Rac2	4.79295	3.44167	6.14423	0.685677	0.279875	5.81309	6.13285e-09	2.46136e-07
Lasp1	151.523	115.971	187.075	0.68516	0.176597	5.84551	5.05004e-09	2.09704e-07
Hdhd3	26.9004	20.4004	33.4004	0.68479	0.23165	4.62144	3.81088e-06	6.68438e-05
Lactb	7.65235	5.63677	9.66794	0.684728	0.245942	4.57021	4.87243e-06	8.20788e-05
Lmbrd1	23.2261	17.5835	28.8687	0.684612	0.201515	5.51621	3.46393e-08	1.12613e-06
Gm14648	0.303283	0	0.606567	0.683981	2.98408	1.69364	0.0903331	0.254454
Tmem9b	30.216	22.9525	37.4794	0.683909	0.223681	4.74639	2.07084e-06	3.92852e-05
Gm7336	296.031	226.966	365.096	0.683405	0.283894	3.55411	0.000379265	0.00297258
Acot4	3.39771	2.37527	4.42014	0.683327	0.308498	3.96594	7.31072e-05	0.000781637
Rsad2	5.23261	3.78445	6.68077	0.682899	0.342549	3.39624	0.000683194	0.0048503
Hectd3	32.8643	24.9972	40.7314	0.682778	0.182615	5.81579	6.03466e-09	2.43279e-07
Dgkd	43.2056	32.939	53.4722	0.682575	0.111819	9.64657	5.08276e-22	5.35259e-19
Gimap7	1.01991	0.550999	1.48882	0.682266	0.550192	2.86116	0.004221	0.021427
Lrrfip1	33.9503	25.8391	42.0615	0.682063	0.160193	4.84375	1.27412e-06	2.58273e-05
Fgf11	1.70253	1.07564	2.32941	0.681706	0.289463	5.18097	2.20729e-07	5.59057e-06
Atp1a1	1277.62	981.131	1574.11	0.681465	0.184897	5.5646	2.62748e-08	8.84191e-07
Gm4070	0.850109	0.421315	1.2789	0.681113	1.57775	1.36547	0.172107	0.410888
Fcgr2b	1.38073	0.829024	1.93244	0.681027	0.412793	3.878	0.000105318	0.00105268
Cycs	67.8924	51.9359	83.8489	0.68065	0.232129	4.45403	8.42736e-06	0.000132406
Gm35570	0.470621	0.130326	0.810915	0.67998	1.30752	2.43106	0.0150547	0.060941
Fcgrt	35.697	27.2153	44.1786	0.67916	0.306744	3.58647	0.000335189	0.0026941
Vwce	3.69429	2.61122	4.77737	0.677924	0.329886	3.81867	0.000134172	0.00128436
Naaa	16.746	12.6547	20.8374	0.677405	0.274414	3.81788	0.000134604	0.00128798
Rgs1	0.957167	0.505967	1.40837	0.677365	0.546462	3.3217	0.000894704	0.00600311
Mmp10	0.653239	0.272228	1.03425	0.67714	1.1097	1.98317	0.0473489	0.153081
Pcp4l1	5.63926	4.10982	7.16871	0.676835	0.424502	2.71038	0.00672066	0.0315677
Ush1c	101.437	77.8494	125.024	0.676522	0.185602	5.5922	2.2421e-08	7.66344e-07
Gm6293	5.67033	4.13842	7.20223	0.674692	0.791186	1.35976	0.173906	0.414194
Aamdc	53.1925	40.7579	65.627	0.674058	0.276748	3.76698	0.000165231	0.00152384
Wfdc21	0.297629	0	0.595257	0.673789	1.95051	2.52169	0.0116794	0.0494928
Pdzd2	1.25464	0.737619	1.77167	0.673642	0.359703	4.80157	1.57428e-06	3.10451e-05
Abcd3	60.5662	46.4504	74.6819	0.673529	0.203769	5.19269	2.07274e-07	5.31722e-06
Rnf128	135.61	104.325	166.895	0.672721	0.165955	6.22741	4.74213e-10	2.63623e-08
Tmem45b	136.214	104.854	167.575	0.671316	0.221613	4.79605	1.61824e-06	3.17551e-05
Sec24a	11.0019	8.25939	13.7444	0.671175	0.200145	5.52356	3.32206e-08	1.08442e-06
Rab11fip4	1.47371	0.908686	2.03874	0.670894	0.260067	5.36778	7.97137e-08	2.33489e-06
Snx9	53.5543	41.1035	66.005	0.670329	0.215786	4.82286	1.41515e-06	2.8303e-05
mt-Atp8	39148.3	30222.9	48073.7	0.669587	0.234003	4.12965	3.63318e-05	0.00044573
Chuk	31.8532	24.3664	39.34	0.669293	0.216423	4.50714	6.57087e-06	0.000106738
Got1	84.5566	65.0983	104.015	0.667908	0.201453	5.40074	6.63649e-08	1.97528e-06
Igkv4-62	0.294261	0	0.588522	0.667685	3.05128	1.27922	0.200818	0.459261
Sp110	3.43117	2.42387	4.43847	0.667571	0.324821	3.36115	0.000776198	0.00534724
Anxa2	639.92	494.232	785.609	0.667542	0.17835	5.72992	1.00477e-08	3.7734e-07
Me2	109.401	84.3079	134.495	0.66749	0.309169	3.36148	0.000775246	0.00534376
Slc10a2	3.05273	2.13345	3.97201	0.666075	1.28021	0.958973	0.337573	0.651332
Il22ra1	12.7288	9.61773	15.84	0.665414	0.22751	4.6715	2.99001e-06	5.40277e-05
Mllt11	9.754	7.31903	12.189	0.664844	0.179664	3.60746	0.000309213	0.00251998
Tulp1	1.14451	0.659022	1.62999	0.664725	0.529871	2.94164	0.00326478	0.01736
Creb3l2	6.88704	5.10212	8.67196	0.664498	0.206977	5.60692	2.05964e-08	7.10057e-07
Ighv2-9	0.29239	0	0.58478	0.664283	3.3839	1.28398	0.199148	0.456218
Adprm	20.205	15.4096	25.0005	0.664	0.178736	6.33651	2.3503e-10	1.43291e-08
Als2	9.12881	6.84123	11.4164	0.663094	0.238565	4.5504	5.3545e-06	8.9279e-05
Ldb3	13.6864	10.3698	17.0031	0.663041	0.238263	4.17569	2.97088e-05	0.000381469
Pgpep1	27.7756	21.2843	34.267	0.662295	0.152102	6.05685	1.38816e-09	6.85781e-08
Igsf3	4.37647	3.16383	5.58911	0.662172	0.176802	6.4874	8.73285e-11	5.96123e-09
Acaa1a	113.04	87.3196	138.761	0.662152	0.188587	5.62229	1.88446e-08	6.53424e-07
Smpdl3a	30.8201	23.6443	37.996	0.662071	0.267003	3.87533	0.00010648	0.00106126
Palld	9.72299	7.30651	12.1395	0.661592	0.199203	5.36744	7.98606e-08	2.33634e-06
Abr	45.2112	34.7979	55.6244	0.661547	0.211508	5.08372	3.70116e-07	8.73693e-06
Kdelr3	4.57585	3.32423	5.82746	0.658908	0.396196	2.93412	0.00334498	0.0177001
Gm44984	1.85249	1.21222	2.49276	0.65887	0.725911	1.91434	0.0555768	0.173411
Barx2	14.5189	11.0359	18.002	0.658811	0.180391	5.84132	5.1788e-09	2.13938e-07
Ppard	47.1477	36.3484	57.9469	0.658368	0.282095	3.68077	0.000232534	0.0020063
Gm11172	0.555977	0.207357	0.904597	0.657633	4.08047	0.286596	0.774422	0.929709
Oit1	133.223	103.204	163.243	0.656424	0.209534	4.84684	1.25443e-06	2.55146e-05
Tbk1	39.1585	30.1795	48.1375	0.656226	0.189301	5.1478	2.63562e-07	6.53045e-06
Bpnt1	168.263	130.422	206.104	0.656147	0.179735	5.52996	3.20303e-08	1.04986e-06
Pitpna	184.391	142.96	225.822	0.655887	0.195216	4.88203	1.04999e-06	2.183e-05
Stat1	30.3319	23.3311	37.3327	0.655772	0.158052	6.00577	1.90421e-09	8.89375e-08
Slc35d2	7.85111	5.87765	9.82457	0.654323	0.192125	5.44303	5.23832e-08	1.60499e-06
Helz2	9.45974	7.129	11.7905	0.65392	0.164756	6.61947	3.6048e-11	2.7683e-09
BC030870	21.9594	16.8507	27.0681	0.652951	0.334291	3.1715	0.00151652	0.00925992
Mtus1	56.7108	43.8862	69.5354	0.652075	0.115186	4.23808	2.25444e-05	0.000303463
Ostm1	7.09681	5.29768	8.89594	0.652016	0.179457	5.04577	4.51704e-07	1.04266e-05
Ift172	29.5176	22.7378	36.2973	0.651883	0.155722	2.98507	0.00283512	0.0154245
Irak2	27.2285	20.9577	33.4993	0.65184	0.170835	6.26307	3.77468e-10	2.16885e-08
Ccdc88b	2.26766	1.54178	2.99353	0.651825	0.268356	4.76899	1.85149e-06	3.57179e-05
Cyp4f13	29.088	22.4046	35.7715	0.651798	0.238943	4.65091	3.30474e-06	5.89587e-05
Gm21092	4.20453	3.04846	5.36061	0.651792	0.342182	3.38766	0.00070492	0.00496761
Card19	42.183	32.5965	51.7694	0.651389	0.166285	5.99427	2.04399e-09	9.43622e-08
Nmi	46.5018	35.9585	57.045	0.651264	0.19723	5.08168	3.74103e-07	8.81369e-06
Tmbim6	578.741	450.177	707.306	0.650677	0.203831	4.91621	8.82373e-07	1.88596e-05
Mfsd6l	5.02627	3.69133	6.36122	0.649948	0.350515	3.2497	0.00115528	0.007433
Serpina1c	1.41157	0.877449	1.94569	0.649832	0.434421	3.40666	0.000657637	0.00470077
Rdh16	2.01396	1.34672	2.6812	0.64953	0.511809	2.60207	0.00926642	0.0412606
Pnliprp2	22.7849	17.5197	28.0501	0.649487	0.352468	2.91135	0.00359868	0.0188033
Ppm1h	9.13162	6.88906	11.3742	0.649408	0.256394	3.49134	0.000480601	0.00361658
Usp17la	0.816915	0.414959	1.21887	0.649066	0.435195	4.29569	1.74148e-05	0.000244012
Prss27	6.49247	4.83526	8.14968	0.648924	0.42979	2.51415	0.0119321	0.0503586
Adamdec1	0.891289	0.474617	1.30796	0.646279	0.872028	1.97923	0.0477905	0.154161
Dkk4	1.22248	0.732866	1.7121	0.64625	0.46921	3.24457	0.00117629	0.00754189
Vipr1	47.0089	36.4353	57.5824	0.646068	0.274099	3.66851	0.000243969	0.00207588
Uap1l1	51.5647	40.0147	63.1146	0.644513	0.171637	6.36412	1.96416e-10	1.21292e-08
H2-D1	425.125	331.638	518.612	0.643481	0.22549	4.44408	8.82684e-06	0.000137332
Slc30a2	53.3988	41.4732	65.3244	0.642988	0.128929	7.64712	2.05534e-14	3.56855e-12
Susd6	15.3801	11.7897	18.9706	0.642895	0.162831	6.23134	4.62459e-10	2.59657e-08
Gm14868	0.280697	0	0.561393	0.642834	3.97701	0.751076	0.452607	0.774604
Sertad1	20.9832	16.1655	25.8009	0.642771	0.179452	5.46368	4.6637e-08	1.45687e-06
Bcl2l15	44.4214	34.4676	54.3753	0.642742	1.02963	0.9473	0.343486	0.657867
Tspan13	50.5587	39.2607	61.8568	0.642698	0.157851	6.45738	1.06529e-10	7.03153e-09
Rfxank	9.48364	7.18717	11.7801	0.642465	0.203038	4.26612	1.98899e-05	0.000271939
Ighv1-22	0.46519	0.144475	0.785904	0.641968	2.33577	1.14596	0.251811	0.536158
Trafd1	40.2989	31.2607	49.337	0.641841	0.163997	5.11208	3.18632e-07	7.696e-06
Ift20	94.3586	73.4953	115.222	0.641663	0.199871	4.86741	1.13069e-06	2.32744e-05
Dennd1b	5.59627	4.15373	7.03881	0.641366	0.182471	6.44899	1.126e-10	7.37133e-09
mt-Nd2	8335.36	6512.55	10158.2	0.641269	0.227787	4.34549	1.38966e-05	0.000201918
Tapbp	82.4183	64.1859	100.651	0.640989	0.163365	6.04451	1.49867e-09	7.37333e-08
Ighv1-81	0.972514	0.541501	1.40353	0.640817	1.36221	1.23867	0.215468	0.481946
Abcc3	14.9598	11.4731	18.4465	0.640689	0.193937	5.72944	1.00764e-08	3.77827e-07
Slc5a9	18.3421	14.1179	22.5662	0.640456	0.313172	3.86461	0.000111267	0.00110346
Calm1	658.512	514.63	802.394	0.639772	0.194966	4.45137	8.5325e-06	0.000133707
Gm47628	1.74456	1.14615	2.34297	0.639377	0.568597	2.4784	0.0131973	0.0546222
Tmem263	6.30473	4.71326	7.8962	0.638876	0.236438	4.61704	3.89256e-06	6.78811e-05
Man1a	35.4634	27.5242	43.4027	0.63846	0.271799	3.33426	0.000855276	0.00578241
Styxl1	1.05911	0.610892	1.50733	0.63829	0.464523	4.04174	5.30558e-05	0.000602225
Cxcl11	0.663426	0.301374	1.02548	0.638226	0.484638	4.96308	6.93852e-07	1.51962e-05
Ly6g6f	0.703797	0.333221	1.07437	0.637759	0.639673	3.15385	0.00161129	0.00970503
Sardh	3.11789	2.22281	4.01298	0.637352	0.3641	3.73406	0.000188419	0.00168893
Apol7c	0.568202	0.227369	0.909036	0.637276	0.747497	3.11468	0.00184145	0.0108034
Ptafr	0.542462	0.207376	0.877547	0.636974	0.356194	6.83104	8.43026e-12	7.54591e-10
Igkv13-84	0.277486	0	0.554972	0.636889	2.93653	1.40119	0.161158	0.391855
Gm13392	0.277443	0	0.554887	0.636809	4.08047	0.286596	0.774422	0.929709
Gm34248	0.588493	0.243495	0.933492	0.636808	1.12575	1.85635	0.0634042	0.192226
Suco	9.96691	7.58589	12.3479	0.636577	0.16327	6.09771	1.07602e-09	5.4443e-08
Zap70	0.858767	0.455391	1.26214	0.636284	0.480559	4.00337	6.2446e-05	0.000690132
Cd74	972.7	761.469	1183.93	0.636053	0.294184	3.32351	0.000888934	0.00597611
Dqx1	19.0521	14.7077	23.3965	0.635204	0.188684	5.7239	1.04104e-08	3.88524e-07
Ifi35	73.8741	57.6722	90.0759	0.634392	0.16608	5.99132	2.08139e-09	9.59042e-08
Guca2a	234.119	183.298	284.941	0.633678	0.655015	1.50952	0.131167	0.33731
Ppp1r3c	1.01583	0.58045	1.4512	0.633154	0.327497	5.03058	4.89006e-07	1.118e-05
Secisbp2l	9.7397	7.42134	12.0581	0.63282	0.18333	5.77879	7.52396e-09	2.96027e-07
Gm10721	1.15016	0.686098	1.61423	0.632696	1.11661	1.4306	0.152545	0.376574
Insl6	20.6217	15.9589	25.2846	0.632175	0.244498	4.15979	3.18547e-05	0.000401916
Il10rb	55.1231	43.0227	67.2235	0.632022	0.213959	4.81584	1.46585e-06	2.91226e-05
Eno1	489.84	384.069	595.612	0.631675	0.187062	5.27841	1.30312e-07	3.55612e-06
Mgam2-ps	12.1463	9.3138	14.9788	0.631581	0.303387	3.53986	0.000400338	0.0031044
Rmdn3	46.6917	36.4223	56.9612	0.631189	0.260594	4.04599	5.21027e-05	0.000593337
Retsat	42.4663	33.1087	51.8238	0.631046	0.307022	3.6517	0.000260506	0.00217861
Xiap	23.2312	18.0153	28.447	0.630962	0.160046	5.1657	2.39542e-07	6.00986e-06
Fam8a1	32.2356	25.0817	39.3894	0.630939	0.200233	5.10359	3.33266e-07	8.00105e-06
Nat8f1	6.55887	4.93231	8.18543	0.630753	0.310389	3.11874	0.00181628	0.0106977
Slc39a5	61.043	47.6928	74.3933	0.630727	0.287947	3.43056	0.000602329	0.00436402
Tmlhe	13.2786	10.2092	16.3481	0.630097	0.25278	4.10453	4.05144e-05	0.000486092
Pqlc3	6.97282	5.26116	8.68447	0.629242	0.257545	3.93373	8.36369e-05	0.000876998
Nat8f7	0.678571	0.318287	1.03885	0.629094	0.64675	3.33156	0.000863609	0.00583533
Tmc5	33.4986	26.1007	40.8964	0.628499	0.318117	3.15619	0.00159842	0.00963913
Mcub	23.0736	17.9142	28.233	0.628128	0.28975	3.3989	0.000676563	0.00481451
Fxyd5	2.58542	1.81775	3.35309	0.627498	0.459345	1.85479	0.0636268	0.192755
Tango2	26.0279	20.2413	31.8146	0.627464	0.21427	4.69544	2.66033e-06	4.86576e-05
Gmip	9.18099	7.00186	11.3601	0.627288	0.170178	5.74465	9.21115e-09	3.52555e-07
CT009635.2	0.272275	0	0.54455	0.627187	3.8783	0.952478	0.340855	0.654936
Ero1lb	4.83	3.58354	6.07647	0.626567	0.193992	6.11616	9.58576e-10	4.90758e-08
Rhob	37.1148	28.9726	45.257	0.62603	0.261902	3.8074	0.000140435	0.00133313
Lrat	1.65137	1.08506	2.21767	0.625925	0.36798	3.88194	0.000103628	0.00103844
Smim22	239.026	187.837	290.215	0.624942	0.216674	4.67096	2.99796e-06	5.41304e-05
Ms4a4a	0.445273	0.13718	0.753366	0.624666	1.08115	2.56632	0.0102785	0.0447282
Gm4779	0.660241	0.306554	1.01393	0.624245	2.84779	0.68064	1	1
Gm11572	0.270643	0	0.541287	0.624135	4.08047	0.286596	0.774422	0.929709
Cds1	61.6651	48.319	75.0112	0.624068	0.250431	3.99065	6.58929e-05	0.000719925
Zfp747	14.7804	11.4206	18.1402	0.623874	0.180543	5.82714	5.63852e-09	2.30544e-07
Mfsd9	6.30035	4.74905	7.85164	0.622622	0.200242	5.44085	5.30284e-08	1.62268e-06
Snx25	18.2704	14.1757	22.3651	0.622593	0.201247	5.31703	1.05474e-07	2.96268e-06
Fam13b	16.1547	12.5162	19.7931	0.621421	0.212662	4.77054	1.83733e-06	3.56169e-05
Bmx	0.93514	0.524855	1.34543	0.621177	0.398723	4.22943	2.34284e-05	0.000313426
Gm20694	0.30492	0.0285533	0.581286	0.620482	1.90183	2.00379	0.0450921	0.147255
Dstn	601.737	474.09	729.383	0.620452	0.192385	5.04803	4.46396e-07	1.0334e-05
Mvp	118.668	93.3267	144.008	0.620398	0.215488	4.5423	5.56429e-06	9.22632e-05
Slc4a4	9.76578	7.48613	12.0454	0.620366	0.165941	6.1307	8.74956e-10	4.52785e-08
Rps6ka5	2.73961	1.94841	3.53081	0.619835	0.289077	4.0799	4.50548e-05	0.000528396
Itm2b	478.824	377.353	580.294	0.619534	0.138889	7.25532	4.00715e-13	5.1619e-11
Gm2539	5.71908	4.2995	7.13866	0.618934	0.469617	2.10256	0.0355046	0.121805
2310007B03Rik	3.89424	2.86094	4.92754	0.618483	0.241044	4.90096	9.53673e-07	2.01144e-05
Gm11922	0.323578	0.0441597	0.602997	0.61843	1.77123	2.04403	0.040951	0.136522
Gm45002	0.267575	0	0.53515	0.61838	4.08047	0.286596	0.774422	0.929709
Cd160	0.876803	0.480916	1.27269	0.617911	0.422515	3.37139	0.0007479	0.00519713
Gm17181	0.26682	0	0.53364	0.61696	4.08047	0.286596	0.774422	0.929709
Gm5891	0.305675	0.0312537	0.580097	0.615614	0.904804	4.6947	2.66994e-06	4.87961e-05
Efhd1	0.844193	0.456739	1.23165	0.615366	0.703685	2.86712	0.0041422	0.0210985
Il2rb	0.759784	0.390379	1.12919	0.614827	0.404953	5.01023	5.43649e-07	1.23351e-05
mt-Nd4	11736.4	9275.03	14197.8	0.614187	0.224632	4.30099	1.7004e-05	0.000239516
Mlx	61.7582	48.5976	74.9187	0.614186	0.233557	4.0396	5.35414e-05	0.000606263
Rnf13	21.4046	16.7065	26.1028	0.614164	0.200273	4.76624	1.877e-06	3.61518e-05
Serpina3g	1.41549	0.909023	1.92196	0.614102	0.497495	2.94655	0.00321343	0.017134
Igkv4-59	4.67757	3.48716	5.86799	0.614084	1.04932	0.953237	0.34047	0.654756
Pik3cd	1.03351	0.607446	1.45957	0.613634	0.279351	4.86161	1.16433e-06	2.38847e-05
Rps11-ps1	1.00557	0.585663	1.42548	0.613186	0.971021	1.59986	0.10963	0.293589
Sc5d	43.7046	34.3533	53.0559	0.612609	0.212116	4.30405	1.67702e-05	0.00023664
BX890553.4	3.53993	2.59044	4.48943	0.612496	1.71702	0.660974	0.508629	0.823607
Arhgef37	1.88853	1.28474	2.49231	0.612151	0.318275	4.00098	6.30801e-05	0.000695607
Car13	25.9471	20.3239	31.5702	0.611083	0.182865	5.43922	5.3513e-08	1.63334e-06
Gm37421	0.263617	0	0.527233	0.61092	4.08047	0.286596	0.774422	0.929709
Atf3	4.84775	3.62996	6.06555	0.609803	0.24549	4.65704	3.20781e-06	5.73576e-05
Ticam1	18.2215	14.2189	22.224	0.609749	0.219647	4.55178	5.31949e-06	8.87569e-05
Mgat4c	12.1374	9.40254	14.8723	0.609577	0.826514	1.22936	0.218938	0.487207
Reep6	74.8897	59.1023	90.677	0.609138	0.228831	4.34697	1.38028e-05	0.000201288
AC166369.2	0.460141	0.156473	0.763808	0.608961	1.97125	1.25457	0.209634	0.473725
Atp7a	4.61077	3.44479	5.77676	0.608481	0.279473	4.01523	5.93888e-05	0.000661162
Arhgap42	8.98005	6.90707	11.053	0.608182	0.174935	5.12928	2.90858e-07	7.09671e-06
Arhgef19	21.4272	16.7719	26.0826	0.607771	0.154893	5.56927	2.55803e-08	8.65683e-07
Abhd5	16.3237	12.7326	19.9147	0.606918	0.135693	7.36552	1.76455e-13	2.44384e-11
Oas1b	3.82405	2.82483	4.82327	0.606433	0.35064	3.50482	0.000456922	0.00346013
Frmd8	20.6133	16.1393	25.0874	0.606048	0.188584	5.29338	1.20074e-07	3.32597e-06
Gstm4	8.72122	6.70914	10.7333	0.605968	0.214058	5.15674	2.51281e-07	6.26502e-06
Rap2c	18.3671	14.3604	22.3738	0.605682	0.190455	5.21799	1.80877e-07	4.74677e-06
Gm14686	1.26766	0.79855	1.73678	0.605643	1.09618	1.33468	0.18198	0.428021
Muc13	743.524	589.591	897.457	0.605291	0.306679	3.11338	0.00184955	0.0108403
Gprin3	2.73734	1.96599	3.50869	0.604197	0.154639	7.77693	7.4303e-15	1.52162e-12
AW822252	93.059	73.652	112.466	0.604008	0.285672	3.448	0.000564762	0.00414574
Nckap5	1.09042	0.659235	1.5216	0.60382	0.318145	4.75109	2.02326e-06	3.85353e-05
Mov10	14.5762	11.365	17.7874	0.603507	0.161001	6.30519	2.87839e-10	1.71558e-08
Trdc	0.604193	0.273678	0.934708	0.603115	0.548454	3.70677	0.000209922	0.00184713
Dhx58	8.62258	6.6411	10.6041	0.602778	0.261624	4.23075	2.32915e-05	0.000312292
Gm29288	0.725198	0.370015	1.08038	0.602655	0.758222	2.45655	0.0140279	0.0574142
Selplg	1.5808	1.05011	2.11149	0.601901	0.360286	3.59589	0.000323279	0.00261436
Tinag	7.90873	6.07799	9.73947	0.601512	0.354139	2.96388	0.00303788	0.0163091
mt-Nd3	12012.3	9545.68	14479	0.600988	0.231119	4.09492	4.2231e-05	0.000503161
Adipor2	61.5496	48.7094	74.3898	0.600849	0.27667	3.54964	0.000385752	0.00301228
Thnsl2	15.2256	11.8995	18.5516	0.599968	0.191063	5.45228	4.97291e-08	1.5315e-06
Rnasel	46.5266	36.7855	56.2677	0.599887	0.35257	2.74089	0.00612725	0.0292623
Wdpcp	2.88337	2.08843	3.6783	0.59911	0.281404	4.34079	1.41972e-05	0.000206022
Max	100.605	79.8253	121.385	0.598547	0.138195	6.55544	5.54774e-11	4.02799e-09
Trgv2	1.65026	1.10862	2.1919	0.598113	0.62257	2.10088	0.0356511	0.122203
Gm15368	0.352097	0.075982	0.628211	0.597634	1.08949	2.9566	0.00311052	0.0166506
Nudt7	13.8025	10.7803	16.8246	0.597491	0.25053	3.79128	0.000149876	0.00140769
Znfx1	15.8233	12.3892	19.2573	0.597369	0.135508	7.75523	8.8187e-15	1.73193e-12
Tnfaip3	4.77521	3.59738	5.95303	0.596829	0.246038	4.06072	4.89219e-05	0.000565446
CT009518.1	2.33568	1.65586	3.01549	0.596395	0.395576	3.10541	0.00190015	0.0110776
Prr13	347.198	276.252	418.143	0.596243	0.30157	3.16188	0.00156753	0.00949204
Itgae	1.64817	1.10881	2.18754	0.596013	0.236734	5.62425	1.86316e-08	6.46977e-07
Marcksl1-ps4	3.01775	2.19986	3.83564	0.5957	0.838716	1.39609	0.162688	0.394511
Spint1	129.248	102.751	155.744	0.595288	0.169035	5.74236	9.3364e-09	3.56024e-07
Tex2	17.8162	13.9885	21.6439	0.59527	0.169602	5.62742	1.82922e-08	6.37038e-07
Phactr2	2.88631	2.09597	3.67665	0.595087	0.247242	5.14079	2.73579e-07	6.75768e-06
Gm48667	0.536397	0.224117	0.848677	0.594751	3.56969	0.351718	0.72505	0.929709
Mgat3	16.7013	13.1061	20.2964	0.594293	0.197403	5.00434	5.60536e-07	1.26923e-05
Scoc	23.9686	18.9	29.0372	0.593978	0.302384	3.58316	0.000339458	0.0027202
Tmcc1	15.3676	12.0475	18.6876	0.593509	0.170659	5.89138	3.82977e-09	1.62986e-07
Ighv1-34	0.494347	0.191335	0.79736	0.593301	2.27418	1.13576	0.256056	0.542306
Clec2j	0.791998	0.428643	1.15535	0.593279	0.905207	2.02985	0.042372	0.140292
Aldh1l1	54.6563	43.3727	65.9399	0.593194	0.283818	3.42732	0.000609562	0.00440444
BC035044	0.688691	0.3465	1.03088	0.592892	0.746424	0.468155	0.639674	0.898064
Tmem87b	18.2289	14.335	22.1227	0.592482	0.200872	4.89909	9.62796e-07	2.02712e-05
Ptpn22	2.65888	1.918	3.39976	0.592446	0.434122	2.13862	0.0324668	0.113447
Ovgp1	9.32811	7.23896	11.4173	0.591812	0.301158	1.30625	0.191466	0.443583
Gm5605	0.760911	0.404904	1.11692	0.591493	0.700391	2.59492	0.00946129	0.0418947
Zdhhc7	40.1816	31.8653	48.498	0.590808	0.229489	3.56906	0.000358268	0.0028396
Gm44420	0.884483	0.504172	1.26479	0.59041	1.04836	1.52885	0.126303	0.327477
Plekho2	1.03252	0.622973	1.44207	0.589463	0.371658	3.98706	6.68972e-05	0.000728571
Fam102b	2.78015	2.01955	3.54075	0.5886	0.280677	4.06041	4.8986e-05	0.000565724
Gm48861	1.54894	1.03617	2.06171	0.588476	0.455912	2.99871	0.00271125	0.0148659
Arsg	2.69174	1.94984	3.43363	0.587851	0.372485	2.08286	0.0372639	0.12668
Gm3336	20.9295	16.5275	25.3315	0.58717	0.329507	2.78956	0.00527794	0.0258397
Itgb6	6.67136	5.13164	8.21109	0.5871	0.171287	5.94966	2.68703e-09	1.21017e-07
Edf1	363.989	290.791	437.188	0.586613	0.185833	5.10389	3.32734e-07	7.9963e-06
Synj2bp	32.4321	25.7289	39.1353	0.58647	0.168661	5.52936	3.21398e-08	1.05201e-06
Gm17907	0.693302	0.353793	1.03281	0.586468	0.875854	2.28119	0.0225371	0.0844393
March8	22.8023	18.0354	27.5691	0.585772	0.180847	5.0392	4.67477e-07	1.07667e-05
Specc1l	26.3953	20.9097	31.8809	0.585682	0.140871	6.76876	1.29895e-11	1.10365e-09
Ncf4	0.799204	0.439348	1.15906	0.584988	0.992595	1.09445	0.273756	0.568093
Tmem229b	9.03715	7.03036	11.0439	0.584772	0.395628	2.19977	0.0278234	0.0998873
Ssfa2	18.592	14.6789	22.5051	0.584148	0.243858	3.93962	8.16099e-05	0.000857244
mt-Co1	38375.1	30711.7	46038.5	0.584037	0.21749	4.28733	1.80834e-05	0.00025074
Exph5	5.39987	4.12238	6.67736	0.583795	0.262321	4.06906	4.72023e-05	0.000549547
Rwdd2b	27.0597	21.4612	32.6582	0.583522	0.189919	5.1951	2.04608e-07	5.26573e-06
Cyb5b	127.549	101.918	153.179	0.583103	0.196788	4.84073	1.2936e-06	2.62001e-05
Gpa33	214.323	171.399	257.247	0.583001	0.189911	4.92529	8.42374e-07	1.81178e-05
Asap1	4.83476	3.67239	5.99713	0.582604	0.185541	6.29143	3.14546e-10	1.84267e-08
Ilvbl	59.9984	47.8486	72.1483	0.582505	0.187819	5.69234	1.2531e-08	4.54913e-07
Gpr39	7.83461	6.07959	9.58963	0.580913	0.252142	4.0362	5.43239e-05	0.000613062
Mmp28	3.92299	2.94526	4.90073	0.580773	0.22791	4.2001	2.66795e-05	0.00034874
Cyb5a	298.692	239.181	358.202	0.580677	0.249363	3.68711	0.000226817	0.00196975
Esrra	112.422	89.901	134.943	0.580634	0.188607	4.9156	8.85091e-07	1.88841e-05
Endod1	19.3946	15.3541	23.4352	0.579307	0.162388	5.701	1.19103e-08	4.37687e-07
Id3	67.4654	53.904	81.0267	0.579182	0.148694	6.34446	2.23202e-10	1.36427e-08
Spryd7	14.9617	11.8042	18.1192	0.578404	0.206408	4.69632	2.64894e-06	4.85456e-05
Catsper4	0.97947	0.587967	1.37097	0.578298	0.499197	3.20662	0.00134306	0.0083889
Atg9a	19.3581	15.3318	23.3845	0.578281	0.211417	4.60964	4.03375e-06	6.96818e-05
Gpr107	22.893	18.1766	27.6094	0.577143	0.143237	6.8117	9.64498e-12	8.46498e-10
Igkv1-122	0.245751	0	0.491502	0.576766	2.86236	1.48862	0.136587	0.347127
Lmbr1l	20.6797	16.4035	24.9559	0.576683	0.201431	3.97579	7.01447e-05	0.000757398
Sh2d7	3.24947	2.41216	4.08679	0.576072	0.341627	3.40511	0.000661371	0.00472182
Trim80	0.626825	0.306496	0.947154	0.575664	0.486916	4.00617	6.1712e-05	0.000682965
Gm19427	0.245069	0	0.490138	0.575446	3.99631	0.658784	0.510035	0.824097
1700020N01Rik	0.353813	0.0874977	0.620128	0.575096	1.33478	1.31789	0.18754	0.437046
Gm37102	1.49026	1.00042	1.98011	0.575064	0.468768	2.8485	0.00439252	0.0221661
Selenbp1	29.0966	23.1816	35.0116	0.574553	0.153611	6.19787	5.72314e-10	3.1451e-08
Gramd3	28.9653	23.0796	34.8509	0.574198	0.210158	4.59218	4.38645e-06	7.47599e-05
Sox17	0.586976	0.276078	0.897874	0.572667	0.651082	3.90848	9.28772e-05	0.000952628
Pkm	560.576	450.645	670.508	0.572216	0.152393	6.00983	1.85718e-09	8.75945e-08
AL646044.2	6.03301	4.65858	7.40744	0.571228	0.370184	2.71264	0.00667494	0.0313899
H2-Q7	9.32876	7.31033	11.3472	0.571205	0.378162	2.77398	0.00553757	0.0268474
March6	25.8727	20.6218	31.1236	0.571145	0.177757	5.30199	1.14548e-07	3.19881e-06
Smpdl3b	48.6836	38.9866	58.3806	0.570476	0.172552	5.3946	6.8677e-08	2.03903e-06
Trbv26	0.242349	0	0.484699	0.57017	2.87194	1.48782	0.136799	0.347465
Gm4864	0.242183	0	0.484367	0.569848	3.91128	1.7789	0.0752557	0.220044
Adm	1.03516	0.638447	1.43186	0.569734	0.726752	1.94708	0.0515249	0.163201
Gm15720	0.307971	0.0531373	0.562805	0.569445	2.62386	1.10195	0.270482	0.563544
Syt5	1.47069	0.989836	1.95155	0.568822	0.388241	2.79439	0.00519973	0.0254985
Cxcl16	9.66499	7.59042	11.7396	0.568516	0.250632	3.67484	0.000237999	0.00203877
Pnrc1	47.7058	38.238	57.1736	0.568115	0.184199	5.06389	4.10795e-07	9.58388e-06
Tfg	105.012	84.4056	125.619	0.568092	0.217194	4.12426	3.71932e-05	0.000454668
Zfp385b	0.945773	0.567558	1.32399	0.568083	0.417133	3.54983	0.000385478	0.00301143
Myo7a	7.12671	5.54814	8.70527	0.567682	0.317941	3.77271	0.000161487	0.00149218
Atxn1	2.14424	1.53393	2.75454	0.567256	0.2424	4.929	8.26507e-07	1.78085e-05
Nudt4	32.307	25.8423	38.7717	0.567233	0.294329	3.25837	0.00112056	0.0072563
Igkv9-124	1.03003	0.63631	1.42375	0.566795	1.55431	1.0167	0.309296	0.616267
Gm14251	0.307773	0.054188	0.561358	0.56667	2.63884	1.06061	0.288866	0.589619
Olfr744	0.844739	0.487225	1.20225	0.566357	0.399331	4.1538	3.27004e-05	0.000409814
H2-T24	1.54013	1.04786	2.0324	0.566345	0.282149	5.33768	9.41433e-08	2.67895e-06
Pank3	17.9194	14.2558	21.5829	0.565878	0.22601	4.24258	2.20962e-05	0.000298605
Itga2b	1.01117	0.622093	1.40024	0.56532	0.521637	2.24998	0.02445	0.0901818
Hps5	12.471	9.86746	15.0746	0.564765	0.198806	4.4229	9.73832e-06	0.000150245
Gm47967	0.799548	0.451922	1.14717	0.564476	0.619679	2.90122	0.00371718	0.0193155
Tmem50b	14.0556	11.1481	16.9632	0.564316	0.266651	3.58668	0.000334918	0.00269283
Flvcr1	10.7125	8.45128	12.9738	0.564139	0.209121	5.18466	2.16414e-07	5.51684e-06
Acsl6	0.540295	0.243327	0.837264	0.563353	0.6999	2.48155	0.0130812	0.0542727
Dmxl1	4.00211	3.03773	4.9665	0.56334	0.172357	2.37285	0.0176513	0.0693773
Irs2	5.53404	4.27472	6.79337	0.563151	0.169822	6.03754	1.56479e-09	7.62041e-08
Dnajb9	15.0244	11.9381	18.1107	0.562751	0.212399	4.61703	3.89268e-06	6.78811e-05
Slc11a2	32.1241	25.7525	38.4956	0.562019	0.340759	2.22461	0.0261072	0.0949486
Il34	2.92688	2.17154	3.68222	0.562012	0.357165	1.97692	0.0480508	0.154667
Ipmk	34.0838	27.3361	40.8315	0.561949	0.232246	3.97854	6.93403e-05	0.000750064
Clcn5	6.92078	5.39772	8.44385	0.561818	0.202736	5.00419	5.60982e-07	1.26923e-05
Pik3r5	2.20981	1.59267	2.82694	0.561754	0.322885	3.82759	0.000129403	0.00124819
Gm10720	0.296407	0.0471823	0.545632	0.561685	2.07902	1.77979	0.0751099	0.219767
Txndc17	195.405	157.709	233.101	0.560748	0.189149	4.87353	1.09619e-06	2.2642e-05
Nek3	5.30741	4.09782	6.51701	0.560277	0.274757	3.74291	0.000181899	0.00164216
Cfap157	2.95491	2.19719	3.71262	0.559724	0.33192	2.81753	0.00483944	0.0240018
Sgms2	13.6292	10.8268	16.4316	0.559649	0.177937	5.5369	3.07868e-08	1.02168e-06
Ddhd2	15.1067	12.0216	18.1917	0.55957	0.13599	7.35359	1.92946e-13	2.61186e-11
Abhd18	3.30714	2.48225	4.13203	0.559508	0.260731	3.81907	0.000133956	0.00128318
Cdkn1c	10.1276	7.99761	12.2576	0.55921	0.29095	3.3948	0.000686779	0.00486553
Gm5699	0.487164	0.203188	0.77114	0.557815	1.03363	2.41233	0.0158507	0.063442
Fbxo8	21.7644	17.4201	26.1087	0.557479	0.246867	2.94214	0.00325956	0.0173399
Gm14018	0.545614	0.250705	0.840524	0.557375	1.21256	1.93051	0.0535436	0.168294
Gm12501	2.28754	1.66061	2.91447	0.557059	0.486791	2.42535	0.0152936	0.0617307
Arhgef3	4.18917	3.20099	5.17735	0.556258	0.272736	3.77612	0.00015929	0.0014753
Nkiras1	13.9117	11.0722	16.7512	0.556224	0.188271	5.24439	1.56799e-07	4.18362e-06
1700030C10Rik	1.54579	1.06114	2.03045	0.55609	0.85232	0.11415	0.909119	0.967552
Gm10972	1.39786	0.94149	1.85423	0.555939	3.94417	0.305488	0.759995	0.929709
Rmdn2	4.39559	3.36899	5.42219	0.555764	0.222848	6.22512	4.81176e-10	2.66874e-08
Ccdc71l	8.20811	6.45632	9.9599	0.555699	0.250981	3.90955	9.24675e-05	0.000949238
Actb	1811.93	1467.12	2156.75	0.555556	0.159117	5.69525	1.23188e-08	4.49253e-07
Prdm1	1.10407	0.703903	1.50423	0.555526	0.278309	5.15913	2.48099e-07	6.20507e-06
Nek6	63.0918	50.9106	75.273	0.555143	0.180025	3.6848	0.000228886	0.00198276
Spry3	0.822959	0.476898	1.16902	0.554473	0.426106	3.80773	0.00014025	0.0013319
Tmem41b	51.4279	41.4757	61.3801	0.554449	0.196487	4.01708	5.89241e-05	0.000657272
Elmod2	6.5745	5.13675	8.01225	0.554412	0.202816	4.99124	5.99925e-07	1.33963e-05
Abca7	5.13903	3.97429	6.30376	0.55415	0.216966	4.72006	2.35777e-06	4.39282e-05
Map3k13	2.80621	2.08448	3.52795	0.55383	0.178698	6.32835	2.47799e-10	1.50311e-08
Ighv1-53	2.06035	1.48059	2.64012	0.553302	1.10699	0.99435	0.320052	0.62882
Ifrd1	66.0704	53.3706	78.7702	0.553022	0.174119	5.17217	2.31393e-07	5.8176e-06
Tmem150b	26.8868	21.6073	32.1663	0.552929	0.182125	5.21194	1.86875e-07	4.88279e-06
Actn4	231.348	187.413	275.282	0.552241	0.205761	4.44077	8.96379e-06	0.000139191
Tymp	10.1203	8.01833	12.2222	0.552034	0.256895	3.71927	0.000199799	0.00177041
Gucd1	42.9887	34.6742	51.3033	0.552022	0.204873	4.53488	5.76369e-06	9.50433e-05
Cdc14b	5.7167	4.4477	6.98571	0.551773	0.196069	4.3289	1.49856e-05	0.000215649
Col20a1	0.713497	0.389942	1.03705	0.551458	0.492117	3.14313	0.0016715	0.00999978
Ttyh2	24.2127	19.4535	28.9718	0.551254	0.216986	4.31301	1.61046e-05	0.000229273
Crybb3	1.68293	1.17654	2.18933	0.55122	0.525564	2.7717	0.00557636	0.0269973
Cnnm2	2.03611	1.46425	2.60797	0.550035	0.278957	4.35455	1.33338e-05	0.000195999
Defb35	0.231928	0	0.463857	0.549774	3.96312	0.834615	0.403935	0.726793
Lat2	1.39186	0.941815	1.84191	0.549455	0.513132	3.00538	0.00265248	0.0145976
Ifit3b	1.5507	1.0709	2.03051	0.5493	0.314387	4.05111	5.09748e-05	0.000582847
Ahcyl2	84.1635	68.1546	100.172	0.548918	0.15608	5.95102	2.66469e-09	1.20237e-07
Fam46a	12.6232	10.0632	15.1831	0.548722	0.160193	5.89365	3.77747e-09	1.61334e-07
Laptm5	2.66798	1.9789	3.35707	0.548581	0.399561	2.63063	0.00852269	0.038413
Tepsin	15.1758	12.1378	18.2137	0.548414	0.224017	4.17787	2.94258e-05	0.000378851
Igkv5-37	0.231158	0	0.462316	0.548255	2.86241	1.42056	0.155446	0.381723
Dlst	162.34	131.689	192.991	0.547943	0.161843	5.72349	1.04357e-08	3.88862e-07
Arl9	0.389657	0.128949	0.650365	0.547805	1.31464	1.83099	0.0671025	0.200872
Gm11427	0.71461	0.393156	1.03606	0.547426	0.829577	1.99364	0.0461913	0.149921
Acnat1	28.7556	23.1774	34.3339	0.547395	0.226845	3.21665	0.00129697	0.00815415
Samhd1	51.7617	41.8711	61.6524	0.547365	0.144965	4.71562	2.40982e-06	4.46552e-05
Gbp3	2.35933	1.72962	2.98903	0.547339	0.394142	2.66081	0.00779528	0.0356509
Ereg	1.22724	0.809991	1.64449	0.547007	0.427979	3.12203	0.00179611	0.0106128
Rasl12	1.05572	0.670664	1.44077	0.546913	0.399656	3.58477	0.000337372	0.00270711
H2-DMa	33.0848	26.7019	39.4677	0.546789	0.294185	3.43164	0.00059994	0.00435066
Gm6378	0.561457	0.269634	0.85328	0.545668	1.25226	1.64185	0.10062	0.275968
Cst7	0.809193	0.471236	1.14715	0.545394	0.537443	2.98369	0.00284799	0.0154734
Pex11a	24.6414	19.8516	29.4312	0.545392	0.279289	3.13924	0.00169387	0.0101033
Snx29	1.9245	1.37928	2.46971	0.54429	0.263944	4.49672	6.90104e-06	0.000111346
Fam43a	7.04154	5.54264	8.54044	0.544182	0.320634	2.93266	0.00336077	0.0177601
Igkv4-91	0.572122	0.279203	0.865041	0.543962	1.3036	1.50414	0.132546	0.339953
Mndal	1.3634	0.923718	1.80309	0.543119	0.44752	2.58399	0.00976649	0.042943
Slc41a3	0.797174	0.463007	1.13134	0.542826	0.651024	2.45046	0.0142675	0.0582864
Elovl6	19.8866	16.004	23.7693	0.542677	0.25925	3.44188	0.000577676	0.00421985
Tha1	20.7925	16.7415	24.8435	0.542673	0.356644	2.65077	0.0080309	0.0365679
Tubb2a	18.3489	14.7533	21.9445	0.542493	0.242302	3.90081	9.58702e-05	0.000977884
Dlg3	25.4443	20.5361	30.3525	0.541823	0.178603	4.76909	1.85056e-06	3.57179e-05
Klf10	25.6282	20.6886	30.5679	0.541524	0.213316	1.75708	0.0789041	0.228409
Arhgap4	3.12977	2.36397	3.89557	0.541312	0.364763	3.09425	0.00197311	0.0114107
Fgf9	1.81312	1.29245	2.33378	0.540264	0.398725	3.25399	0.00113796	0.00734926
Sucnr1	0.299039	0.0588473	0.539231	0.539715	1.1734	2.95782	0.00309825	0.0165924
Gprc5c	1.17267	0.771049	1.57429	0.53957	0.361142	3.91167	9.166e-05	0.00094151
Hist2h2aa1	18.116	14.5827	21.6493	0.539516	0.238638	3.76355	0.00016752	0.00153844
Aldh9a1	96.2421	78.2789	114.205	0.539199	0.253916	3.666	0.000246377	0.00209036
Slc35d1	12.4521	9.96782	14.9364	0.539049	0.183153	5.07919	3.79049e-07	8.91268e-06
Slc37a2	1.72005	1.2182	2.2219	0.538524	0.521662	2.29049	0.0219928	0.0827753
Ldha	862.522	703.23	1021.81	0.538424	0.226889	3.9572	7.58337e-05	0.000804684
Cpm	3.06075	2.31214	3.80936	0.538082	0.25	3.56165	0.000368536	0.0029056
Decr2	23.8655	19.2851	28.446	0.537654	0.22239	4.08579	4.39276e-05	0.000519243
mt-Cytb	18065.1	14739.5	21390.6	0.537256	0.233249	3.80577	0.000141362	0.00133981
Saraf	63.3005	51.4811	75.1199	0.536474	0.222852	4.04693	5.18934e-05	0.000591549
Erbin	35.6678	28.9291	42.4066	0.536364	0.175826	5.12312	3.00519e-07	7.30268e-06
Sowahb	14.3386	11.5206	17.1566	0.53619	0.188178	4.93396	8.05804e-07	1.74252e-05
Gm42960	0.22494	0	0.44988	0.535933	3.97701	0.751076	0.452607	0.774604
Entpd2	10.4834	8.37528	12.5915	0.535771	0.236531	4.1583	3.20622e-05	0.000404321
Abcb10	11.8239	9.46985	14.1779	0.535732	0.244841	3.79466	0.000147848	0.00139247
Gm45674	0.489325	0.216096	0.762554	0.53541	1.28232	1.6029	0.108958	0.292409
Col26a1	1.25612	0.842445	1.66979	0.535106	0.530427	3.52147	0.000429167	0.00329473
Ppp2r5b	13.8294	11.1121	16.5468	0.534756	0.166028	5.62522	1.85272e-08	6.44285e-07
CT025157.1	1.16778	0.770595	1.56497	0.534709	1.251	1.37517	0.169079	0.405448
Rps12-ps9	0.874965	0.531471	1.21846	0.534639	1.21991	1.0623	0.288097	0.58871
Gm14741	0.806657	0.475953	1.13736	0.534184	0.643125	2.3476	0.0188948	0.0733268
Pygl	1.81909	1.30315	2.33503	0.534092	0.35779	3.52499	0.000423498	0.00325746
Klf6	28.5168	23.1204	33.9132	0.533517	0.198372	4.5774	4.7079e-06	7.96058e-05
Sel1l	19.9678	16.1418	23.7938	0.53246	0.208682	4.17338	3.00119e-05	0.000384292
Pbld1	2.7613	2.07528	3.44733	0.532221	0.631652	1.86078	0.0627747	0.190825
Ly6g6d	4.9789	3.88874	6.06906	0.532055	0.415826	2.2228	0.0262296	0.0952936
Ighv7-3	0.43334	0.172216	0.694463	0.53159	2.35535	0.933168	0.350733	0.667056
Gm13130	0.403782	0.14813	0.659435	0.531406	1.11416	2.40081	0.0163588	0.0651201
Gm42578	0.355184	0.10839	0.601978	0.531389	3.17711	0.587209	0.557063	0.858509
Cytip	2.50757	1.86921	3.14592	0.531036	0.418268	3.14093	0.00168413	0.0100553
Dyrk2	15.6471	12.6227	18.6714	0.530087	0.157776	5.34326	9.12899e-08	2.61953e-06
Prlh	0.490521	0.219959	0.761083	0.529631	1.80648	1.07742	0.281294	0.578474
Fbxl21	0.714364	0.40347	1.02526	0.529107	0.460331	3.77831	0.000157897	0.00146465
Mgst2	150.11	122.71	177.51	0.529045	0.38422	2.41111	0.0159041	0.0636272
Igkv3-12	1.32549	0.90398	1.747	0.528841	1.43354	0.80839	0.418866	0.740982
Tiam2	3.00926	2.2827	3.73581	0.528727	0.243805	4.5435	5.53271e-06	9.18032e-05
Cd302	16.5446	13.3693	19.7199	0.528025	0.318817	2.92813	0.00341007	0.0179493
Asb2	0.459266	0.19535	0.723182	0.527642	0.489258	4.54001	5.62525e-06	9.30808e-05
Igkv1-110	7.96118	6.34223	9.58013	0.527068	0.964912	0.899949	0.368147	0.687836
Tmem135	17.0564	13.7956	20.3173	0.526858	0.22534	3.78829	0.00015169	0.00142083
Hykk	1.09977	0.720593	1.47895	0.526821	0.383223	3.7657	0.000166085	0.00152866
Ppip5k1	19.4433	15.7526	23.1341	0.526688	0.16684	5.16691	2.38e-07	5.97745e-06
Mdh2	676.404	554.261	798.548	0.526019	0.191963	4.64616	3.38176e-06	6.01536e-05
mt-Co3	35998.1	29510.5	42485.7	0.525732	0.231117	3.79531	0.000147458	0.00138989
Ppm1n	0.437487	0.178586	0.696387	0.525408	0.78119	1.77519	0.0758659	0.221299
Slc35e2	7.20913	5.73072	8.68754	0.525369	0.158507	5.59097	2.25804e-08	7.69595e-07
Gm48269	2.36993	1.76307	2.9768	0.525338	0.476244	2.51039	0.0120598	0.0507736
Gm10925	0.658721	0.360176	0.957266	0.525046	1.15942	1.55014	0.121107	0.316782
Ighv1-31	0.546041	0.267796	0.824285	0.525009	1.91151	1.1929	0.23291	0.508985
Igkv6-32	0.917222	0.572265	1.26218	0.524868	1.58132	0.862627	0.388343	0.709307
Cdc14a	7.78538	6.2054	9.36536	0.524619	0.190591	4.46722	7.92444e-06	0.000125908
Gm48391	0.561018	0.280285	0.841751	0.524612	0.574842	3.34674	0.000817689	0.00557219
Fbxo6	19.5686	15.8703	23.2669	0.524501	0.208499	4.38088	1.18202e-05	0.000177008
Ces1d	1.57039	1.10825	2.03253	0.524478	0.612224	1.74046	0.0817787	0.235083
Kif21b	6.91466	5.49172	8.3376	0.524452	0.193415	4.7113	2.46136e-06	4.54873e-05
Gm10557	7.85909	6.26728	9.45089	0.524137	0.320087	2.90529	0.00366914	0.0191156
Id1	92.0104	75.3012	108.72	0.524042	0.135861	6.56705	5.13221e-11	3.77201e-09
Bcar3	43.5569	35.5616	51.5521	0.523419	0.226654	4.98181	6.29921e-07	1.3962e-05
Creb3	35.4164	28.8821	41.9507	0.523397	0.166678	4.45185	8.5134e-06	0.000133496
Myo7b	65.1648	53.2994	77.0303	0.523099	0.183189	4.88665	1.02566e-06	2.14252e-05
Gm11874	0.218265	0	0.43653	0.522588	4.08047	0.286596	0.774422	0.929709
Chdh	26.378	21.4739	31.2821	0.522485	0.219579	4.12072	3.7769e-05	0.000459568
AC159006.1	0.369613	0.124489	0.614738	0.522031	2.33006	0.902124	0.366991	0.686274
Tnip1	36.0175	29.4012	42.6339	0.521322	0.175699	4.88766	1.02041e-06	2.13528e-05
Crebl2	5.05875	3.97632	6.14118	0.521083	0.175051	6.01506	1.79823e-09	8.49815e-08
Itgb4	40.5453	33.1292	47.9615	0.520639	0.149932	6.06495	1.31991e-09	6.56122e-08
Il2rg	1.04396	0.679596	1.40832	0.519915	0.447759	2.64448	0.0081817	0.0371039
mt-Co2	45788.4	37626.3	53950.6	0.519886	0.219963	3.962	7.43251e-05	0.000792537
Gm14667	0.562006	0.283686	0.840325	0.519668	0.723677	2.68789	0.00719041	0.0333686
Il17f	0.29469	0.0640487	0.525332	0.519559	1.19522	2.4407	0.0146586	0.05963
Them4	8.57629	6.87427	10.2783	0.518331	0.210889	4.31594	1.58927e-05	0.00022653
Gpcpd1	14.8765	12.0555	17.6975	0.518185	0.234279	4.02737	5.64041e-05	0.000632401
Klri1	0.393955	0.146382	0.641528	0.517951	1.01722	2.3114	0.0208108	0.0791094
Trbv13-2	0.262205	0.0380897	0.486321	0.517815	2.61599	1.16645	0.243432	0.524235
Ptrh1	10.9615	8.8424	13.0806	0.516626	0.191363	4.81543	1.46883e-06	2.91576e-05
Gm826	1.09102	0.720748	1.46129	0.516377	0.574831	2.17509	0.0296236	0.105387
Fgd4	7.36311	5.88321	8.84302	0.51602	0.188366	5.47395	4.40107e-08	1.38567e-06
Gpx4	336.278	276.597	395.959	0.515996	0.196831	4.61926	3.85116e-06	6.74024e-05
Rhebl1	7.58306	6.06442	9.10171	0.515956	0.26395	3.65234	0.000259864	0.00217552
Amn1	9.07625	7.29352	10.859	0.515924	0.216875	4.06038	4.89932e-05	0.000565724
Prkcb	0.863047	0.533695	1.1924	0.515499	0.59989	2.01394	0.0440158	0.144647
mt-Nd1	17953	14779.3	21126.6	0.515459	0.249829	3.42857	0.000606779	0.00438962
C77080	55.3775	45.4119	65.3431	0.515453	0.183962	4.7817	1.73821e-06	3.39425e-05
Selenoi	33.3683	27.2951	39.4414	0.515278	0.169783	5.22825	1.71119e-07	4.51544e-06
Gm29486	0.452602	0.196406	0.708798	0.514274	1.47493	1.34772	0.177749	0.420837
Syce3	1.12257	0.748385	1.49675	0.514031	0.829101	1.65435	0.0980566	0.270953
Gm17782	0.479284	0.218617	0.73995	0.513801	0.779989	2.81441	0.00488673	0.0241764
Clcn2	57.1302	46.9028	67.3576	0.512991	0.202072	4.3986	1.08951e-05	0.000165534
Tff3	900.763	742.215	1059.31	0.512636	0.321718	2.70342	0.00686302	0.0321066
Gm10961	0.21326	0	0.42652	0.5125	4.08047	0.286596	0.774422	0.929709
Chmp1b	25.5754	20.9052	30.2455	0.512373	0.182894	4.83254	1.34799e-06	2.71182e-05
Rab17	20.3865	16.6315	24.1416	0.511922	0.314818	2.99418	0.00275183	0.0150568
Nostrin	28.42	23.2554	33.5845	0.511818	0.194501	4.72369	2.31608e-06	4.33203e-05
Gm38303	1.25279	0.857476	1.64811	0.51162	0.790178	1.63461	0.102131	0.278768
Wnt4	0.659214	0.368731	0.949696	0.510411	0.430103	3.87117	0.000108316	0.00107642
Slc35b1	75.0851	61.7689	88.4013	0.510246	0.274791	3.28403	0.00102333	0.00672305
Il1b	0.35547	0.118254	0.592687	0.510215	1.10651	2.08236	0.0373096	0.1268
Tbc1d23	10.6408	8.60372	12.6779	0.510181	0.28618	3.67199	0.000240673	0.0020558
Reep3	29.2602	23.9671	34.5533	0.509956	0.158623	5.80925	6.27537e-09	2.50597e-07
Gpr17	0.560109	0.287274	0.832943	0.509843	0.396736	4.89138	1.00132e-06	2.099e-05
Gm13537	0.424257	0.175538	0.672975	0.509095	2.30593	0.878546	0.379648	0.70042
Gstm7	17.6445	14.3902	20.8988	0.508845	0.2283	4.06685	4.76526e-05	0.000553177
Gm13199	3.97107	3.10344	4.8387	0.508814	0.384986	2.65549	0.00791937	0.0361632
Arfgap3	45.2414	37.1713	53.3115	0.508769	0.183599	4.89722	9.72034e-07	2.04298e-05
Ifi27	55.8277	45.9157	65.7397	0.508475	0.207956	4.46958	7.83738e-06	0.000124608
Ppp1r18	1.76901	1.28607	2.25194	0.508429	0.253073	3.93607	8.28276e-05	0.000869272
Decr1	34.3819	28.2157	40.5482	0.508044	0.218105	4.07501	4.60133e-05	0.000537008
Lmo2	0.794232	0.481679	1.10678	0.50781	0.628881	2.53404	0.0112756	0.0481919
AL772386.1	0.210937	0	0.421873	0.507793	4.08047	0.286596	0.774422	0.929709
Adgrg5	0.554331	0.283768	0.824895	0.507429	0.531882	2.70495	0.0068315	0.0319943
Gm15807	0.476311	0.219478	0.733145	0.507129	0.792321	2.48032	0.0131264	0.054432
Strip2	1.42425	1.00262	1.84588	0.506983	0.333539	3.84553	0.000120292	0.00117545
Cd244	1.14542	0.77297	1.51788	0.506041	0.334343	2.97701	0.00291075	0.0157359
Atl2	42.909	35.2961	50.5219	0.505372	0.181042	4.77912	1.76067e-06	3.42695e-05
Serpina1e	0.748121	0.445303	1.05094	0.504913	0.513733	3.13666	0.00170885	0.0101775
Spg20	12.1447	9.86837	14.4211	0.504767	0.142379	6.82009	9.09838e-12	8.04418e-10
Lmo7	85.498	70.5198	100.476	0.504725	0.1186	6.20883	5.33807e-10	2.94701e-08
Sash1	5.43642	4.32198	6.55086	0.504677	0.183772	4.99883	5.76797e-07	1.29888e-05
Trpm5	8.07069	6.5004	9.64098	0.504593	0.268418	4.75007	2.03348e-06	3.86683e-05
Esp6	0.590368	0.315067	0.865669	0.504557	0.964995	2.02178	0.0431987	0.142445
Upk1b	2.64727	2.01608	3.27846	0.504418	0.308317	3.40613	0.0006589	0.00470839
Olfr678	0.448181	0.197612	0.698749	0.504312	0.59656	3.58372	0.000338737	0.00271534
Cryz	2.18419	1.63369	2.73469	0.503902	0.543451	1.60364	0.108794	0.292101
Gm48054	2.47341	1.87314	3.07368	0.503702	0.409573	2.60437	0.00920422	0.0410218
Them7	0.362024	0.126791	0.597258	0.503378	1.53453	1.57887	0.114366	0.303389
Mfn2	32.3998	26.6335	38.166	0.503183	0.157704	5.43233	5.56228e-08	1.69342e-06
Map3k2	3.80198	2.97399	4.62997	0.50254	0.197135	5.03226	4.84721e-07	1.11047e-05
Pi4k2b	29.1551	23.9625	34.3476	0.501849	0.182487	4.90673	9.26052e-07	1.96182e-05
Gm12941	0.844738	0.527087	1.16239	0.501844	2.0702	0.894564	0.37102	0.69072
Sult1a1	14.4849	11.8209	17.1488	0.501374	0.864845	1.06621	0.286327	0.586257
Six1	0.350088	0.117884	0.582292	0.501245	1.73336	1.62075	0.105071	0.284915
Adgrv1	2.44736	1.85467	3.04006	0.501051	0.43987	2.4877	0.0128573	0.0535014
Hist4h4	2.40546	1.82014	2.99078	0.500903	0.484415	2.08372	0.0371852	0.126467
Trip4	12.2438	9.96783	14.5198	0.500832	0.182347	4.73762	2.16247e-06	4.07654e-05
Zfand2a	6.48757	5.20169	7.77346	0.500485	0.220952	3.7311	0.000190646	0.0017057
Gcnt4	7.35452	5.9215	8.78755	0.499863	0.361742	2.55635	0.0105776	0.0458215
Ptprn	1.02832	0.680695	1.37594	0.499438	0.362946	2.96595	0.00301746	0.0162213
Itgb2	0.816394	0.505355	1.12743	0.49901	0.548076	2.4593	0.0139207	0.0570836
Pttg1ip	73.4751	60.7237	86.2265	0.498941	0.198183	4.71273	2.44423e-06	4.52229e-05
Defa-ps3	0.636342	0.35626	0.916423	0.498782	1.83808	0.731038	0.464756	0.787968
AC034099.1	0.833393	0.519956	1.14683	0.498178	0.705269	2.13265	0.0329531	0.114861
Ighv5-4	0.586979	0.315766	0.858192	0.497997	1.56077	1.06898	0.28508	0.584397
9930111J21Rik2	0.84613	0.530758	1.1615	0.497788	0.275416	4.65921	3.1742e-06	5.6884e-05
Tspan15	38.9402	32.1249	45.7555	0.497221	0.253625	3.09018	0.00200035	0.0115351
Gm42915	1.03927	0.691366	1.38717	0.497112	1.05228	1.30099	0.193262	0.446191
Zbed6	0.564875	0.297936	0.831814	0.497054	0.397261	4.46015	8.19021e-06	0.00012953
Zfr2	4.07921	3.21308	4.94535	0.496888	0.289953	2.30612	0.021104	0.0800843
Itpr2	2.91338	2.24613	3.58062	0.496822	0.179152	5.39847	6.72116e-08	1.998e-06
Gm13588	0.205542	0	0.411083	0.496803	4.08047	0.286596	0.774422	0.929709
Prr5l	0.895597	0.572442	1.21875	0.496741	0.482037	2.42364	0.0153659	0.0619704
Arhgap18	11.7147	9.54717	13.8822	0.496735	0.175604	5.24385	1.57258e-07	4.19121e-06
Il17rc	48.5769	40.1268	57.027	0.496644	0.295989	3.09418	0.00197354	0.0114107
Grin2d	0.864645	0.547001	1.18229	0.496367	0.356154	3.62309	0.0002911	0.00239682
Ap2a2	36.0737	29.7673	42.3801	0.495635	0.20278	4.29105	1.77828e-05	0.000247288
Snurf	14.2462	11.6543	16.8382	0.495336	0.450889	1.88611	0.0592805	0.182284
Esr1	35.7507	29.5044	41.9971	0.495221	0.239568	3.54749	0.000388926	0.00303342
Prkg2	12.6634	10.3415	14.9853	0.495131	0.243855	3.6544	0.00025778	0.00216326
Gm20499	0.204548	0	0.409097	0.494771	3.32515	1.3363	0.181451	0.427144
Ddit4l	0.949123	0.61843	1.27982	0.494323	0.721027	0.966468	0.33381	0.647045
Rp2	12.751	10.4196	15.0824	0.493977	0.147676	4.8245	1.40352e-06	2.81174e-05
Chn2	29.0161	23.9275	34.1047	0.493924	0.171811	4.77941	1.75814e-06	3.4248e-05
Tollip	25.6384	21.1227	30.1541	0.493896	0.175833	4.86416	1.14942e-06	2.36396e-05
Dtx3l	14.5078	11.879	17.1367	0.493892	0.179185	4.99165	5.98652e-07	1.33928e-05
Gm13689	1.96899	1.46612	2.47187	0.493472	0.601379	1.82097	0.0686107	0.204513
Cldn15	164.613	136.609	192.618	0.492638	0.29315	2.96446	0.00303214	0.0162819
Xpr1	9.03263	7.33663	10.7286	0.492498	0.158072	5.66383	1.4803e-08	5.2623e-07
Wsb2	57.2512	47.412	67.0904	0.492085	0.166758	4.881	1.05549e-06	2.18768e-05
Map2k1	39.1243	32.3555	45.8931	0.491452	0.170596	5.08393	3.69706e-07	8.73584e-06
Lgals7	0.706275	0.418676	0.993874	0.491029	1.07314	0.482519	0.629437	0.896078
Btd	8.26282	6.70238	9.82326	0.490758	0.221362	4.04692	5.18963e-05	0.000591549
Gm45647	9.88511	8.05158	11.7186	0.490703	0.725116	1.26885	0.204496	0.465266
Misp	164.877	136.945	192.809	0.490541	0.257061	3.23262	0.00122659	0.00781207
C1qtnf12	17.9988	14.8012	21.1964	0.490293	0.292945	3.57978	0.000343885	0.00274771
Pik3cg	0.810646	0.506014	1.11528	0.490113	0.265122	4.82579	1.39451e-06	2.79836e-05
2210016F16Rik	42.109	34.8584	49.3597	0.48996	0.256935	3.33437	0.000854914	0.00578241
Klra5	0.822889	0.516344	1.12943	0.489873	0.608116	3.32411	0.000887025	0.0059683
Mptx1	0.698116	0.412687	0.983544	0.489638	0.994414	1.51608	0.129499	0.334136
Ighv2-6	0.638077	0.362802	0.913352	0.489527	1.49828	1.07496	0.282391	0.580381
Umad1	9.58986	7.81058	11.3691	0.489436	0.228322	3.76445	0.000166917	0.00153466
Slc39a9	23.2885	19.2089	27.368	0.489274	0.198454	4.35357	1.33938e-05	0.000196612
Rab7-ps1	1.46765	1.05322	1.88208	0.489219	0.794522	1.55929	0.118927	0.312684
Gm16242	0.295985	0.078543	0.513426	0.488735	2.13316	1.20666	0.227565	0.500593
Midn	51.997	43.1067	60.8873	0.488646	0.198365	4.33793	1.43834e-05	0.000208233
Rragd	11.6191	9.50292	13.7352	0.488479	0.26357	3.65062	0.000261605	0.00218551
Mief2	6.03014	4.85259	7.20769	0.4879	0.184166	4.35648	1.32172e-05	0.000194642
9430038I01Rik	14.6696	12.0458	17.2934	0.487744	0.240544	3.71311	0.000204731	0.00180743
Dirc2	14.1259	11.595	16.6569	0.487378	0.257339	3.3898	0.000699448	0.00493631
Tmed4	78.7694	65.4269	92.1118	0.487196	0.187653	4.69666	2.64454e-06	4.85169e-05
Lgals8	31.0226	25.6674	36.3779	0.487107	0.159452	5.28135	1.28238e-07	3.51152e-06
Fbp2	159.662	132.802	186.522	0.486961	0.181481	4.716	2.40531e-06	4.46062e-05
Trpm4	60.9556	50.5994	71.3119	0.486878	0.20657	4.62295	3.78312e-06	6.6503e-05
Iglv3	0.465131	0.220258	0.710003	0.486812	1.43851	1.30325	0.192488	0.444841
Pramel7	0.380333	0.149735	0.61093	0.486592	1.11824	1.9426	0.052064	0.16442
Nags	17.4265	14.3538	20.4993	0.485694	0.294591	2.98022	0.0028804	0.0156071
Dock5	11.4103	9.34462	13.4759	0.484772	0.181396	5.67395	1.39541e-08	4.99017e-07
Tvp23a	1.12021	0.767343	1.47307	0.484723	0.334594	3.66314	0.000249138	0.00210782
Ighv1-42	0.762537	0.469507	1.05557	0.484205	1.85542	0.706947	0.4796	0.797558
Gm14269	0.399894	0.167173	0.632614	0.484165	2.22945	1.33707	0.181199	0.426733
Wdr44	2.38166	1.82001	2.9433	0.483704	0.260051	3.9944	6.48576e-05	0.000711533
Fam20a	5.28399	4.2418	6.32619	0.483001	0.351229	2.57689	0.00996932	0.0436442
Igkv8-34	0.279809	0.0676407	0.491978	0.4828	2.04808	1.54254	0.122943	0.32087
Gm37240	1.45679	1.0498	1.86378	0.482437	0.518593	2.92845	0.00340652	0.0179354
Recql5	20.1499	16.6482	23.6515	0.482159	0.15288	3.80192	0.00014358	0.00135761
Crb1-ps	1.02396	0.688875	1.35904	0.482137	0.607554	2.20339	0.0275672	0.0991619
Junb	49.6363	41.2591	58.0135	0.481782	0.159403	5.28765	1.239e-07	3.42798e-06
Slfn5	1.22667	0.858303	1.59504	0.481771	0.287316	3.794	0.000148241	0.00139507
Agrn	40.0515	33.2626	46.8404	0.481594	0.122528	7.76233	8.3383e-15	1.66488e-12
Pxk	26.7137	22.1351	31.2923	0.481105	0.205569	4.21053	2.54774e-05	0.000335406
Ighv1-69	0.378493	0.150825	0.606162	0.48095	1.75093	1.24864	0.211795	0.476937
Cd72	1.48525	1.0748	1.8957	0.480944	0.543869	1.73213	0.0832506	0.238456
Gm3953	0.698315	0.417891	0.97874	0.480836	0.731129	2.19515	0.028153	0.100889
AC117188.3	0.918912	0.602144	1.23568	0.480709	0.758261	1.91409	0.0556089	0.173446
Gm48836	10.5667	8.65797	12.4753	0.48053	0.625004	1.42657	0.153705	0.378768
Gm10722	0.413949	0.18072	0.647177	0.480329	1.58907	1.31898	0.187177	0.436652
Itgax	0.639304	0.368989	0.909619	0.480174	0.557908	3.21646	0.00129781	0.00815661
Gm6092	0.620902	0.353676	0.888128	0.480073	0.522159	3.19374	0.00140443	0.00868671
Ddhd1	15.5415	12.8155	18.2674	0.479877	0.134769	5.81561	6.04136e-09	2.43279e-07
Rogdi	14.0474	11.5699	16.5249	0.479431	0.185477	3.157	0.001594	0.00962019
Slfn2	8.81617	7.20271	10.4296	0.478606	0.339517	2.54444	0.0109453	0.0470573
AC137605.1	0.592206	0.330531	0.85388	0.478546	1.83083	0.888702	0.374163	0.694168
Rasd1	6.89216	5.59527	8.18905	0.478485	0.948647	0.933566	0.350528	0.666824
Etv3	9.54502	7.81375	11.2763	0.478048	0.206512	4.29264	1.76559e-05	0.000246093
Ighv1-62-2	0.795645	0.500949	1.09034	0.477864	1.16404	1.24032	0.214857	0.481103
Gm10271	1.08085	0.739787	1.42192	0.477239	2.09795	0.462224	0.643921	0.899252
Spns3	1.07768	0.738002	1.41735	0.475999	0.35054	3.46468	0.000530867	0.00392459
Tspan3	116.193	97.0418	135.343	0.475776	0.233211	3.54959	0.000385838	0.00301228
Sucla2	88.55	73.926	103.174	0.475457	0.170919	4.97508	6.52217e-07	1.44029e-05
Scp2-ps2	0.509148	0.262833	0.755463	0.475188	0.908765	2.13953	0.0323927	0.11327
Zfyve21	40.2943	33.5559	47.0326	0.475083	0.208122	3.89864	9.67344e-05	0.000984186
Nat8f2	1.05728	0.721622	1.39294	0.475018	0.409455	3.16067	0.00157408	0.009524
Gm19777	0.194879	0	0.389758	0.474833	3.13446	1.20207	0.229336	0.503263
Mgst3	161.708	135.194	188.223	0.474425	0.26748	3.18406	0.00145225	0.00893578
Gm44245	0.194663	0	0.389326	0.474385	3.33889	0.796786	0.425575	0.748278
Arid3b	1.74826	1.30167	2.19484	0.473064	0.261387	3.48941	0.000484085	0.00363823
Galnt6	53.5466	44.685	62.4082	0.472949	0.219864	3.83453	0.000125804	0.00121985
Phex	0.490675	0.248748	0.732602	0.472458	0.510054	3.64457	0.000267843	0.00222985
4833439L19Rik	60.6907	50.6809	70.7005	0.472353	0.191026	4.70275	2.56679e-06	4.71629e-05
Cmpk1	88.984	74.3834	103.585	0.472353	0.177518	4.52283	6.10183e-06	9.97951e-05
4430402I18Rik	1.02727	0.698441	1.3561	0.472192	0.482466	2.42775	0.015193	0.0613869
Casp3	35.1995	29.3321	41.0669	0.471843	0.222847	3.74103	0.000183267	0.00165265
Ugcg	20.1575	16.7286	23.5865	0.471789	0.168432	5.05421	4.32166e-07	1.00531e-05
Ap5b1	4.97973	4.01064	5.94881	0.471769	0.209017	4.38181	1.17696e-05	0.000176783
Tigit	0.764434	0.478979	1.04989	0.470945	0.591903	2.44765	0.0143792	0.0586627
Gnb1	295.126	247.261	342.992	0.470519	0.18141	4.03842	5.38117e-05	0.000608173
Sidt2	48.0894	40.1574	56.0215	0.470353	0.168923	5.07121	3.95297e-07	9.24953e-06
Ifngr2	65.1923	54.507	75.8776	0.469895	0.194353	4.34869	1.36954e-05	0.000200209
Slc16a6	14.4248	11.9382	16.9114	0.469245	0.234316	3.29421	0.000986979	0.00651819
Gm10800	11.2725	9.29471	13.2504	0.469095	1.7924	0.437382	1	1
Arhgef16	49.9657	41.7554	58.176	0.468906	0.197414	3.96474	7.3475e-05	0.000785219
Dnm3	0.60462	0.346146	0.863094	0.468865	0.561525	2.78469	0.00535792	0.0261671
Ablim1	14.4095	11.9277	16.8914	0.468804	0.151697	5.21566	1.83162e-07	4.80149e-06
Plekha8	14.0322	11.6117	16.4527	0.468681	0.171375	3.52605	0.00042181	0.00324553
Gm20589	0.653049	0.387088	0.91901	0.468304	0.485129	3.19691	0.00138908	0.008609
Tmbim1	92.7742	77.6975	107.851	0.467964	0.161253	5.1818	2.19753e-07	5.58535e-06
Iglv2	0.271652	0.0672443	0.47606	0.467861	2.11652	1.26644	0.205357	0.466649
Prmt2	4.31418	3.46013	5.16824	0.467772	0.205549	4.66698	3.05653e-06	5.50222e-05
Stk32c	0.545604	0.29728	0.793927	0.467631	0.61193	3.02242	0.00250764	0.0139307
Cast	46.6676	39.0113	54.3239	0.467497	0.205063	4.00535	6.19265e-05	0.000685023
Yif1a	41.2474	34.4625	48.0323	0.467439	0.228955	3.67213	0.000240535	0.00205536
H2-T22	31.3976	26.1977	36.5974	0.467146	0.156814	5.24846	1.53376e-07	4.10144e-06
Ugt3a1	0.790673	0.503431	1.07791	0.466877	1.43698	1.04682	0.295184	0.597933
mt-Atp6	42301.5	35533.1	49069.8	0.465662	0.237351	3.44289	0.000575526	0.00420671
Mpi	64.7476	54.2408	75.2544	0.465086	0.193591	4.24997	2.13796e-05	0.000290066
Rinl	1.11207	0.774627	1.44951	0.464976	0.407193	2.29916	0.0214959	0.0812881
Gtf2b	31.8918	26.6393	37.1443	0.464745	0.203396	4.17599	2.96688e-05	0.00038116
Ccdc152	0.980312	0.66409	1.29653	0.464724	0.707399	2.97413	0.00293817	0.0158591
mt-Nd5	5191.8	4363.53	6020.07	0.464195	0.221218	3.65621	0.000255968	0.00214966
Gm3617	0.585478	0.333031	0.837925	0.463368	0.942229	1.85	0.0643131	0.194342
Ptprcap	1.86998	1.41341	2.32654	0.462951	0.415012	2.49842	0.0124747	0.0521631
Ankrd12	5.18989	4.2052	6.17458	0.462941	0.187017	5.14895	2.61953e-07	6.4973e-06
Atg4d	48.6309	40.7357	56.5262	0.462938	0.187858	4.10597	4.02614e-05	0.000483541
Oplah	11.4498	9.47124	13.4283	0.462472	0.175148	5.17898	2.23097e-07	5.63862e-06
Ikzf3	0.785108	0.501418	1.0688	0.462467	0.471524	3.33425	0.000855294	0.00578241
Aldh8a1	0.410771	0.186743	0.6348	0.462106	0.665085	3.19775	0.00138507	0.00858855
Cdkl2	1.87551	1.41891	2.33211	0.462079	0.201516	3.90475	9.43244e-05	0.000964581
1810010H24Rik	0.946627	0.637628	1.25563	0.46192	0.474597	2.87042	0.00409927	0.020902
Peli1	15.6182	12.9807	18.2558	0.461857	0.218998	3.81508	0.000136137	0.00130005
AC151902.2	0.86609	0.569937	1.16224	0.461822	1.32558	0.980472	0.326853	0.638291
Camta2	15.499	12.8814	18.1166	0.461676	0.221262	3.77522	0.000159864	0.00147947
Snx13	9.38155	7.7345	11.0286	0.461672	0.197944	4.67519	2.93684e-06	5.32274e-05
Cdk15	0.833961	0.543141	1.12478	0.461445	0.457874	2.9701	0.00297703	0.0160399
Gm29423	0.272622	0.070921	0.474323	0.461201	2.21839	1.69173	0.090698	0.255241
Elmo2	14.2747	11.8554	16.6941	0.460894	0.220046	3.90051	9.59915e-05	0.000978541
Sema4a	80.4047	67.5176	93.2917	0.460656	0.202759	3.81142	0.00013817	0.00131709
Plek	0.662713	0.399687	0.925738	0.460307	0.340758	3.98146	6.84945e-05	0.000743939
Rbm47	52.6065	44.1274	61.0855	0.460253	0.16927	4.8013	1.57638e-06	3.1061e-05
Gnal	1.76085	1.32465	2.19705	0.459729	0.22266	4.85232	1.22025e-06	2.48827e-05
Adad2	0.954868	0.646164	1.26357	0.459494	0.400503	3.33946	0.000839422	0.00569761
Sema4b	19.5141	16.2773	22.7508	0.459096	0.191745	4.1642	3.1245e-05	0.000395682
Gm11879	1.42091	1.03899	1.80284	0.459034	0.604099	1.84106	0.0656124	0.197348
Etnk1	15.875	13.2173	18.5327	0.45825	0.14486	5.84786	4.9794e-09	2.07129e-07
CT030649.1	0.448896	0.220834	0.676959	0.45798	2.49734	0.68554	0.493003	0.811388
Specc1	8.52283	7.02531	10.0203	0.457541	0.186505	4.44894	8.62932e-06	0.000134872
CT025525.4	2.25491	1.74335	2.76647	0.457276	1.03951	0.866287	0.386333	0.706929
Man2b2	17.7581	14.8116	20.7047	0.457022	0.156808	5.19393	2.05903e-07	5.28772e-06
Pag1	2.78863	2.19363	3.38363	0.45693	0.233656	3.8155	0.000135909	0.0012984
Arhgap45	1.40911	1.03076	1.78745	0.456927	0.365282	3.08248	0.00205285	0.0117789
Gnat3	0.269732	0.070455	0.46901	0.45662	0.9644	3.31254	0.000924525	0.00617208
Hbegf	5.74823	4.68953	6.80694	0.456448	0.187655	4.74418	2.09351e-06	3.96526e-05
AC225888.5	2.83608	2.23425	3.4379	0.456447	0.374011	2.5848	0.0097435	0.042875
Surf4	136.393	114.87	157.917	0.455766	0.207634	3.93186	8.42904e-05	0.000882691
Ighv2-9-1	0.931802	0.629207	1.2344	0.455716	1.84034	0.767676	0.44268	0.764936
Mgll	1.28211	0.9248	1.63941	0.455507	0.287801	3.82055	0.000133157	0.0012789
Pde4dip	19.184	16.024	22.3439	0.455478	0.126333	6.57153	4.98006e-11	3.69419e-09
Numb	31.2563	26.2087	36.3039	0.455258	0.160789	4.9441	7.64978e-07	1.66022e-05
Plekhf1	1.21366	0.867281	1.56004	0.455227	0.296693	4.13104	3.61121e-05	0.000443716
Slc12a6	9.38476	7.76098	11.0085	0.454896	0.163987	4.05387	5.0378e-05	0.000577604
Coro2a	74.5843	62.7769	86.3917	0.454464	0.326349	2.22522	0.0260667	0.0948455
Nipal1	10.0117	8.29231	11.7311	0.454244	0.238548	3.54013	0.000399937	0.00310412
Mapk4	3.74716	3.00609	4.48824	0.454148	0.347971	2.69261	0.00708957	0.0329773
BC021767	0.884366	0.590601	1.17813	0.453518	0.527338	2.49193	0.012705	0.0529503
Wnt6	0.673799	0.412988	0.93461	0.453293	0.491104	3.03906	0.00237319	0.0132916
Fmnl1	0.802384	0.521544	1.08322	0.453283	0.435278	2.39396	0.0166674	0.0661616
Syap1	27.8422	23.3497	32.3346	0.453116	0.169287	4.9087	9.16819e-07	1.94743e-05
Cyp3a44	0.806798	0.525412	1.08818	0.45305	0.692453	1.96391	0.0495405	0.158405
Ggh	24.7763	20.7624	28.7902	0.453002	0.341589	2.30462	0.0211878	0.080313
Aco2	256.681	216.557	296.804	0.452969	0.163582	5.24005	1.60536e-07	4.27383e-06
Gm6211	1.32472	0.96323	1.68621	0.452345	0.222193	5.20349	1.95578e-07	5.088e-06
Ccnyl1	17.6863	14.781	20.5917	0.452291	0.175465	3.62947	0.000283998	0.00234717
Gm45880	0.460301	0.233448	0.687153	0.451895	0.834742	2.39572	0.0165875	0.0658991
Trdmt1	3.82935	3.08	4.57871	0.451362	0.314344	2.74771	0.00600129	0.0287409
Ggta1	1.14427	0.81158	1.47696	0.451322	0.441358	2.59981	0.00932757	0.0414622
Riok3	26.6086	22.3277	30.8895	0.451036	0.169936	4.81871	1.44492e-06	2.88261e-05
Dok2	1.26355	0.912825	1.61428	0.450707	0.559912	2.05967	0.03943	0.132484
BC030499	1.20697	0.865196	1.54875	0.450462	0.537273	2.23414	0.0254736	0.0932256
Rab1	159.056	134.285	183.827	0.45018	0.159874	5.08799	3.6188e-07	8.5763e-06
C130026I21Rik	0.282379	0.0839153	0.480842	0.450166	1.38299	1.68439	0.0921072	0.258206
Trbj2-6	1.46266	1.08195	1.84338	0.44967	3.38978	0.313316	0.754041	0.929709
Rnf103	17.3689	14.5293	20.2086	0.449657	0.203288	4.16161	3.16011e-05	0.000399277
Zfp735	0.294862	0.0947167	0.495008	0.449596	1.68165	1.5407	0.12339	0.321832
Aldh3a2	41.3693	34.821	47.9176	0.449548	0.228526	3.64475	0.000267648	0.00222978
Plcb2	0.657108	0.401214	0.913002	0.449161	0.398455	4.2212	2.4301e-05	0.000322578
Aldoc	10.3823	8.62483	12.1397	0.449097	0.285577	3.56434	0.000364774	0.00288163
AC149294.1	0.583847	0.339337	0.828358	0.449029	1.32201	1.34971	0.177109	0.419819
Rab11a	176.421	149.043	203.798	0.44882	0.181213	3.93245	8.40832e-05	0.000880906
Neurl3	76.2558	64.3441	88.1676	0.448461	0.226039	3.88805	0.000101054	0.00101776
Dtx1	0.774279	0.500763	1.0478	0.448375	0.487016	3.11475	0.00184098	0.0108034
Prdm9	5.37784	4.39468	6.36099	0.448362	0.192194	5.36918	7.90938e-08	2.31957e-06
Chchd7	94.8386	80.0656	109.612	0.448343	0.238382	3.47226	0.000516095	0.00383549
Sh3gl2	13.4355	11.2118	15.6593	0.448049	0.162198	5.22278	1.76254e-07	4.63911e-06
Ppp1r12a	28.2741	23.7672	32.7811	0.447789	0.146215	5.33794	9.40077e-08	2.67827e-06
Ccl6	48.996	41.2999	56.6922	0.44772	0.400059	1.9756	0.0482004	0.155049
Igkv2-137	0.397631	0.182504	0.612757	0.447684	1.21926	1.6762	0.0936995	0.261355
Ghrl	21.9902	18.4534	25.5271	0.447445	0.361025	2.19757	0.0279798	0.100369
Gm47773	1.2175	0.87647	1.55853	0.447292	0.794324	1.44763	0.147721	0.368535
Slc25a20	37.4677	31.5547	43.3808	0.44707	0.278461	2.92275	0.00346953	0.0182143
Hcfc1r1	49.3998	41.6545	57.1452	0.446963	0.199136	3.49754	0.000469574	0.00354362
Apoo	44.3994	37.4303	51.3685	0.446454	0.188094	4.18649	2.83301e-05	0.000367111
Mrgprc2-ps	0.740484	0.473493	1.00747	0.446141	0.590286	2.55208	0.0107081	0.046278
Hint3	15.9555	13.3556	18.5554	0.44595	0.209178	3.84338	0.00012135	0.00118385
Gm45756	1.91185	1.46543	2.35827	0.445878	0.658206	1.61159	0.107051	0.288975
Gm16550	4.70946	3.83464	5.58428	0.445616	1.38042	0.653674	0.513322	0.826448
AC165106.2	19.7185	16.5474	22.8897	0.445134	0.859684	0.91505	0.360165	0.678765
Rnf19a	9.10736	7.56093	10.6538	0.44496	0.174689	4.86017	1.17288e-06	2.40394e-05
Yipf5	24.311	20.4401	28.1819	0.444764	0.213631	3.82334	0.000131655	0.00126681
Liph	13.7926	11.5365	16.0486	0.443519	0.169531	4.90112	9.52924e-07	2.01144e-05
Mkrn2os	40.7071	34.3489	47.0653	0.443329	0.207441	3.73038	0.000191191	0.0017093
Mzb1	0.586977	0.34506	0.828894	0.443302	0.971478	1.57017	0.116376	0.307547
Pfkfb2	11.1546	9.30366	13.0055	0.44284	0.159227	5.5523	2.81928e-08	9.4212e-07
Mfsd4b5	0.742224	0.47697	1.00748	0.442743	0.484136	2.84227	0.00447932	0.0225046
Abcc5	12.6123	10.5406	14.6841	0.442581	0.272337	2.56546	0.010304	0.0448148
Ccl24	1.04318	0.732512	1.35385	0.44216	0.545176	2.184	0.028962	0.103356
[truncated: 22,007 more rows]

## Sheet: Table S2 - WT vs  Nsun2 RNAseq
Symbol	ExpMean	Exp WT	Exp NSUN2-KO	log2FC	lfcSE	Stat	p-value	padj
Nsun2	33.2239	58.7048	7.74293	-2.77166	0.180707	-16.0762	3.74963e-58	8.81125e-54
Gm14440	0.811795	1.62359	0	-1.39154	1.27026	-7.58744	3.26294e-14	3.83379e-10
Cd36	13.2713	7.76403	18.7786	1.17427	0.23556	6.3768	1.80823e-10	1.41639e-06
Fam134b	8.28721	5.73013	10.8443	0.815486	0.203995	5.85001	4.91557e-09	2.65874e-05
Vwa1	21.3219	14.637	28.0067	0.891418	0.200732	5.82659	5.65713e-09	2.65874e-05
Pdk4	8.82687	6.17023	11.4835	0.799933	0.199917	5.77033	7.91143e-09	3.09851e-05
Nat8f5	14.5967	7.5793	21.6141	1.39829	0.298762	5.65171	1.5886e-08	5.33292e-05
Hpgd	87.1571	62.6404	111.674	0.824138	0.185627	5.6287	1.81572e-08	5.33345e-05
Tymp	31.7443	17.5398	45.9488	1.34046	0.295193	5.39411	6.88657e-08	0.000179808
Cenpf	5.26909	7.25514	3.28304	-0.946657	0.167344	-5.12502	2.97507e-07	0.000699113
Tcf23	1.29608	1.9359	0.656264	-0.82587	0.263866	-5.08255	3.7241e-07	0.000795568
Sesn1	37.6496	30.877	44.4223	0.510886	0.146855	4.99402	5.91345e-07	0.00111851
Nat8	28.6927	20.4999	36.8856	0.817321	0.209011	4.98526	6.18777e-07	0.00111851
Gm15502	182.293	108.614	255.973	1.22919	0.278724	4.93082	8.18862e-07	0.00137446
Pmaip1	27.4457	17.1869	37.7045	1.0896	0.279026	4.91138	9.04367e-07	0.00141103
Clec2e	57.2824	40.8142	73.7506	0.838092	0.218366	4.89951	9.60742e-07	0.00141103
Gm14648	2.03984	4.05682	0.022868	-2.30561	1.37219	-4.82739	1.38333e-06	0.00191217
Rdh16	2.05578	1.40755	2.70401	0.621521	0.265908	4.68963	2.73702e-06	0.00357318
Dio1	19.9434	13.7816	26.1053	0.874778	0.257336	4.65907	3.17636e-06	0.00392849
Inf2	4.89245	7.52754	2.25735	-1.38843	0.312454	-4.53225	5.83593e-06	0.00685693
2200002J24Rik	4.64562	2.39207	6.89917	1.21954	0.403229	4.31695	1.58203e-05	0.0177029
Ace	202.209	146.959	257.459	0.804736	0.227731	4.2962	1.73749e-05	0.0185588
Cenpe	5.95388	7.42396	4.4838	-0.619324	0.198533	-4.28079	1.86234e-05	0.018733
Adh6a	268.043	213.809	322.277	0.589716	0.185929	4.27478	1.91324e-05	0.018733
Gm43302	0.0760457	0.152091	0	-0.204255	1.55199	-4.25661	2.07553e-05	0.0195092
Sco2	47.028	36.7308	57.3251	0.628375	0.19833	4.21228	2.52802e-05	0.0228484
Cyp27a1	68.8267	50.0702	87.5833	0.794554	0.253351	4.1372	3.51574e-05	0.0298458
Prc1	20.5459	26.6231	14.4687	-0.836525	0.164018	-4.13457	3.55625e-05	0.0298458
Leap2	189.952	129.669	250.235	0.943119	0.266286	4.10148	4.10522e-05	0.0322243
Tgfbi	74.895	62.8826	86.9074	0.46056	0.17119	4.09736	4.17896e-05	0.0322243
Camk2b	6.67002	5.10541	8.23463	0.596966	0.232394	4.09339	4.25105e-05	0.0322243
Ppm1j	16.2034	11.2411	21.1656	0.856582	0.276317	4.04179	5.30438e-05	0.0389524
Prrt2	0.101301	0.202602	0	-0.266159	1.52264	-4.03283	5.51086e-05	0.0392424
Prkag3	0.90715	0.593454	1.22085	0.478952	0.317801	4.00392	6.23005e-05	0.0430588
Acacb	1.13019	1.67475	0.585627	-0.754353	0.329491	-3.9859	6.7225e-05	0.0439418
Pde2a	1.41595	1.11366	1.71825	0.362931	0.524317	3.98557	6.73179e-05	0.0439418
Sgk1	148.986	105.75	192.222	0.856022	0.301136	3.96651	7.29327e-05	0.0457364
Tef	8.13685	6.15256	10.1211	0.636774	0.255431	3.96317	7.39599e-05	0.0457364
Tmem64	3.05913	2.56613	3.55214	0.352188	0.17707	3.93618	8.27897e-05	0.0487048
Prr11	3.06595	4.11668	2.01522	-0.762942	0.207176	-3.93584	8.29054e-05	0.0487048
Lpin1	2.75785	3.99693	1.51878	-0.988319	0.282527	-3.91252	9.13389e-05	0.0493291
Mafb	21.0012	16.5703	25.432	0.589144	0.215627	3.91172	9.16422e-05	0.0493291
Plcd3	1.26548	0.755029	1.77594	0.66148	0.363081	3.90824	9.29717e-05	0.0493291
Kif14	1.30386	1.90407	0.703642	-0.769456	0.26749	-3.90268	9.51334e-05	0.0493291
Slc13a1	6.20238	3.36915	9.03561	1.1997	0.421945	3.90147	9.56085e-05	0.0493291
Ighg2c	0.367792	0.735584	0	-0.795421	1.72737	-3.89907	9.65633e-05	0.0493291
Snapc4	13.2362	16.646	9.82627	-0.704808	0.171354	-3.85155	0.000117374	0.0577327
Sult1d1	97.8667	76.4474	119.286	0.635181	0.221475	3.8504	0.000117927	0.0577327
Akr1b7	69.6702	58.689	80.6515	0.452013	0.172131	3.83386	0.00012615	0.060498
Hlf	0.526351	0.314386	0.738317	0.403303	0.518313	3.81711	0.000135023	0.0634582
Cd59a	1.03251	0.583055	1.48196	0.64877	0.407882	3.76301	0.000167882	0.0767219
Scd1	1.62448	2.4348	0.814163	-0.920922	0.360782	-3.7602	0.000169775	0.0767219
Defa29	424.501	580.013	268.989	-1.10567	0.250269	-3.7512	0.00017599	0.077423
Fam46a	18.1025	14.4345	21.7705	0.561012	0.213944	3.74847	0.000177916	0.077423
Pif1	3.23649	4.50452	1.96847	-0.890898	0.295695	-3.7354	0.000187417	0.0800748
Tesk2	16.8283	13.815	19.8415	0.492406	0.191579	3.70929	0.000207838	0.0872138
Tmem173	2.35582	3.29496	1.41668	-0.829616	0.269113	-3.6914	0.000223021	0.0919435
Agmo	30.8981	22.662	39.1342	0.762259	0.241389	3.6617	0.000250543	0.101137
Akr1b8	22.2987	34.2803	10.317	-1.64036	0.422679	-3.65826	0.00025393	0.101137
Ly6a	4.36937	6.48179	2.25694	-1.19987	0.354877	-3.65206	0.000260142	0.101885
Slc3a2	164.758	145.13	184.387	0.343288	0.174782	3.64753	0.000264772	0.101998
Foxq1	3.03071	1.9839	4.07752	0.766927	0.34653	3.64298	0.0002695	0.102145
Xkr9	11.6707	9.88902	13.4524	0.408435	0.18098	3.63877	0.000273947	0.102182
Aurka	20.3523	26.3507	14.3539	-0.832973	0.17857	-3.62361	0.000290522	0.104515
Clec2h	592.32	470.691	713.949	0.599998	0.218074	3.62177	0.000292592	0.104515
Dpyd	33.5945	27.806	39.383	0.487378	0.202345	3.61837	0.000296467	0.104515
Sult1b1	247.775	193.927	301.624	0.634597	0.227004	3.61704	0.000297992	0.104515
Klf15	2.695	1.75976	3.63024	0.746545	0.365419	3.60762	0.000309023	0.10679
Kif18b	4.65306	6.01723	3.28889	-0.710297	0.194145	-3.58724	0.000334191	0.11284
Car2	7.7704	4.81158	10.7292	1.0131	0.364208	3.58573	0.000336133	0.11284
Me3	28.0996	19.4772	36.722	0.881386	0.315191	3.57835	0.000345769	0.114174
Itga5	2.10971	3.09858	1.12084	-0.950491	0.289196	-3.57461	0.000350749	0.114174
Arl4d	10.0259	7.1762	12.8756	0.76305	0.297469	3.56826	0.000359364	0.114174
Gm10925	12.0578	24.0758	0.039698	-4.59206	2.52343	-3.56813	0.000359543	0.114174
Afp	2.75613	1.52195	3.99032	0.984592	0.431119	3.56104	0.000369386	0.115736
Nr1d1	27.9682	22.9637	32.9726	0.503519	0.203369	3.54805	0.000388097	0.119998
Fbxl3	25.8793	23.9558	27.8027	0.206827	0.157091	3.54389	0.000394272	0.120325
Pros1	2.08	1.42264	2.73736	0.625439	0.25371	3.53022	0.000415211	0.12509
Nr1d2	9.13748	7.37157	10.9034	0.507803	0.219936	3.5241	0.000424918	0.126394
Mmp7	78.1164	101.788	54.4446	-0.890555	0.200736	-3.50615	0.000454646	0.132835
Tcn2	135.831	115.481	156.18	0.432319	0.184135	3.50359	0.000459036	0.132835
Tjap1	38.1834	31.6584	44.7084	0.485006	0.160264	3.50099	0.00046353	0.132835
Atp1b1	708.333	626.469	790.197	0.334493	0.160619	3.49476	0.000474495	0.134339
Pfkfb3	11.6946	8.3394	15.0498	0.781155	0.322387	3.45996	0.000540259	0.149986
Zc3h11a	14.7836	11.7504	17.8167	0.561474	0.235711	3.45883	0.000542527	0.149986
Gm11735	4.70747	6.76204	2.6529	-1.08739	0.337409	-3.43495	0.000592663	0.161942
Aspm	1.44838	1.95416	0.9426	-0.604757	0.231783	-3.42746	0.000609263	0.164564
Mep1a	48.9678	33.9046	64.031	0.897712	0.339315	3.42383	0.000617455	0.164882
Muc3	356.283	223.157	489.409	1.12948	0.362521	3.41255	0.000643587	0.168526
H2-Q2	428.146	347.067	509.225	0.551769	0.218199	3.40891	0.000652229	0.168526
Ccnb1	22.9996	29.7898	16.2094	-0.839253	0.151536	-3.40875	0.000652617	0.168526
Lyz1	966.746	1309.43	624.062	-1.06797	0.25216	-3.39851	0.000677541	0.17306
Gm14851	800.711	1075.06	526.365	-1.02888	0.262736	-3.39217	0.000693415	0.173846
Tsc22d3	36.5604	30.9597	42.1611	0.43348	0.195583	3.39138	0.000695415	0.173846
Tmem37	23.5586	19.1934	27.9238	0.518375	0.228109	3.36817	0.00075669	0.187173
Pdzd2	0.986576	0.733946	1.23921	0.368929	0.297639	3.3568	0.000788505	0.193011
Tm6sf2	208.758	187.056	230.461	0.299611	0.15419	3.34778	0.000814614	0.196966
Rnf103	19.694	16.8645	22.5235	0.397002	0.183149	3.34371	0.000826658	0.196966
Glt28d2	3.29961	2.68814	3.91107	0.413143	0.228257	3.34266	0.000829809	0.196966
Tmem144	10.9232	9.49688	12.3495	0.346822	0.174201	3.33322	0.00085846	0.20173
Defa30	1725.64	2351.07	1100.22	-1.09483	0.28992	-3.32015	0.000899695	0.209326
Fmo4	21.9877	19.9216	24.0537	0.26003	0.162553	3.31174	0.000927188	0.212651
Hmmr	7.38511	9.46417	5.30604	-0.730651	0.180865	-3.31026	0.000932085	0.212651
Glrx	270.793	226.508	315.079	0.474366	0.205024	3.29251	0.000992968	0.224363
Prr5l	1.27975	1.31254	1.24696	-0.0415046	0.320673	3.28285	0.00102763	0.227311
Miga1	146.972	124.507	169.438	0.441476	0.20189	3.28173	0.00103171	0.227311
Tnf	1.51427	2.53278	0.495772	-1.23991	0.631763	-3.27843	0.00104387	0.227311
Gbgt1	2.10754	3.36228	0.852805	-1.23537	0.511646	-3.2782	0.00104471	0.227311
Bora	11.4545	14.3359	8.57321	-0.679836	0.170191	-3.26733	0.00108568	0.233218
Gm6851	18.4389	9.11411	27.7636	1.50788	0.533485	3.26576	0.0010917	0.233218
Mertk	21.8293	18.3291	25.3295	0.445906	0.213736	3.25633	0.00112861	0.23893
Cdca2	9.3672	11.5947	7.13967	-0.629779	0.170895	-3.24727	0.0011652	0.244473
Gm11127	79.2406	62.7712	95.71	0.600761	0.248832	3.23911	0.00119902	0.249343
Guca2b	1395.22	1043.16	1747.29	0.743607	0.281875	3.22683	0.00125168	0.25801
Ugt2a3	35.8676	27.9971	43.7382	0.625598	0.26328	3.21084	0.00132349	0.270442
Syngr1	3.07254	4.11143	2.03365	-0.752672	0.213257	-3.203	0.00136004	0.275513
Tpx2	11.4981	14.5511	8.44501	-0.719393	0.159312	-3.19942	0.00137702	0.27657
Ehd1	57.0324	51.5924	62.4725	0.271278	0.156088	3.17692	0.0014885	0.296426
Gdpd2	29.7154	25.1227	34.3081	0.434696	0.209564	3.16871	0.00153119	0.297409
Maf	54.6949	44.3193	65.0705	0.543881	0.242815	3.16793	0.00153528	0.297409
Ccnd1	45.2091	59.1118	31.3063	-0.895833	0.211597	-3.1662	0.00154445	0.297409
Man1a	36.6089	32.7791	40.4387	0.294848	0.170995	3.16392	0.00155662	0.297409
Defa37	552.657	781.403	323.91	-1.26787	0.349025	-3.1639	0.00155672	0.297409
Dgat2	98.3084	79.7724	116.844	0.544949	0.243238	3.15262	0.00161814	0.30665
Atp1a1	1034.42	920.311	1148.53	0.319289	0.170975	3.1463	0.0016535	0.310845
Cerkl	0.257327	0.0775983	0.437055	0.415296	0.876933	3.13454	0.00172124	0.319042
Defa24	2977.45	3862.81	2092.1	-0.884382	0.235098	-3.13403	0.00172426	0.319042
Odf3b	29.3732	24.1389	34.6075	0.50226	0.227756	3.12835	0.0017579	0.319455
Ang4	115.731	153.676	77.7868	-0.973223	0.257855	-3.12791	0.00176052	0.319455
Abcc1	3.05336	4.21903	1.8877	-0.853861	0.265367	-3.12679	0.00176727	0.319455
Snx20	37.629	33.2445	42.0136	0.328921	0.174812	3.1123	0.00185637	0.332999
Akr1c14	8.54614	5.92538	11.1669	0.812997	0.358876	3.11	0.00187087	0.333058
Smim24	1712.67	1515.09	1910.26	0.334169	0.17075	3.0965	0.00195819	0.342153
Clrn3	49.4372	42.6538	56.2206	0.390428	0.199538	3.09619	0.00196025	0.342153
Cd302	27.6422	23.6397	31.6447	0.405863	0.20394	3.09382	0.00197597	0.342153
Scmh1	15.9489	19.4876	12.4101	-0.611427	0.193564	-3.0916	0.0019908	0.342153
Anln	6.94559	8.87675	5.01443	-0.715607	0.201631	-3.09014	0.00200063	0.342153
Ghrl	20.4104	14.5266	26.2942	0.813857	0.3302	3.08796	0.00201535	0.342153
Slc25a5	1241.12	1095.53	1386.7	0.33975	0.176101	3.08625	0.00202695	0.342153
Il15	16.8121	13.9139	19.7104	0.473692	0.229119	3.08457	0.00203844	0.342153
Me1	10.479	13.4251	7.53296	-0.757466	0.261024	-3.07843	0.00208097	0.346814
Hr	4.38835	5.70696	3.06974	-0.720722	0.218293	-3.06495	0.0021771	0.360279
Rnf13	20.3363	18.2977	22.3748	0.276527	0.171802	3.05537	0.00224781	0.366863
Adprm	31.025	26.4982	35.5518	0.410606	0.209476	3.05503	0.00225035	0.366863
Tdp2	39.5125	35.7204	43.3045	0.270871	0.170843	3.05326	0.00226372	0.366863
Kif20b	11.7957	14.5216	9.06977	-0.624247	0.2159	-3.05113	0.00227981	0.366939
mt-Nd2	9887.9	8842.3	10933.5	0.30623	0.165342	3.04458	0.00233007	0.372479
Irf5	1.20452	1.61876	0.790281	-0.548698	0.407351	-3.03438	0.0024103	0.381283
Hoxa3	0.590836	0.898474	0.283197	-0.565098	0.479383	-3.03347	0.0024176	0.381283
Gm7861	1953.77	2597.2	1310.34	-0.986476	0.27005	-3.02945	0.00244999	0.383816
Acsm5	3.08744	2.45237	3.72251	0.451967	0.268918	3.02163	0.00251418	0.391263
Cck	10.4558	8.2428	12.6687	0.564474	0.299228	3.01045	0.00260857	0.403281
Emp1	69.5776	55.7159	83.4393	0.574161	0.260255	3.00625	0.00264491	0.403845
2010106E10Rik	229.417	176.675	282.158	0.672364	0.286476	3.00518	0.00265421	0.403845
Rpl10-ps5	0.534616	0.996521	0.072712	-0.896225	1.24556	-3.00409	0.00266377	0.403845
Kif23	36.2222	45.8983	26.5461	-0.767689	0.189621	-3.0003	0.00269712	0.405785
Cyp2d26	165.41	128.98	201.84	0.642054	0.278141	2.99873	0.00271111	0.405785
Selenop	1092.35	845.574	1339.12	0.662654	0.291274	2.99603	0.00273524	0.406806
Gm46223	2251.3	1778.35	2724.25	0.615043	0.262815	2.99355	0.00275752	0.40704
Arg2	143.749	120.257	167.24	0.472454	0.224337	2.99201	0.00277145	0.40704
Rsrp1	220.402	205.712	235.092	0.191729	0.140304	2.98271	0.00285706	0.4099
Bche	14.1468	12.3494	15.9442	0.344014	0.212141	2.98229	0.00286097	0.4099
Hba-a2	4.40186	7.06029	1.74344	-1.55485	0.622012	-2.97981	0.00288431	0.4099
Defa3	960.064	1241.75	678.382	-0.871238	0.245636	-2.97979	0.00288447	0.4099
Enpep	208.169	180.626	235.713	0.382168	0.203166	2.97935	0.00288865	0.4099
Fam83d	3.4584	4.57038	2.34643	-0.735153	0.248193	-2.97537	0.00292634	0.4099
Hist2h2aa2	14.9094	9.78072	20.0381	0.964549	0.405876	2.97362	0.00294312	0.4099
Ddit4	39.7516	36.0661	43.4371	0.261667	0.164874	2.97345	0.00294477	0.4099
Prr22	2.06223	2.76199	1.36248	-0.671196	0.287459	-2.97306	0.0029485	0.4099
Mpc1	74.4565	66.0212	82.8917	0.323909	0.186276	2.97131	0.00296536	0.4099
Ypel5	11.7257	9.9647	13.4866	0.401852	0.220231	2.96276	0.00304892	0.417505
Npl	25.983	17.8414	34.1245	0.898569	0.382801	2.96106	0.00306586	0.417505
Tmem165	31.0768	27.5337	34.6198	0.320013	0.158122	2.96027	0.00307368	0.417505
Fbf1	5.0667	6.42967	3.70374	-0.659489	0.180486	-2.95785	0.0030979	0.418377
Mocs2	123.252	106.242	140.261	0.397494	0.200696	2.95199	0.00315738	0.423972
Glud1	224.446	196.63	252.262	0.357826	0.19034	2.94861	0.00319212	0.426202
Gcg	9.55652	7.75471	11.3583	0.497353	0.257141	2.93979	0.00328433	0.434156
Sult6b2	6.85334	4.23757	9.4691	0.999168	0.465913	2.9351	0.00333436	0.434156
Ifit1bl2	29.6204	22.7242	36.5165	0.661167	0.299904	2.93508	0.00333467	0.434156
Fam213a	120.446	98.1036	142.789	0.536941	0.252429	2.93499	0.00333556	0.434156
mt-Nd1	18585.4	16875	20295.7	0.266275	0.157536	2.9342	0.00334407	0.434156
Phyh	147.908	125.098	170.717	0.44549	0.222552	2.92951	0.00339499	0.438346
Immp2l	12.492	10.6448	14.3392	0.397545	0.248794	2.92548	0.00343926	0.441635
Cyp2d22	30.0584	25.9902	34.1267	0.380133	0.229479	2.91948	0.00350616	0.447762
Slc37a4	43.7708	40.1225	47.419	0.235646	0.154018	2.9178	0.00352509	0.447762
Sec24d	48.8125	40.8766	56.7485	0.46364	0.181281	2.91513	0.00355536	0.448932
Slc2a2	88.4515	74.019	102.884	0.469645	0.289179	2.91363	0.0035725	0.448932
Calml4	290.616	243.281	337.952	0.47254	0.22777	2.90577	0.00366347	0.456286
Cit	5.34525	7.08608	3.60441	-0.812424	0.225737	-2.89818	0.00375331	0.456286
Lrrc19	18.0532	15.2977	20.8086	0.420226	0.223623	2.89768	0.00375938	0.456286
Wdr91	1.41875	1.85276	0.984732	-0.523416	0.294296	-2.89732	0.00376369	0.456286
H2-Q1	56.6915	47.5363	65.8466	0.461789	0.23401	2.89707	0.0037667	0.456286
Mme	83.4744	66.0023	100.947	0.605531	0.295795	2.89483	0.00379366	0.456286
Gm15293	57.544	81.5211	33.5669	-1.25537	0.387932	-2.89068	0.00384413	0.456286
Slc26a8	1.06201	0.635755	1.48826	0.605181	0.499089	2.89043	0.00384713	0.456286
Prss23	12.0556	10.0182	14.093	0.453994	0.245074	2.88983	0.00385446	0.456286
Pdcd10	40.4671	36.8803	44.0539	0.250204	0.160635	2.88769	0.00388082	0.456286
Usp2	28.1608	22.8489	33.4726	0.531529	0.205629	2.88711	0.00388794	0.456286
Btnl7-ps	41.1553	33.5757	48.7349	0.524501	0.255825	2.88634	0.00389747	0.456286
Gpr151	1.42348	0.814931	2.03203	0.740369	0.535506	2.88457	0.00391943	0.456286
Scg2	0.468358	0.289374	0.647342	0.353469	0.482547	2.88287	0.00394065	0.456286
Tmppe	1.98114	2.61953	1.34274	-0.627603	0.257792	-2.88268	0.00394308	0.456286
Ctss	74.5789	62.2636	86.8941	0.47439	0.236341	2.88247	0.00394567	0.456286
Orai2	6.05922	7.88836	4.23009	-0.765083	0.228262	-2.87972	0.00398033	0.456286
Bcl6	4.82228	4.15852	5.48604	0.33038	0.213824	2.8797	0.00398054	0.456286
Serpina3g	1.28045	1.08308	1.47781	0.250345	0.344284	2.87427	0.00404959	0.461948
Sh3bgrl	34.1436	31.1369	37.1502	0.247461	0.165601	2.87224	0.00407574	0.462685
Lrp8	2.39236	3.49013	1.29458	-0.968528	0.34711	-2.87052	0.00409803	0.462978
Vegfa	49.832	43.3199	56.344	0.371687	0.2389	2.86688	0.00414541	0.46528
Ndfip1	103.596	89.8929	117.299	0.380198	0.198795	2.86475	0.00417344	0.46528
Rdh7	64.0123	49.7549	78.2697	0.643223	0.295454	2.86442	0.0041778	0.46528
Mboat1	8.82093	11.9828	5.65905	-0.963215	0.303023	-2.85775	0.00426653	0.47292
Trib3	5.28459	4.47809	6.09109	0.372334	0.225761	2.85403	0.00431688	0.476256
Eci3	41.4407	34.089	48.7924	0.504904	0.248538	2.85009	0.00437073	0.479943
Nbl1	5.84171	4.44179	7.24163	0.598847	0.346652	2.84807	0.00439849	0.480327
Kif20a	10.794	13.3525	8.23556	-0.636031	0.163827	-2.84544	0.00443496	0.480327
Hspg2	4.7768	6.40612	3.14749	-0.836481	0.288055	-2.84533	0.00443653	0.480327
Tob2	18.701	16.6684	20.7336	0.298753	0.193758	2.84394	0.00445599	0.480327
Slc6a20a	38.0355	30.9229	45.1481	0.531678	0.269521	2.84186	0.00448517	0.481265
Pcsk1	1.63574	1.2981	1.97338	0.371663	0.291227	2.83478	0.00458574	0.48982
Ckmt1	1276.26	1186.56	1365.96	0.202967	0.181782	2.83051	0.00464736	0.49406
Sult2b1	128.155	112.406	143.904	0.353597	0.197525	2.82913	0.00466749	0.49406
Gsta3	10.6797	15.2813	6.07804	-1.20179	0.416752	-2.82623	0.00470999	0.496323
Cdc42se2	42.7729	35.6272	49.9186	0.475276	0.248864	2.8234	0.00475171	0.498484
Aqp1	72.2179	61.3824	83.0535	0.430169	0.23661	2.81803	0.00483196	0.503704
Mtus2	1.63231	2.2798	0.98481	-0.724607	0.400115	-2.81508	0.00487646	0.503704
Slc7a8	66.9298	58.8957	74.964	0.342863	0.205095	2.81466	0.00488288	0.503704
Slc7a7	105.854	94.9879	116.72	0.294434	0.17595	2.81438	0.00488721	0.503704
Mptx2	77.2278	106.973	47.4829	-1.15512	0.356314	-2.81236	0.00491798	0.504662
Nudt14	201.916	178.551	225.281	0.333721	0.197308	2.81084	0.00494131	0.504851
Sp5	6.16623	5.05911	7.27335	0.449365	0.259323	2.80737	0.00499477	0.507887
Sfrp5	1.83552	1.3726	2.29845	0.475318	0.346593	2.80545	0.0050246	0.507887
Nat8f1	9.04476	6.55403	11.5355	0.730702	0.321538	2.80235	0.00507321	0.507887
Hbp1	19.5112	17.7289	21.2935	0.251355	0.182555	2.80175	0.00508262	0.507887
Cbr3	2.78031	4.18683	1.37379	-1.12766	0.52049	-2.80101	0.00509425	0.507887
Bet1	31.4142	28.2288	34.5996	0.284472	0.181248	2.80052	0.00510205	0.507887
mt-Atp6	48848.3	44389	53307.6	0.264136	0.159835	2.79858	0.00513279	0.507887
Slc7a9	109.616	97.2263	122.005	0.324539	0.19195	2.79574	0.00517813	0.507887
Gm6034	3.81408	2.85174	4.77641	0.584662	0.336404	2.79526	0.00518579	0.507887
Tmem59	140.972	130.031	151.913	0.222803	0.190001	2.79518	0.00518715	0.507887
Kat2a	13.8827	17.3349	10.4305	-0.681702	0.179309	-2.79369	0.00521104	0.508109
Anpep	2112.64	1607.47	2617.8	0.703216	0.245124	2.79125	0.00525052	0.509843
Unc93a	16.7724	13.5552	19.9896	0.52814	0.276387	2.78648	0.00532839	0.513368
Nr1i2	63.3867	59.0434	67.7299	0.194932	0.152902	2.78635	0.00533051	0.513368
Ptgs2	0.0813765	0.153342	0.009411	-0.192307	1.33713	-2.78408	0.005368	0.514808
Cyp2j6	33.8463	27.6505	40.0421	0.518541	0.276739	2.7819	0.00540413	0.514808
Rfx6	0.982016	0.806339	1.15769	0.256421	0.303883	2.78135	0.00541326	0.514808
Habp2	2.69639	3.4979	1.89487	-0.635751	0.267133	-2.78017	0.0054331	0.514808
Gm5559	0.159878	0	0.319756	0.400271	2.01566	2.77699	0.00548642	0.516689
Tiam1	4.04709	5.44331	2.65088	-0.819558	0.266836	-2.77637	0.00549692	0.516689
Slc5a11	52.0944	46.4079	57.7809	0.31022	0.2222	2.77371	0.00554216	0.517391
Cdc20	35.5123	45.7848	25.2399	-0.834279	0.210817	-2.77334	0.00554843	0.517391
Tmprss15	0.45167	0.254027	0.649313	0.395296	0.539052	2.77178	0.00557502	0.517815
Ckap2l	6.77703	8.48803	5.06603	-0.645356	0.186751	-2.76937	0.00561642	0.519607
Slc16a10	35.5046	32.2487	38.7605	0.258038	0.212715	2.76484	0.00569515	0.523225
1810055G02Rik	45.9729	39.9523	51.9935	0.371871	0.21283	2.76455	0.00570006	0.523225
mt-Nd3	13749.4	11899	15599.8	0.390661	0.189416	2.76092	0.00576383	0.52702
Spns2	15.3861	13.9307	16.8414	0.256946	0.220664	2.75703	0.00583296	0.531274
Defa36	631.186	814.53	447.841	-0.861532	0.261253	-2.75525	0.0058647	0.532102
Gm15331	44.1307	35.2487	53.0126	0.575366	0.263065	2.75308	0.00590372	0.533583
Upp1	103.223	86.138	120.309	0.477312	0.239748	2.75088	0.00594346	0.535116
Maob	37.9707	29.1365	46.8049	0.665646	0.319727	2.74954	0.00596781	0.535258
Naprt	98.7001	90.1307	107.27	0.248619	0.216556	2.74342	0.00608022	0.54201
Slc9a3r1	458.779	386.381	531.177	0.458153	0.241887	2.74291	0.00608976	0.54201
Cyp2c68	35.4822	29.4701	41.4944	0.47988	0.252464	2.74003	0.00614339	0.54201
Fbxo8	26.3502	25.1316	27.5688	0.128649	0.169989	2.73829	0.00617595	0.54201
Slc30a2	24.05	20.264	27.836	0.439459	0.244365	2.73827	0.00617633	0.54201
Fbxo25	35.6399	32.1392	39.1407	0.276527	0.191913	2.7375	0.00619086	0.54201
Rps13-ps2	19.6177	39.2349	0.000490333	-5.32967	3.90705	-2.73677	0.00620454	0.54201
Stk17b	21.7532	19.6675	23.8389	0.265242	0.198177	2.73499	0.00623815	0.542927
Pipox	18.2164	16.1635	20.2693	0.309434	0.220535	2.72758	0.00638004	0.551565
Ccnf	9.17095	11.3164	7.02551	-0.617916	0.170442	-2.72736	0.00638434	0.551565
Lipg	3.322	4.36881	2.27519	-0.713026	0.261906	-2.72468	0.00643632	0.554019
Cep89	13.0009	15.9001	10.1017	-0.606253	0.18665	-2.72055	0.00651742	0.554315
AY761184	588.259	748.481	428.037	-0.80479	0.242494	-2.71792	0.00656935	0.554315
Il10rb	61.6157	57.0731	66.1583	0.209696	0.159976	2.71719	0.00658387	0.554315
mt-Cytb	23668.5	21707.3	25629.7	0.239628	0.162625	2.71675	0.00659272	0.554315
Gsdmd	250.498	225.175	275.82	0.291513	0.219895	2.71664	0.00659476	0.554315
Tmem41a	61.0385	55.2695	66.8074	0.269089	0.180261	2.71531	0.00662139	0.554315
Dbp	6.33821	2.68048	9.99595	1.57901	0.786705	2.71499	0.00662776	0.554315
Tlr2	1.41281	2.08214	0.74348	-0.821963	0.448284	-2.71496	0.00662847	0.554315
Myef2	11.6271	14.7834	8.47071	-0.736863	0.20037	-2.71191	0.00668968	0.55745
Mfsd4b2	14.4444	12.7291	16.1596	0.321778	0.20383	2.70646	0.00680042	0.564675
Pi4k2b	33.7946	30.8123	36.777	0.247926	0.188909	2.69576	0.00702292	0.578864
Rarres2	7.91197	5.95976	9.86418	0.642469	0.329372	2.69393	0.00706151	0.578864
Sowahd	0.227331	0.0759243	0.378738	0.357772	0.916735	2.6938	0.00706429	0.578864
9430015G10Rik	10.4058	13.0361	7.77542	-0.677603	0.167516	-2.69282	0.00708507	0.578864
Hk1	1.64372	2.14497	1.14247	-0.553769	0.2374	-2.6923	0.00709616	0.578864
Mpp4	0.881495	0.623482	1.13951	0.398189	0.384676	2.69078	0.00712861	0.578864
Arhgef10l	4.82109	6.47448	3.16771	-0.842719	0.269618	-2.6893	0.00716019	0.578864
S100a1	31.5426	24.7878	38.2974	0.607743	0.301582	2.68892	0.00716837	0.578864
Snx7	45.3794	42.6998	48.0589	0.166887	0.174887	2.68765	0.00719569	0.57908
Ocm	26.7068	19.7198	33.6939	0.743672	0.389901	2.68404	0.00727382	0.582785
Mpp3	2.36069	3.02025	1.70113	-0.573724	0.243954	-2.68324	0.00729133	0.582785
Pdgfc	1.23712	0.928693	1.54555	0.400356	0.338651	2.67844	0.00739668	0.589202
Stx12	37.2392	34.473	40.0053	0.209089	0.165451	2.67493	0.00747456	0.593394
Crebrf	2.92557	2.49294	3.3582	0.319288	0.254976	2.67214	0.00753689	0.596328
Matn2	2.48538	3.41278	1.55798	-0.78668	0.367307	-2.66696	0.00765403	0.603564
Gm10053	269.176	237.478	300.874	0.340089	0.201139	2.66357	0.00773166	0.605292
AA986860	41.483	35.8065	47.1595	0.387859	0.21603	2.66047	0.00780317	0.605292
Cnbd2	138.551	103.742	173.36	0.735227	0.359336	2.66023	0.0078088	0.605292
Fam129b	15.1906	19.1966	11.1846	-0.729051	0.201026	-2.6598	0.00781865	0.605292
Cideb	216.412	190.558	242.266	0.344753	0.205713	2.65957	0.00782413	0.605292
Ppargc1a	7.65461	6.88445	8.42478	0.25745	0.227672	2.65929	0.00783049	0.605292
Zfp446	1.16263	1.5733	0.751965	-0.554644	0.275945	-2.65793	0.00786225	0.605754
Flvcr1	15.9001	13.1363	18.6639	0.476142	0.255438	2.65295	0.00797909	0.612748
Cyp3a25	113.832	95.3185	132.345	0.469284	0.268746	2.65139	0.0080161	0.613584
Cndp1	8.30295	7.58134	9.02455	0.224262	0.222438	2.64936	0.00806451	0.615285
Troap	7.03945	8.69793	5.38097	-0.6039	0.203847	-2.64568	0.00815273	0.620003
Trim30d	19.0162	16.2676	21.7649	0.398744	0.250198	2.64213	0.00823876	0.621119
Adamts15	3.48183	4.51396	2.4497	-0.67662	0.198122	-2.64037	0.00828144	0.621119
Hist1h2bc	75.56	56.8256	94.2945	0.720685	0.343804	2.63995	0.00829192	0.621119
mt-Nd4	14428.8	12946.6	15911	0.29743	0.192051	2.63979	0.00829564	0.621119
Hist2h3b	2.56409	4.32757	0.800614	-1.56499	0.827419	-2.63944	0.0083044	0.621119
3110062M04Rik	1.65014	2.17544	1.12485	-0.579596	0.311572	-2.63856	0.008326	0.621119
Slc23a1	21.038	17.7258	24.3503	0.436974	0.259876	2.63352	0.00845055	0.628416
Arhgap11a	10.7087	13.3188	8.09851	-0.654208	0.1873	-2.62853	0.00857547	0.635694
Zkscan8	1.30692	1.76831	0.845529	-0.58497	0.273068	-2.62631	0.00863173	0.637852
Mki67	23.2614	30.059	16.4637	-0.830649	0.240476	-2.62424	0.00868422	0.638979
Gpt	158.66	138.408	178.911	0.367967	0.209937	2.62357	0.00870136	0.638979
Mogat2	185.357	164.709	206.006	0.321026	0.198271	2.62062	0.00877709	0.640946
Tead1	3.38227	4.38424	2.3803	-0.671594	0.30206	-2.62007	0.00879117	0.640946
Hist1h4f	1.92357	3.45891	0.388232	-1.68344	1.1582	-2.61777	0.00885071	0.640946
Got1	63.3732	60.1977	66.5488	0.142452	0.148073	2.61749	0.00885793	0.640946
Slc13a2	99.8024	79.9125	119.692	0.576898	0.310108	2.61724	0.00886452	0.640946
Pepd	239.142	205.958	272.325	0.401283	0.23564	2.61513	0.00891928	0.641021
Defa5	481.341	654.314	308.367	-1.08287	0.355291	-2.61427	0.00894181	0.641021
Treh	164.17	137.038	191.302	0.478309	0.263955	2.61406	0.0089474	0.641021
Tmem86b	60.2553	53.2566	67.254	0.331115	0.210019	2.61207	0.00899964	0.641495
Slc15a1	117.902	95.2522	140.553	0.556449	0.297683	2.61173	0.00900861	0.641495
Zan	2.21377	2.77749	1.65006	-0.511403	0.244777	-2.60953	0.00906665	0.643677
Osbpl3	14.9401	12.3855	17.4947	0.466443	0.227843	2.60712	0.00913085	0.646283
Cyp2b10	42.7114	33.6413	51.7816	0.607542	0.311189	2.60215	0.00926407	0.653743
Sapcd2	12.1607	14.9647	9.35662	-0.624332	0.195225	-2.59676	0.00941081	0.660891
Ptgr1	63.1968	54.6881	71.7056	0.384698	0.229268	2.59636	0.00942161	0.660891
Ern2	5.1063	6.28678	3.92581	-0.564921	0.174653	-2.59369	0.00949515	0.664067
Itln1	512.602	669.581	355.623	-0.911012	0.275046	-2.59154	0.00955478	0.666254
Cenpa	48.8899	59.3942	38.3855	-0.616745	0.173273	-2.59001	0.0095974	0.667246
4932415D10Rik	0.0186185	0.032043	0.005194	-0.0380291	1.37393	-2.58743	0.00966959	0.669725
Plscr1	38.4949	34.5511	42.4387	0.289088	0.221944	2.5867	0.00969005	0.669725
Nr1i3	33.7166	31.3868	36.0464	0.193925	0.17095	2.58445	0.00975347	0.672131
Acmsd	0.132436	0.234394	0.030479	-0.260487	1.03477	-2.58333	0.00978505	0.672336
Scp2	566.872	481.577	652.167	0.436694	0.25983	2.57424	0.0100461	0.688263
Bst1	65.4656	52.2853	78.6458	0.57986	0.337544	2.57044	0.0101569	0.69156
Gm10705	13.1035	7.76637	18.4406	1.14902	0.53937	2.56923	0.0101926	0.69156
Crybb3	5.75684	4.66009	6.85359	0.472527	0.367735	2.56919	0.0101937	0.69156
Dap	42.7213	39.4952	45.9474	0.213294	0.170053	2.56804	0.0102274	0.69156
Iqgap3	8.38334	10.1508	6.61584	-0.550077	0.205588	-2.56757	0.0102414	0.69156
Ndrg1	24.0584	20.7758	27.3409	0.38016	0.242899	2.56357	0.0103603	0.697141
mt-Co3	41362.2	37947.6	44776.8	0.238736	0.16628	2.56118	0.0104317	0.697141
Gm16011	0.669544	0.96931	0.369777	-0.523749	0.449313	-2.56047	0.0104529	0.697141
Scoc	24.4981	20.4064	28.5898	0.467054	0.253622	2.55971	0.010476	0.697141
Epas1	3.58803	2.85879	4.31726	0.462534	0.318239	2.55957	0.0104802	0.697141
Kif18a	2.2274	2.82273	1.63207	-0.538404	0.21333	-2.55884	0.0105021	0.697141
G2e3	3.28702	4.05093	2.52311	-0.519699	0.189073	-2.55696	0.0105592	0.698957
Herpud1	87.1312	75.3334	98.9289	0.388588	0.258816	2.555	0.0106187	0.700927
Sycp2l	0.363789	0.538635	0.188944	-0.37197	0.66109	-2.55242	0.0106976	0.703904
Snta1	6.38073	5.60671	7.15475	0.30371	0.220944	2.55157	0.0107238	0.703904
Kifc3	17.1489	15.5994	18.6984	0.246947	0.231069	2.54657	0.0108787	0.711495
Lypla1	116.314	108.528	124.099	0.19177	0.169608	2.54589	0.0109	0.711495
Sst	18.7096	13.112	24.3071	0.842617	0.417712	2.54264	0.0110019	0.716159
Hist1h2an	0.580495	1.16099	0	-1.11169	2.0959	-2.54088	0.0110573	0.717691
Igkv4-68	0.407549	0.815098	0	-0.860047	1.91382	-2.53996	0.0110865	0.717691
Plk1	30.1514	36.9444	23.3585	-0.63946	0.168943	-2.53697	0.0111816	0.721187
Spink1	1226.73	927.83	1525.64	0.71687	0.335936	2.53634	0.0112019	0.721187
Acy3	36.1964	30.9152	41.4777	0.412461	0.249138	2.53207	0.0113391	0.728023
Gskip	16.9068	15.1343	18.6793	0.286548	0.199671	2.52805	0.0114698	0.73324
Oit3	0.218154	0.138265	0.298044	0.189503	0.634088	2.52766	0.0114827	0.73324
Gm17131	4.04256	5.57787	2.50724	-0.907286	0.373139	-2.52547	0.0115544	0.735818
Cda	177.999	151.088	204.91	0.437113	0.249343	2.52255	0.0116508	0.738739
Cyp4v3	118.541	95.6725	141.409	0.558866	0.30591	2.52218	0.0116631	0.738739
Adora2b	5.64024	4.30088	6.9796	0.590084	0.351038	2.51706	0.0118339	0.747541
Plekhg3	6.35314	7.86678	4.8395	-0.602565	0.19188	-2.51168	0.012016	0.755355
Gm8226	0.173603	0	0.347206	0.42997	2.11221	2.5115	0.0120219	0.755355
Sgk3	2.87503	2.36307	3.38699	0.38345	0.276337	2.50967	0.0120844	0.756983
Fasn	30.5623	36.6364	24.4882	-0.5623	0.236728	-2.5088	0.0121141	0.756983
Ppp1r3c	0.657713	0.467546	0.847881	0.332467	0.433437	2.50792	0.0121445	0.756983
Gm47056	1.94363	2.66182	1.22544	-0.718472	0.349898	-2.5064	0.0121968	0.757938
Dnase1l1	11.8998	11.2198	12.5798	0.152238	0.17993	2.50544	0.0122299	0.757938
Parpbp	2.17774	2.80719	1.54829	-0.5792	0.220761	-2.50372	0.0122895	0.757938
Ifnar2	11.7488	10.2658	13.2319	0.337187	0.221404	2.50333	0.0123029	0.757938
B2m	1484.35	1290.59	1678.11	0.378546	0.223549	2.50119	0.0123776	0.757938
Dnah2	0.704298	0.577894	0.830702	0.214396	0.314823	2.50098	0.0123852	0.757938
Chchd7	122.609	107.727	137.491	0.349079	0.2193	2.50047	0.0124028	0.757938
Polr1a	7.92729	9.81865	6.03594	-0.620706	0.195158	-2.50004	0.0124178	0.757938
Chpt1	52.2282	47.4862	56.9702	0.257737	0.204771	2.49886	0.0124592	0.758496
Jag1	3.60302	4.53276	2.67327	-0.590935	0.222774	-2.49625	0.0125516	0.761566
Tmem106a	45.6022	43.063	48.1414	0.157373	0.168047	2.4956	0.0125745	0.761566
Nfam1	0.698268	1.09871	0.297826	-0.693407	0.513069	-2.49416	0.0126255	0.762691
Trim59	6.71151	8.23222	5.19081	-0.57655	0.17619	-2.49281	0.0126737	0.763562
Depdc7	16.2505	13.6935	18.8076	0.430877	0.258853	2.49194	0.0127049	0.763562
Tubal3	42.5044	38.2496	46.7591	0.2831	0.201263	2.49081	0.0127453	0.764038
Lamc3	0.0182457	0.0364913	0	-0.0517081	1.97412	-2.48847	0.0128295	0.767126
St3gal6	20.4929	19.4393	21.5465	0.141557	0.156034	2.4844	0.0129771	0.773605
Ggt1	472.143	412.041	532.245	0.368515	0.224157	2.48367	0.0130037	0.773605
Ogfod3	10.8053	9.2869	12.3236	0.373179	0.246585	2.48168	0.0130763	0.774615
Xpnpep2	52.4339	42.5836	62.2842	0.538059	0.325316	2.48108	0.0130986	0.774615
Gm21182	0.168775	0.33755	3.33333e-07	-0.419593	2.0024	-2.47875	0.0131844	0.774615
Klc4	79.3996	71.2043	87.595	0.295141	0.206562	2.4784	0.0131974	0.774615
Cd177	5.28041	7.1624	3.39842	-0.892009	0.397966	-2.47406	0.0133586	0.774615
Micalcl	3.29299	2.60305	3.98292	0.467774	0.333369	2.4735	0.0133796	0.774615
Aspa	59.8712	48.2885	71.4538	0.555809	0.284487	2.4735	0.0133798	0.774615
Zmat4	0.461089	0.367455	0.554723	0.185164	0.458734	2.47322	0.0133901	0.774615
Espl1	8.69412	10.5042	6.88401	-0.545163	0.191173	-2.47307	0.0133958	0.774615
Cystm1	369.915	322.053	417.778	0.374414	0.225671	2.47201	0.0134354	0.774615
N4bp2l1	10.3906	9.4407	11.3404	0.241171	0.246404	2.47097	0.0134748	0.774615
2410089E03Rik	0.633716	0.837221	0.430211	-0.361297	0.329439	-2.47093	0.0134761	0.774615
Metrn	6.5174	8.36089	4.67391	-0.722304	0.261528	-2.47078	0.0134817	0.774615
Iglv1	5.26157	2.20412	8.31902	1.54025	0.820408	2.47056	0.0134902	0.774615
Gm9761	0.930309	1.75595	0.104664	-1.31894	1.63882	-2.4699	0.0135151	0.774615
Lysmd3	14.4651	12.8216	16.1087	0.307803	0.244679	2.4685	0.0135679	0.775746
Ephb2	15.6748	19.4241	11.9254	-0.660056	0.193047	-2.46436	0.013726	0.782882
Epb41l3	150.205	139.607	160.804	0.20258	0.210321	2.463	0.013778	0.783946
Hexb	53.302	47.1274	59.4766	0.32952	0.223628	2.45849	0.0139523	0.790603
Stx3	29.8832	28.0387	31.7277	0.172535	0.172658	2.45823	0.0139623	0.790603
Cdipt	85.1689	80.0508	90.287	0.171582	0.184622	2.45442	0.0141113	0.795033
Rnf128	124.363	113.949	134.778	0.240256	0.187671	2.45409	0.0141242	0.795033
Capg	9.32564	12.3526	6.29872	-0.871402	0.315871	-2.45363	0.014142	0.795033
Baat	0.739818	0.490247	0.989389	0.416774	0.472767	2.45168	0.0142192	0.795681
Kdelc2	4.28377	5.39297	3.17457	-0.614858	0.190456	-2.45162	0.0142213	0.795681
Glod5	185.576	165.889	205.262	0.305589	0.198714	2.45049	0.014266	0.796289
Insl6	23.3276	20.3787	26.2766	0.351492	0.224447	2.44671	0.0144169	0.801053
Klhl42	2.34145	2.92688	1.75603	-0.510791	0.209096	-2.44527	0.0144742	0.801053
Xpnpep1	211.825	189.125	234.525	0.308934	0.201091	2.44526	0.0144746	0.801053
Rnasek	97.1903	87.3687	107.012	0.289581	0.193726	2.44454	0.0145038	0.801053
Galm	76.8837	70.7575	83.0098	0.227427	0.182929	2.44409	0.0145218	0.801053
Slc5a1	607.619	528.653	686.586	0.376494	0.241845	2.44196	0.0146077	0.803728
Reg3a	101.012	78.1033	123.921	0.659207	0.354566	2.4412	0.0146387	0.803728
Apoc2	866.167	720.763	1011.57	0.488428	0.266287	2.44031	0.0146745	0.803816
Chga	30.7322	25.0379	36.4264	0.523443	0.322152	2.43822	0.01476	0.806327
Pax8	4.50277	3.92373	5.08181	0.304749	0.279832	2.43666	0.0148236	0.806327
Epha1	31.987	29.3433	34.6308	0.231747	0.188043	2.43649	0.0148308	0.806327
Acaca	6.5784	8.20184	4.95496	-0.627831	0.220587	-2.43474	0.0149023	0.806327
Mpp1	172.235	153.663	190.806	0.310517	0.230328	2.4347	0.0149041	0.806327
Pear1	0.811003	1.05608	0.565932	-0.392872	0.509875	-2.43395	0.0149351	0.806327
Eppk1	5.94313	7.67162	4.21464	-0.733735	0.257886	-2.43333	0.0149606	0.806327
Nlrx1	3.16447	4.04267	2.28627	-0.617738	0.228277	-2.43026	0.015088	0.811334
Mgp	1.50764	0.900159	2.11511	0.713164	0.588993	2.42895	0.0151425	0.812408
Foxm1	14.6605	18.4376	10.8835	-0.709891	0.211143	-2.42657	0.0152422	0.814511
Arv1	4.93041	6.34788	3.51294	-0.703259	0.266343	-2.42636	0.0152511	0.814511
Mfrp	0.0552715	0.110543	0	-0.151265	1.99619	-2.42477	0.0153179	0.816224
Ptp4a3	7.35583	9.74986	4.96179	-0.850502	0.332422	-2.42307	0.01539	0.818211
Dnajb9	14.3282	12.6464	16.01	0.317866	0.225212	2.4205	0.0154992	0.822159
Plpp1	52.8439	45.6626	60.0252	0.387137	0.240183	2.4188	0.015572	0.823402
Hist1h2bk	1.96329	3.11349	0.813097	-1.18191	0.764143	-2.41831	0.0155927	0.823402
Nr1h3	32.8677	30.1272	35.6083	0.233994	0.175108	2.41675	0.0156597	0.825083
Slc2a5	35.2617	32.2311	38.2922	0.241709	0.243956	2.41566	0.0157069	0.825719
Dpp4	125.921	112.148	139.694	0.314355	0.264284	2.41467	0.0157494	0.826106
Adamts9	0.198737	0.287313	0.110162	-0.213593	0.777284	-2.41241	0.0158476	0.829403
Apol9b	34.3088	25.675	42.9426	0.720129	0.388727	2.41064	0.0159246	0.830439
Neurod1	1.80656	1.4501	2.16303	0.36847	0.330912	2.41031	0.015939	0.830439
Ubb	908.615	818.328	998.902	0.287345	0.209093	2.40909	0.0159924	0.830439
Defa35	7.19262	10.8818	3.50349	-1.39963	0.609106	-2.40872	0.0160087	0.830439
Bnip3	4.85515	4.17196	5.53834	0.338213	0.267158	2.40742	0.0160656	0.831553
Gm28047	0.07708	0	0.15416	0.206843	2.2185	2.40494	0.0161753	0.83539
Hist1h1a	0.72479	1.20623	0.243355	-0.827342	0.874688	-2.40366	0.0162317	0.835663
BC025446	43.9566	39.2059	48.7073	0.306048	0.21525	2.40293	0.0162644	0.835663
AC242685.5	2.30054	3.8003	0.800778	-1.4145	0.859169	-2.40241	0.0162872	0.835663
Prkg2	16.6376	15.173	18.1022	0.240149	0.200732	2.40143	0.016331	0.836081
Ccdc152	1.81621	1.59316	2.03925	0.229001	0.390902	2.39853	0.0164609	0.836795
Nrn1	3.92518	3.22505	4.62531	0.412963	0.312564	2.39816	0.0164775	0.836795
Hbb-bs	2.31119	3.48618	1.1362	-1.07044	0.7236	-2.39771	0.0164979	0.836795
Khk	322.801	305.74	339.862	0.152171	0.209092	2.39654	0.0165507	0.836795
Nbeal2	8.15471	10.1272	6.18222	-0.631588	0.209537	-2.39639	0.0165574	0.836795
Cyp2c23	1.89327	1.46514	2.3214	0.430121	0.355509	2.39637	0.0165586	0.836795
Cyp4b1	62.236	48.2281	76.2439	0.649938	0.363379	2.39494	0.0166229	0.837371
Gm8935	0.0459738	0.00705533	0.0848923	0.107409	1.71932	2.39366	0.016681	0.837371
Plac8	1860.37	1599.76	2120.99	0.406664	0.244999	2.39287	0.0167171	0.837371
Egfl7	2.62025	3.37833	1.86216	-0.613279	0.360358	-2.39124	0.0167917	0.837371
Cat	84.0226	75.8753	92.1699	0.277343	0.211788	2.39026	0.0168365	0.837371
Ccdc71l	11.6157	10.8253	12.4061	0.181018	0.183384	2.38953	0.0168702	0.837371
Atg9b	1.45263	2.48355	0.42172	-1.29292	0.976742	-2.3892	0.0168853	0.837371
Golph3l	19.4036	17.7669	21.0403	0.231956	0.184911	2.38906	0.0168914	0.837371
Nipsnap3b	37.1701	33.3018	41.0385	0.293427	0.206957	2.38883	0.016902	0.837371
Card11	9.28186	11.4265	7.13719	-0.610821	0.206427	-2.38658	0.0170057	0.837371
Ugt1a1	140.196	129.015	151.377	0.228971	0.186306	2.38637	0.0170157	0.837371
Arf4	140.05	134.099	146	0.121796	0.15297	2.38504	0.0170773	0.837371
Bpnt1	178.701	170.55	186.852	0.130965	0.15751	2.38415	0.0171184	0.837371
Cd82	125.862	111.833	139.89	0.320384	0.222742	2.38346	0.0171509	0.837371
Gm10499	78.2801	69.8175	86.7426	0.309171	0.212864	2.38332	0.0171575	0.837371
Agpat3	47.7526	43.9537	51.5515	0.225294	0.182818	2.38315	0.0171652	0.837371
Papss2	64.9632	56.6838	73.2427	0.364083	0.24101	2.3829	0.0171767	0.837371
Gck	0.308969	0.2021	0.415837	0.236098	0.558252	2.38172	0.0172321	0.837371
Ap3s1	39.7763	37.1349	42.4176	0.187169	0.17126	2.3814	0.017247	0.837371
Saraf	65.4515	60.5008	70.4022	0.215363	0.18009	2.37842	0.017387	0.840974
Nupr1	36.8664	46.9263	26.8065	-0.785396	0.283183	-2.37795	0.0174093	0.840974
Mis18bp1	3.70794	4.57041	2.84548	-0.534621	0.189442	-2.37754	0.0174286	0.840974
Plekhf1	2.81164	2.25251	3.37077	0.426333	0.328037	2.37606	0.0174985	0.842617
Map1s	5.22664	6.23012	4.22316	-0.469096	0.188506	-2.37528	0.0175357	0.842681
Zfyve21	48.955	45.7086	52.2013	0.187774	0.189416	2.37308	0.0176403	0.84523
Hist1h4d	1.23509	2.04065	0.429533	-1.08884	0.822158	-2.37238	0.0176738	0.84523
Duox2	19.0024	26.3539	11.6509	-1.1125	0.376565	-2.37173	0.0177052	0.84523
Kcnk6	3.61422	4.716	2.51245	-0.70253	0.288601	-2.37101	0.0177393	0.84523
Iyd	12.1615	9.2595	15.0635	0.646828	0.388242	2.37019	0.0177789	0.84523
Map2k7	0.572898	0.801519	0.344278	-0.422382	0.435432	-2.36914	0.0178296	0.84523
Cdc42ep2	24.238	21.3147	27.1613	0.335718	0.233024	2.36891	0.0178405	0.84523
Amotl2	3.15459	2.58639	3.72279	0.397105	0.276962	2.36755	0.0179064	0.846644
Plekha6	34.8219	43.1927	26.4511	-0.686946	0.191605	-2.36534	0.0180136	0.850005
Mroh3	3.54447	4.52666	2.56229	-0.633601	0.295127	-2.36422	0.018068	0.850635
Uspl1	8.82677	10.6613	6.99221	-0.545068	0.169432	-2.36358	0.0180994	0.850635
Lipe	38.2494	34.2257	42.2731	0.296842	0.189059	2.36195	0.0181791	0.852675
Ifit3	10.3763	8.63784	12.1147	0.444398	0.2853	2.36101	0.0182252	0.853137
Fbln1	72.8135	62.7272	82.8998	0.396758	0.254838	2.35947	0.0183011	0.853946
Ndufab1-ps	0.320624	0.641247	0	-0.714792	2.03328	-2.35918	0.0183152	0.853946
Zfp385a	1.27565	1.82971	0.721584	-0.71692	0.486831	-2.35706	0.0184201	0.856458
Pim3	35.0196	34.2451	35.7941	0.0620531	0.208211	2.35662	0.018442	0.856458
Pnliprp2	16.3905	21.9866	10.7944	-0.962688	0.351037	-2.35428	0.0185586	0.859555
Ass1	7.59363	9.48431	5.70294	-0.645366	0.218201	-2.35365	0.0185903	0.859555
Ssc5d	0.0736703	0.125071	0.0222697	-0.13824	0.895797	-2.35308	0.0186184	0.859555
Rdh14	13.8401	12.4324	15.2478	0.274527	0.214605	2.34843	0.0188527	0.868664
Ccdc3	1.13967	1.49126	0.788076	-0.478466	0.297793	-2.3453	0.0190118	0.871774
Tspan5	12.375	9.99011	14.7599	0.520057	0.289041	2.34499	0.0190276	0.871774
Bnipl	0.359542	0.578092	0.140991	-0.467894	0.687564	-2.34466	0.0190444	0.871774
Olr1	0.128934	0.243021	0.0148463	-0.29259	1.54523	-2.34419	0.0190685	0.871774
Gk	49.4297	41.959	56.9004	0.430612	0.271813	2.34242	0.019159	0.873546
Fabp2	5141.62	4150.08	6133.17	0.563383	0.318274	2.34198	0.0191817	0.873546
Gm21887	19.0688	27.6525	10.4852	-1.31889	0.520074	-2.33905	0.0193331	0.878121
Tmem243	29.9849	26.2312	33.7387	0.351285	0.20952	2.3378	0.0193975	0.878121
Celf5	2.42646	3.34894	1.50397	-0.796446	0.398894	-2.33683	0.0194482	0.878121
Ttc41	1.06909	1.42557	0.712614	-0.502126	0.319709	-2.33591	0.0194962	0.878121
Rhou	31.4264	28.4279	34.4249	0.267576	0.205281	2.3359	0.0194963	0.878121
Slc6a8	210.203	187.791	232.616	0.307352	0.245582	2.33571	0.0195063	0.878121
Zrsr1	215.147	279.486	150.807	-0.885686	0.284967	-2.33492	0.0195477	0.878303
Slc35c2	84.4002	77.5523	91.2482	0.231867	0.182363	2.33135	0.0197352	0.880219
Gal3st2	68.6497	64.4554	72.8441	0.173971	0.209278	2.33133	0.019736	0.880219
Phospho1	67.6115	60.3274	74.8955	0.307482	0.207383	2.33105	0.0197506	0.880219
Klkb1	0.316038	0.227331	0.404744	0.194783	0.446466	2.33056	0.0197768	0.880219
Cd44	11.6796	15.4063	7.95279	-0.873842	0.290134	-2.33054	0.0197777	0.880219
Ndfip2	63.6164	58.4635	68.7693	0.230587	0.192123	2.3267	0.0199815	0.887608
Chsy1	1.06289	1.3858	0.739986	-0.4554	0.294643	-2.3244	0.0201039	0.890743
Gde1	49.3481	42.7612	55.9351	0.379667	0.245195	2.32363	0.0201455	0.890743
Scin	40.6386	35.5263	45.7509	0.356061	0.244939	2.32325	0.0201658	0.890743
Parp3	9.89861	12.3867	7.41048	-0.670545	0.283995	-2.32149	0.0202606	0.891843
Max	101.008	95.9166	106.1	0.144147	0.189789	2.32119	0.0202767	0.891843
Rfk	208.478	189.909	227.047	0.256446	0.234731	2.3205	0.020314	0.891843
Mdh1	502.466	449.062	555.869	0.307212	0.209865	2.31997	0.0203425	0.891843
Utp20	9.37667	11.7631	6.99026	-0.675662	0.228556	-2.31702	0.0205024	0.897179
Gm17511	0.498672	0.997345	0	-0.998083	2.06693	-2.31619	0.0205478	0.897497
Slc4a10	0.228641	0.157722	0.299561	0.166735	0.523713	2.31524	0.0205997	0.898093
Edc4	11.9216	14.4968	9.34643	-0.582841	0.164521	-2.31433	0.0206499	0.898112
Tmem45b	161.799	149.013	174.585	0.227079	0.181627	2.31384	0.0206766	0.898112
Mtm1	11.442	10.5744	12.3095	0.20152	0.190359	2.31093	0.0208368	0.902445
Lrat	2.53942	2.06877	3.01006	0.385963	0.321156	2.31063	0.0208531	0.902445
Ormdl3	32.4681	28.4131	36.5231	0.351323	0.248919	2.30833	0.0209805	0.904945
Nts	5.78012	3.92051	7.63973	0.812179	0.503854	2.3082	0.0209879	0.904945
Exoc3l4	130.413	119.316	141.509	0.244224	0.224452	2.30577	0.0211232	0.909111
P2ry1	10.6734	10.2101	11.1367	0.114579	0.159218	2.30311	0.0212726	0.911676
Gas1	0.445095	0.302672	0.587517	0.285298	0.499678	2.30188	0.0213417	0.911676
Hagh	74.4633	67.4434	81.4832	0.269188	0.202516	2.30142	0.0213681	0.911676
Gm4034	8.75475	6.60591	10.9036	0.646203	0.380033	2.30041	0.0214251	0.911676
Synj2	2.75782	3.43048	2.08517	-0.522113	0.228679	-2.29987	0.0214554	0.911676
Lars2	3353.77	6079.47	628.07	-3.27289	1.2903	-2.2995	0.0214768	0.911676
Acot1	14.1113	19.2652	8.95735	-1.02517	0.373557	-2.29926	0.0214903	0.911676
Diexf	4.77224	6.0897	3.45477	-0.670374	0.1953	-2.29763	0.021583	0.911676
Bcar3	41.3398	40.5017	42.1779	0.0571204	0.183498	2.29748	0.0215914	0.911676
Rab5a	30.5048	28.8171	32.1924	0.154711	0.162988	2.29715	0.0216104	0.911676
P2ry6	3.27997	4.21156	2.34839	-0.638248	0.278308	-2.2971	0.021613	0.911676
Abcd1	33.1618	30.9072	35.4163	0.190701	0.185874	2.29648	0.0216484	0.911676
Abcb1b	1.00062	1.50421	0.497028	-0.742256	0.634209	-2.29431	0.0217725	0.913034
AC120375.2	0.491362	0.320574	0.66215	0.331886	0.549097	2.29314	0.0218398	0.913034
Uap1	47.7291	44.8472	50.6109	0.170843	0.173845	2.29231	0.021888	0.913034
Cd14	6.7892	8.56574	5.01266	-0.669873	0.238405	-2.29218	0.0218952	0.913034
St3gal4	678.847	616.544	741.15	0.26517	0.200907	2.29109	0.021958	0.913034
Bco2	44.2541	41.2249	47.2833	0.193429	0.181623	2.29102	0.021962	0.913034
Ndufa1	241.321	200.085	282.557	0.495833	0.280937	2.28935	0.022059	0.913034
Gjb4	0.0676485	0.135297	0	-0.18307	2.05661	-2.28859	0.0221029	0.913034
Chp2	158.034	146.038	170.03	0.21806	0.184026	2.28853	0.0221068	0.913034
Pdzk1	131.442	108.347	154.537	0.508342	0.296616	2.28799	0.0221381	0.913034
Cln5	6.87027	6.36179	7.37874	0.186677	0.198277	2.28585	0.022263	0.913034
Sgol2a	1.94552	2.41456	1.47648	-0.463408	0.215113	-2.28566	0.0222743	0.913034
Tmed4	96.593	90.5565	102.63	0.178702	0.177794	2.28565	0.022275	0.913034
Prr15	106.973	91.6826	122.264	0.411386	0.26657	2.28526	0.0222978	0.913034
Csl	0.080927	0.0210503	0.140804	0.159997	1.32954	2.28524	0.022299	0.913034
Kcnk5	29.6474	26.2771	33.0177	0.318596	0.257485	2.28518	0.0223023	0.913034
Dhrs1	167.038	143.747	190.33	0.40253	0.274255	2.28451	0.0223413	0.91304
Fads2	63.5298	80.7312	46.3284	-0.788181	0.256257	-2.28373	0.0223873	0.91333
Msra	54.409	49.7309	59.0872	0.244192	0.206222	2.28256	0.0224561	0.914551
Itpripl2	4.84493	4.53407	5.15579	0.153603	0.183299	2.28156	0.0225151	0.915366
Fnip1	5.00258	4.52659	5.47856	0.229283	0.221126	2.28	0.022608	0.917555
Heatr1	12.1564	14.9944	9.31847	-0.632341	0.240047	-2.27809	0.022721	0.920552
Gm47924	4.43901	6.53837	2.33965	-1.17456	0.556668	-2.2757	0.0228638	0.921896
Ak4	0.343894	0.499756	0.188033	-0.336154	0.639678	-2.27512	0.0228987	0.921896
Fahd1	87.9041	78.5828	97.2254	0.303639	0.225058	2.27494	0.0229097	0.921896
Arfgap3	47.2392	43.0463	51.4322	0.251434	0.186684	2.27491	0.0229111	0.921896
Snai3	0.797569	1.18777	0.407365	-0.636466	0.587061	-2.2736	0.0229898	0.922011
Hdac7	3.17069	4.03383	2.30756	-0.605888	0.230843	-2.27306	0.0230226	0.922011
Cmbl	88.4493	78.1258	98.7728	0.334499	0.221502	2.2723	0.0230686	0.922011
Slc46a1	48.2919	36.6489	59.935	0.694661	0.402456	2.27139	0.0231234	0.922011
Gm12689	1.71097	1.2398	2.18214	0.506632	0.450822	2.27092	0.0231519	0.922011
Ccnd2	77.6148	96.1999	59.0297	-0.695278	0.168282	-2.27035	0.0231862	0.922011
Trim12a	30.8335	27.5279	34.1391	0.300703	0.231187	2.27031	0.0231886	0.922011
Icam1	1.97918	2.78042	1.17793	-0.795587	0.44683	-2.26872	0.0232856	0.924307
Yipf4	20.5854	18.9442	22.2266	0.219808	0.196307	2.26771	0.0233469	0.925173
Celsr1	0.484258	0.58891	0.379607	-0.20378	0.34045	-2.26641	0.0234263	0.92676
Ifit1	23.9488	20.0962	27.8014	0.449157	0.294418	2.2642	0.0235616	0.927242
Prickle4	1.08668	0.712505	1.46086	0.523053	0.565986	2.26384	0.0235842	0.927242
Hist1h4k	5.53157	8.41871	2.64443	-1.36984	0.709058	-2.26374	0.0235903	0.927242
Proz	6.00428	5.20759	6.80096	0.329618	0.275748	2.26364	0.0235964	0.927242
Kif26b	0.112157	0.159398	0.0649173	-0.122634	0.486771	-2.26087	0.0237671	0.932034
Ighv14-1	0.737223	0	1.47445	1.30711	2.47405	2.26022	0.0238077	0.932034
Amn	88.1242	77.6034	98.6449	0.342205	0.256718	2.25974	0.0238373	0.932034
Gpat3	39.8279	36.7855	42.8702	0.215407	0.213611	2.25822	0.0239317	0.932183
Ugt1a6a	6.22136	8.13446	4.30827	-0.783076	0.287224	-2.2582	0.023933	0.932183
Defa23	2455.48	3152.12	1758.84	-0.841337	0.312932	-2.25772	0.0239634	0.932183
Ltb4r1	4.96213	4.09342	5.83083	0.423426	0.321965	2.25713	0.0239998	0.932183
Rpl31-ps9	8.55009	12.2606	4.83954	-1.18322	0.517749	-2.25589	0.0240776	0.932396
Cd276	3.46897	4.40635	2.53159	-0.614338	0.246054	-2.25578	0.0240846	0.932396
Hist1h4a	1.6862	2.91745	0.454944	-1.42895	1.0615	-2.25398	0.0241976	0.93523
Rgs4	0.376402	0.318511	0.434293	0.121429	0.534554	2.25291	0.0242647	0.936282
Cux2	1.07774	1.05428	1.1012	0.0325772	0.256254	2.25182	0.0243336	0.937402
Btnl6	130.462	116.62	144.304	0.304947	0.226352	2.25086	0.0243946	0.937432
Lrrk1	9.06747	10.5093	7.62569	-0.416082	0.202069	-2.24985	0.0244586	0.937432
Reps1	8.68989	10.7863	6.5935	-0.634272	0.199931	-2.2498	0.0244614	0.937432
Cgref1	192.008	167.852	216.163	0.363016	0.251566	2.24918	0.0245012	0.937432
Vdac2	299.182	278.541	319.822	0.198715	0.181883	2.24866	0.0245338	0.937432
Kcnq5	0.588621	0.164148	1.01309	0.790139	1.05359	2.24677	0.0246547	0.940076
Sdcbp	101.579	95.8412	107.317	0.161571	0.168263	2.24633	0.024683	0.940076
Insm1	1.5272	1.21669	1.83772	0.356327	0.368522	2.24188	0.0249693	0.949441
Ube2g1	11.1738	10.8435	11.5041	0.0783098	0.152215	2.24081	0.0250387	0.950539
Ehf	30.9528	37.5576	24.348	-0.605143	0.168325	-2.23989	0.0250983	0.951268
Nmi	50.4667	44.2616	56.6717	0.349578	0.231614	2.23564	0.0253753	0.960215
Cndp2	390.93	343.563	438.298	0.350435	0.251142	2.23358	0.0255108	0.963793
St6galnac1	0.472159	0.68214	0.262177	-0.414383	0.504885	-2.23196	0.0256179	0.966284
Ace2	338.466	286.215	390.717	0.447678	0.302859	2.23128	0.0256625	0.966415
Smo	4.54907	5.74422	3.35392	-0.631339	0.246825	-2.22784	0.025891	0.970127
Cycs	62.0745	57.5764	66.5726	0.206118	0.202506	2.22782	0.0258928	0.970127
Sardh	3.30478	2.53568	4.07388	0.5211	0.355202	2.22751	0.0259134	0.970127
Umad1	10.7677	9.83087	11.7046	0.230201	0.200365	2.22698	0.0259484	0.970127
CT571246.6	3.05227	4.30177	1.80276	-0.919625	0.465117	-2.2267	0.0259675	0.970127
Dgat1	460.373	446.022	474.723	0.0897759	0.173587	2.22592	0.0260198	0.970539
Flnc	0.0748607	0.128472	0.0212497	-0.144035	1.0476	-2.22337	0.0261908	0.972303
Gm8909	98.328	87.0512	109.605	0.329	0.250966	2.22201	0.0262824	0.972303
Fzd1	0.858073	0.753019	0.963126	0.163311	0.265704	2.2216	0.0263106	0.972303
Cldnd1	27.8299	26.4251	29.2346	0.140707	0.186713	2.22141	0.0263235	0.972303
Lrwd1	10.1729	12.3958	7.95002	-0.581814	0.171833	-2.22132	0.0263295	0.972303
Hadh	334.949	315.313	354.585	0.16884	0.170665	2.22082	0.0263629	0.972303
Ptprr	11.9368	10.0005	13.8732	0.43515	0.309249	2.22036	0.0263945	0.972303
Gtse1	9.61538	12.2934	6.93737	-0.743974	0.273823	-2.22002	0.0264177	0.972303
Prrx1	3.37756	3.25386	3.50126	0.0815575	0.211019	2.21953	0.0264508	0.972303
Vapa	107.999	102.962	113.036	0.133441	0.156228	2.2185	0.0265205	0.972303
Lurap1l	15.9473	14.7698	17.1247	0.200793	0.197676	2.21844	0.0265252	0.972303
Notch4	2.15617	2.66032	1.65201	-0.46488	0.353967	-2.21787	0.0265636	0.972303
Apobec2	1.36076	1.87345	0.848067	-0.636767	0.418031	-2.21596	0.0266942	0.975564
Arhgef6	2.43623	1.48475	3.38771	0.820369	0.454334	2.2149	0.0267666	0.97669
Top2a	82.6014	96.764	68.4388	-0.493562	0.190238	-2.21386	0.0268385	0.976885
Rasd1	1.80434	1.34699	2.26168	0.474806	0.455802	2.21362	0.0268551	0.976885
Hkdc1	91.8919	89.0108	94.773	0.0895209	0.159873	2.21172	0.0269861	0.977176
Rdh9	29.8426	24.981	34.7042	0.458635	0.324223	2.21146	0.0270042	0.977176
Rps6ka5	2.23436	2.07991	2.38882	0.137895	0.233985	2.21126	0.027018	0.977176
Soat2	104.179	97.6652	110.692	0.178915	0.180829	2.21104	0.0270332	0.977176
Gm13461	0.320023	0.640047	0	-0.713737	2.49647	-2.20986	0.0271152	0.977176
Tgfbr2	5.05961	6.52587	3.59336	-0.712309	0.247389	-2.20877	0.0271908	0.977176
Plet1	1.20707	1.83467	0.579478	-0.843732	0.742555	-2.20873	0.0271933	0.977176
Il18	76.1645	62.0805	90.2484	0.532605	0.33318	2.2087	0.0271958	0.977176
Tcta	13.4825	12.4559	14.5091	0.204876	0.17874	2.20685	0.0273246	0.980308
Vnn1	49.578	43.109	56.047	0.371079	0.272735	2.20596	0.0273867	0.981038
Nipal1	11.441	11.2364	11.6457	0.047472	0.177212	2.20406	0.0275201	0.984316
Cdc25c	4.30659	5.35415	3.25904	-0.577171	0.223234	-2.20294	0.0275992	0.984604
Olfr798	0.0339238	0.007801	0.0600467	0.072917	1.52441	2.20266	0.0276189	0.984604
Pin1rt1	0.0591323	0	0.118265	0.161262	2.03392	2.20182	0.0276781	0.984604
Gtf2b	38.6484	35.0671	42.2298	0.261342	0.210765	2.20057	0.0277661	0.984604
Cbfa2t3	1.72221	2.2951	1.14932	-0.616444	0.191392	-2.20044	0.0277758	0.984604
Fam72a	0.989356	1.33961	0.639103	-0.513362	0.378539	-2.19899	0.0278785	0.984604
Itm2b	420.871	382.104	459.637	0.265894	0.219435	2.19889	0.0278858	0.984604
Shisa6	0.121302	0.0260947	0.21651	0.245585	0.740384	2.19799	0.0279496	0.984604
Smtn	7.0193	8.72754	5.31107	-0.624191	0.210603	-2.19796	0.0279517	0.984604
Cnpy1	4.37944	4.13522	4.62365	0.131081	0.1999	2.1978	0.0279635	0.984604
Gpm6a	0.675643	0.507761	0.843524	0.290058	0.437026	2.19744	0.0279891	0.984604
Cyb5r3	236.85	217.07	256.63	0.240509	0.205831	2.19591	0.0280985	0.986049
Sidt1	2.20651	2.85997	1.55304	-0.596373	0.31994	-2.19496	0.0281664	0.986049
Slco1a1	0.0325458	0.0621693	0.00292233	-0.0828039	1.91354	-2.19459	0.0281929	0.986049
Ttc39c	13.1036	11.4191	14.7882	0.346287	0.269834	2.19452	0.028198	0.986049
Gm13577	1.98146	0.26548	3.69743	1.89219	1.72857	2.1935	0.0282713	0.987143
Rnf225	0.515086	0.789562	0.24061	-0.528557	0.647787	-2.19149	0.0284164	0.988629
Gm48238	1.01005	0	2.02011	1.5946	2.50651	2.19131	0.0284297	0.988629
Fam213b	189.483	162.227	216.739	0.415719	0.271297	2.19091	0.0284581	0.988629
Hjurp	58.5498	72.0056	45.094	-0.663428	0.163251	-2.19037	0.0284972	0.988629
Trpc7	0.0740775	0.0342077	0.113947	0.107155	0.894501	2.18987	0.0285337	0.988629
Txlna	13.8936	16.7318	11.0553	-0.556671	0.158544	-2.18942	0.0285663	0.988629
Cyp2a12	0.107933	0.021632	0.194233	0.225209	1.55327	2.18853	0.0286307	0.989182
Apol7a	44.7483	38.2715	51.2251	0.411262	0.295588	2.18804	0.0286665	0.989182
Defa-ps1	3.89353	5.84433	1.94273	-1.21775	0.658388	-2.18612	0.0288067	0.990724
Pkm	472.139	458.674	485.604	0.0821361	0.141679	2.18533	0.0288647	0.990724
Rit1	6.38814	7.89165	4.88463	-0.5955	0.189813	-2.18517	0.0288761	0.990724
Setd4	4.8771	5.90143	3.85277	-0.508088	0.211778	-2.18435	0.0289369	0.990724
Ddx60	8.61672	7.04636	10.1871	0.475425	0.319628	2.18398	0.0289634	0.990724
Slc22a4	12.4345	10.9787	13.8902	0.313892	0.266773	2.1832	0.029021	0.990724
Bub1b	14.061	17.3068	10.8151	-0.63174	0.177555	-2.182	0.0291093	0.990724
Slc51a	115.911	102.321	129.502	0.336933	0.26121	2.18173	0.0291292	0.990724
Gip	82.5122	67.9587	97.0658	0.508018	0.313793	2.18133	0.0291592	0.990724
Gm27149	8.43441	16.6045	0.264335	-3.79949	2.62415	-2.1813	0.029161	0.990724
Defa17	1598.82	2041.64	1156	-0.820042	0.311233	-2.18063	0.0292107	0.990724
A230050P20Rik	9.25643	11.6273	6.88555	-0.679265	0.242486	-2.18055	0.0292171	0.990724
Aacs	15.2556	19.1641	11.3472	-0.707611	0.274453	-2.17891	0.0293383	0.993173
L3mbtl2	9.60299	11.6486	7.55742	-0.563727	0.156671	-2.17831	0.0293833	0.993173
Hist1h2ak	2.27703	3.70139	0.852667	-1.34348	0.929993	-2.17787	0.0294161	0.993173
Supt16	23.4088	28.5871	18.2305	-0.621573	0.179904	-2.17645	0.0295213	0.995297
Adam1a	1.74671	2.15801	1.33541	-0.43534	0.256401	-2.1747	0.0296525	0.998287
Rorc	16.7832	15.3786	18.1878	0.228378	0.212109	2.17151	0.0298926	0.998716
Rab1	141.709	135.796	147.622	0.119618	0.155514	2.17143	0.0298987	0.998716
Gm7334	0.11246	0.22492	0	-0.292688	2.51015	-2.17038	0.0299778	0.998716
Gm15313	1.1044	2.20609	0.00272133	-1.67689	2.51015	-2.17038	0.0299778	0.998716
Prkcg	0.104942	0.196716	0.0131673	-0.240208	2.30222	-2.17018	0.0299933	0.998716
Cers2	70.1275	66.5989	73.6562	0.143263	0.180793	2.16929	0.0300604	0.998716
Igkv3-12	1.18036	0.26496	2.09575	1.2912	1.33634	2.16834	0.0301331	0.998716
Cnih4	56.1934	54.449	57.9378	0.088031	0.153258	2.16746	0.0301994	0.998716
Csf1	0.597378	0.843907	0.350848	-0.4489	0.498574	-2.16697	0.0302375	0.998716
Pla2g12b	69.485	61.3533	77.6167	0.334371	0.250699	2.16665	0.0302618	0.998716
Chmp1b	23.3268	21.4991	25.1544	0.217184	0.202049	2.16658	0.0302669	0.998716
2610318N02Rik	8.3313	10.2451	6.41753	-0.60028	0.216442	-2.1665	0.0302726	0.998716
Slc35f5	33.6776	32.9764	34.3788	0.0583493	0.178632	2.16645	0.030277	0.998716
Ftsj3	26.6551	32.4281	20.8822	-0.6113	0.187886	-2.16598	0.0303127	0.998716
Cep55	7.48705	9.17836	5.79573	-0.582806	0.192044	-2.16552	0.0303482	0.998716
Gm10221	69.2703	90.1614	48.3792	-0.884518	0.362557	-2.16544	0.0303541	0.998716
Mvd	14.8317	19.0049	10.6584	-0.778981	0.279078	-2.165	0.0303878	0.998716
Dnajc6	0.0408828	0.0253383	0.0564273	0.0430935	1.14798	2.16194	0.0306229	0.999772
Ms4a8a	133.511	121.551	145.47	0.257216	0.21013	2.16048	0.0307359	0.999772
Ncoa4	33.4036	31.1888	35.6184	0.186011	0.190143	2.15609	0.0310768	0.999772
Tsr1	18.7516	22.5801	14.9231	-0.566452	0.176239	-2.15411	0.0312314	0.999772
Gnpda1	42.7645	40.6206	44.9085	0.141461	0.189835	2.15294	0.0313235	0.999772
Slc6a19	118.728	102.334	135.123	0.397585	0.294713	2.15279	0.0313349	0.999772
CT009635.3	2.40721	3.44645	1.36798	-0.908994	0.531462	-2.15237	0.031368	0.999772
Smarce1-ps1	0.105516	0.211032	0	-0.276237	2.24999	-2.1517	0.0314211	0.999772
Mcur1	17.7251	17.2695	18.1808	0.0702259	0.168061	2.15147	0.0314395	0.999772
Rhox4d	0.0664667	0	0.132933	0.180063	2.526	2.1511	0.0314684	0.999772
Gm17743	0.167635	0.293788	0.0414823	-0.312963	1.19405	-2.15093	0.0314817	0.999772
Rap1a	56.7487	53.9655	59.5319	0.139168	0.17849	2.15054	0.0315126	0.999772
Myo1a	491.763	448.328	535.198	0.254996	0.172176	2.14939	0.0316037	0.999772
Pttg1ip	92.7502	88.3837	97.1168	0.134488	0.165508	2.14877	0.0316526	0.999772
Adamts1	0.148225	0.252571	0.0438793	-0.262937	1.10906	-2.14862	0.0316647	0.999772
Pls1	419.979	371.797	468.162	0.331698	0.241907	2.14745	0.0317572	0.999772
Gm12251	4.69404	6.32475	3.06332	-0.850122	0.388781	-2.14694	0.031798	0.999772
Cript	46.8495	43.8273	49.8718	0.182489	0.189691	2.14625	0.0318531	0.999772
Gng12	150.443	136.009	164.876	0.275831	0.197699	2.14542	0.0319193	0.999772
Gm4017	0.450875	0	0.90175	0.927328	2.26	2.14454	0.0319896	0.999772
Cad	11.4738	14.3607	8.58692	-0.680102	0.226665	-2.14164	0.0322223	0.999772
Wdr60	0.932112	1.13541	0.728809	-0.304737	0.338078	-2.14103	0.0322719	0.999772
Gm48541	1.02766	0.888254	1.16706	0.198685	0.295889	2.13974	0.0323756	0.999772
Nfkbie	1.51295	1.96416	1.06174	-0.523764	0.302865	-2.13958	0.0323885	0.999772
Papln	2.29735	3.01489	1.57981	-0.638096	0.337337	-2.1394	0.0324031	0.999772
1700017B05Rik	9.39713	10.8995	7.89478	-0.419866	0.224568	-2.13939	0.0324043	0.999772
Tbk1	35.7724	32.0195	39.5253	0.295506	0.198295	2.13773	0.0325385	0.999772
Hes2	11.565	9.51291	13.6171	0.47549	0.295193	2.13709	0.0325903	0.999772
Ckap4	4.21511	5.82938	2.60085	-0.923418	0.4307	-2.13689	0.0326067	0.999772
Dnah8	1.46718	1.8619	1.07246	-0.465634	0.258348	-2.1355	0.0327205	0.999772
Slc2a7	20.0525	18.0949	22.01	0.269071	0.23163	2.13519	0.0327455	0.999772
Eps8	41.0213	37.0141	45.0285	0.275994	0.230397	2.1337	0.0328671	0.999772
Lama5	2.51465	3.21771	1.81159	-0.585074	0.369536	-2.133	0.0329246	0.999772
Adtrp	75.9728	67.9529	83.9926	0.301725	0.230581	2.13257	0.0329601	0.999772
Gm48128	2.25258	3.01377	1.49139	-0.688009	0.365009	-2.13197	0.0330094	0.999772
Abcc6	11.2292	10.016	12.4424	0.287188	0.207291	2.13046	0.033134	0.999772
Odf2	13.0018	16.1144	9.88916	-0.652321	0.167538	-2.1304	0.0331387	0.999772
Rmdn3	80.209	75.5455	84.8724	0.165876	0.190993	2.12932	0.0332282	0.999772
Gm15197	0.4715	0.844878	0.0981227	-0.748486	1.36318	-2.12916	0.0332406	0.999772
Dus2	9.62729	11.7391	7.51551	-0.581094	0.199111	-2.12797	0.0333396	0.999772
Cpne2	14.1966	12.9774	15.4157	0.231983	0.232049	2.12792	0.0333441	0.999772
Nat2	16.4113	15.0091	17.8136	0.232884	0.212639	2.12651	0.0334606	0.999772
Degs1	10.591	10.3869	10.7951	0.0508185	0.165128	2.12606	0.0334984	0.999772
St6galnac2	7.57271	9.71153	5.43389	-0.7354	0.288993	-2.12547	0.0335476	0.999772
Tm4sf5	496.759	444.348	549.169	0.304941	0.235261	2.12533	0.0335587	0.999772
Gm48415	1.34404	2.00273	0.685353	-0.833225	0.618852	-2.12494	0.033592	0.999772
Acot7	47.845	57.5074	38.1826	-0.578407	0.170384	-2.12453	0.0336261	0.999772
Gtf3c4	4.16991	4.97963	3.3602	-0.455662	0.210863	-2.12436	0.0336401	0.999772
Grk6	27.1783	33.7756	20.5809	-0.688322	0.215412	-2.12326	0.0337317	0.999772
Hist1h1b	1.00193	1.59557	0.40828	-0.882118	0.808481	-2.12273	0.0337766	0.999772
Stxbp3	31.4072	29.0886	33.7258	0.206789	0.150332	2.12205	0.0338333	0.999772
Gm45105	2.83287	4.4066	1.25914	-1.25895	0.796832	-2.12004	0.034003	0.999772
Hunk	2.54169	3.1669	1.91648	-0.514745	0.235167	-2.11938	0.0340582	0.999772
Nol9	12.4477	15.0064	9.88911	-0.555759	0.17333	-2.11869	0.0341164	0.999772
Zfp518b	0.384379	0.512424	0.256333	-0.267644	0.363541	-2.11763	0.0342063	0.999772
Mep1b	346.002	305.032	386.971	0.342269	0.259485	2.11728	0.0342358	0.999772
Ccdc68	14.9693	13.1551	16.7835	0.329223	0.265143	2.11557	0.034381	0.999772
Acss3	1.98645	1.7064	2.2665	0.271369	0.281688	2.11529	0.0344052	0.999772
Slc26a6	445.927	416.818	475.037	0.1882	0.198082	2.11352	0.0345561	0.999772
Tspan1	33.5032	43.4957	23.5108	-0.860247	0.264235	-2.11338	0.0345679	0.999772
Fanca	18.6775	21.8234	15.5316	-0.46529	0.244834	-2.11265	0.0346309	0.999772
Aen	20.5837	26.7009	14.4666	-0.840782	0.249716	-2.11212	0.0346758	0.999772
Trp53i11	10.9269	14.809	7.04484	-0.974611	0.414565	-2.1114	0.034738	0.999772
Incenp	25.1505	29.806	20.495	-0.519209	0.14893	-2.10921	0.0349267	0.999772
Ano3	0.371109	0.296651	0.445567	0.156845	0.480508	2.10881	0.0349611	0.999772
Isl1	1.2517	1.0249	1.47849	0.291611	0.332311	2.108	0.0350314	0.999772
Eps8l3	223.85	209.201	238.499	0.188246	0.194027	2.10638	0.0351714	0.999772
Scg5	0.530525	0.298769	0.762282	0.4403	0.73465	2.10542	0.0352547	0.999772
Surf6	9.29071	11.3718	7.20959	-0.591679	0.183198	-2.10541	0.0352556	0.999772
Iglc1	6.57645	3.60085	9.55205	1.19755	0.733045	2.10538	0.0352583	0.999772
Sars2	11.5666	14.3289	8.80435	-0.644761	0.217601	-2.1042	0.035361	0.999772
mt-Atp8	41239.8	37037.2	45442.5	0.295058	0.196856	2.10398	0.0353799	0.999772
Tmem236	51.8924	47.4089	56.3759	0.245171	0.220074	2.1036	0.0354132	0.999772
Mcl1	70.0202	66.2111	73.8293	0.154903	0.179881	2.10294	0.035471	0.999772
Pla2g5	12.0658	15.9645	8.16711	-0.887977	0.306286	-2.10274	0.0354884	0.999772
Gadd45a	54.4196	48.6579	60.1813	0.301069	0.262174	2.10133	0.0356116	0.999772
Dnajb3	1.44726	1.06931	1.82522	0.449215	0.485645	2.10127	0.0356174	0.999772
Tbcel	8.40132	8.02784	8.7748	0.114686	0.172103	2.10126	0.0356185	0.999772
Bbox1	1.80902	1.44147	2.17657	0.379718	0.35403	2.10064	0.0356726	0.999772
Gpr6	0.0352498	0	0.0704997	0.0982843	2.08172	2.1006	0.0356765	0.999772
Slc7a15	94.1893	79.8185	108.56	0.438966	0.307695	2.10035	0.0356978	0.999772
Tmem219	29.6699	27.2087	32.131	0.23204	0.214802	2.0998	0.0357467	0.999772
Ces2e	430.015	385.053	474.976	0.30209	0.239504	2.09975	0.0357511	0.999772
Bhlha15	1.20827	1.51641	0.900133	-0.405269	0.248135	-2.09951	0.0357716	0.999772
Olfr1284	2.63702	2.14279	3.13125	0.394533	0.380447	2.09941	0.0357809	0.999772
Mdn1	4.15561	4.71144	3.59978	-0.312292	0.291345	-2.09898	0.0358188	0.999772
Clip1	7.27043	8.57858	5.96228	-0.460253	0.211182	-2.0988	0.0358348	0.999772
Abcg2	52.4735	49.3915	55.5555	0.166485	0.181093	2.09859	0.0358528	0.999772
Irf7	74.3067	66.1417	82.4717	0.314078	0.251722	2.09825	0.035883	0.999772
Rph3al	9.0179	11.3399	6.69592	-0.681163	0.240343	-2.09738	0.0359597	0.999772
Ddx21	28.0104	33.7758	22.2451	-0.581156	0.178045	-2.09643	0.0360441	0.999772
Btg1	38.3092	38.0351	38.5832	0.0201175	0.169031	2.09582	0.0360978	0.999772
Hist1h1c	23.3429	19.4351	27.2507	0.467238	0.325286	2.09462	0.0362047	0.999772
Itfg1	21.1608	20.2349	22.0868	0.120635	0.16577	2.09352	0.0363026	0.999772
Frat1	13.466	12.3182	14.6138	0.229422	0.231297	2.09352	0.0363027	0.999772
Rhobtb3	2.62378	2.03659	3.21096	0.471698	0.344342	2.09319	0.036332	0.999772
Dlgap5	8.98466	10.4381	7.53125	-0.423015	0.172868	-2.09286	0.0363614	0.999772
Gm12693	0.421582	0.843163	0	-0.882184	2.54884	-2.09238	0.0364043	0.999772
Hist1h1d	0.233448	0.334716	0.132181	-0.237428	0.509552	-2.09227	0.0364146	0.999772
Fhl1	1.19155	0.914298	1.46881	0.366998	0.38896	2.09167	0.0364684	0.999772
Cpsf4l	0.350744	0.562315	0.139174	-0.455697	0.820988	-2.09145	0.0364876	0.999772
Hmga1	202.617	239.798	165.435	-0.532869	0.159459	-2.09081	0.036545	0.999772
Scd2	35.5557	54.6334	16.478	-1.67041	0.702066	-2.09056	0.0365677	0.999772
Ormdl1	11.7071	11.1849	12.2294	0.118654	0.163927	2.08975	0.0366402	0.999772
Gimd1	69.5824	60.9636	78.2012	0.354101	0.274092	2.08949	0.036664	0.999772
Lap3	261.165	234.799	287.531	0.291169	0.254883	2.08878	0.0367272	0.999772
Apoa1	7585.41	6397.26	8773.57	0.45565	0.30804	2.08817	0.0367821	0.999772
Rhoc	98.0541	83.6641	112.444	0.42216	0.28131	2.08617	0.0369629	0.999772
Ccdc32	16.8097	15.5469	18.0725	0.204933	0.205623	2.08292	0.0372585	0.999772
Pla2g2a	72.5144	88.9856	56.0432	-0.657638	0.234959	-2.08136	0.0374012	0.999772
Fam69c	0.191369	0.110404	0.272333	0.196392	0.743416	2.08111	0.0374241	0.999772
H2-T23	224.143	193.016	255.269	0.401483	0.280157	2.08096	0.0374377	0.999772
Nkrf	3.15605	3.90792	2.40419	-0.527798	0.228451	-2.08012	0.0375147	0.999772
1700011H14Rik	1.06626	0.772117	1.3604	0.413556	0.565785	2.07936	0.0375847	0.999772
Zfp142	2.49261	3.13979	1.84543	-0.54091	0.241445	-2.07902	0.0376151	0.999772
Map3k20	7.06924	8.65505	5.48343	-0.574526	0.207266	-2.07885	0.0376308	0.999772
Nucb2	4.58376	5.8648	3.30272	-0.673968	0.294894	-2.07692	0.0378093	0.999772
Aldh3b2	0.361862	0.544616	0.179108	-0.389552	0.671512	-2.07415	0.0380651	0.999772
Slc25a3	661.48	630.92	692.039	0.133195	0.165177	2.07352	0.0381239	0.999772
Cyp2c65	82.4247	72.697	92.1524	0.337987	0.259257	2.07285	0.0381865	0.999772
Igkv4-57-1	0.634068	1.16063	0.107505	-0.96414	1.61551	-2.0728	0.0381911	0.999772
Fads3	2.90724	3.79095	2.02353	-0.664079	0.335873	-2.07224	0.0382432	0.999772
Higd2a	150.928	137.795	164.061	0.250047	0.209462	2.07213	0.0382536	0.999772
H3f3a	416.51	385.578	447.443	0.214163	0.195504	2.07147	0.0383153	0.999772
Wdr59	2.31583	2.86987	1.76178	-0.486688	0.221702	-2.07144	0.0383174	0.999772
Gm14682	0.506082	0.901562	0.110602	-0.775843	1.50549	-2.07085	0.0383726	0.999772
Ipo5	38.1219	45.9586	30.2853	-0.585906	0.179972	-2.0707	0.0383873	0.999772
Fam118a	29.6693	25.7607	33.5778	0.369728	0.291707	2.07069	0.0383874	0.999772
Slc52a3	43.6395	36.3717	50.9072	0.473988	0.337484	2.06945	0.0385043	0.999772
Acbd4	153.231	139.272	167.189	0.261856	0.20718	2.06855	0.0385888	0.999772
Ttk	5.29496	6.30451	4.28542	-0.46677	0.172773	-2.06812	0.0386287	0.999772
Olfr1116	0.278326	0.405904	0.150749	-0.288925	0.566291	-2.068	0.0386398	0.999772
Olfr1348	1.341	0.847017	1.83499	0.618147	0.530045	2.06742	0.0386945	0.999772
Gatsl2	6.70547	5.92185	7.4891	0.294455	0.27903	2.0662	0.0388101	0.999772
D630045J12Rik	0.525942	0.689412	0.362472	-0.310295	0.357868	-2.0656	0.0388659	0.999772
Usp36	8.05523	9.47743	6.63303	-0.456957	0.186099	-2.06546	0.0388799	0.999772
Prdx5	215.47	187.479	243.462	0.375204	0.27075	2.06513	0.0389106	0.999772
L2hgdh	13.9407	12.5899	15.2915	0.261584	0.234124	2.06444	0.0389762	0.999772
Apol9a	43.1645	34.3177	52.0113	0.585908	0.369436	2.06425	0.0389942	0.999772
Nr4a3	0.113768	0.184875	0.0426613	-0.184465	1.02641	-2.06334	0.0390804	0.999772
Fam169b	1.74565	1.35671	2.13459	0.411501	0.369771	2.06274	0.0391371	0.999772
Gng11	4.6593	3.49599	5.8226	0.601684	0.445687	2.06149	0.0392564	0.999772
Cp	0.410114	0.629289	0.190938	-0.452145	0.900595	-2.06123	0.0392807	0.999772
Fmo5	76.1992	66.2558	86.1425	0.373717	0.281956	2.06087	0.0393158	0.999772
Lrrc7	3.39103	2.41318	4.36888	0.653504	0.485232	2.06037	0.0393634	0.999772
Gm9531	43.8152	55.0289	32.6015	-0.737645	0.277114	-2.05912	0.0394827	0.999772
Kif2c	7.8865	9.4952	6.27779	-0.528158	0.175141	-2.05813	0.0395772	0.999772
Crip1	3849.3	3216.93	4481.67	0.478228	0.295801	2.05681	0.0397049	0.999772
Trappc6b	34.0063	31.845	36.1677	0.178373	0.187759	2.056	0.0397828	0.999772
Hist1h2ao	0.886127	1.48451	0.287743	-0.948117	1.03063	-2.05426	0.0399506	0.999772
Ccdc137	15.389	18.3974	12.3806	-0.535714	0.179642	-2.05417	0.039959	0.999772
Lamp1	208.343	198.228	218.458	0.139527	0.172071	2.05376	0.0399988	0.999772
Plekha1	20.8252	18.8592	22.7912	0.260618	0.267504	2.05365	0.0400093	0.999772
Osbpl6	18.2714	15.8311	20.7118	0.367351	0.228862	2.05183	0.0401862	0.999772
4933417A18Rik	0.490917	0.299355	0.682479	0.372793	0.661295	2.0517	0.040199	0.999772
Lnx1	11.6201	11.1943	12.0459	0.0973932	0.162848	2.05103	0.0402644	0.999772
Nlgn2	0.727521	0.917454	0.537588	-0.318523	0.276054	-2.0491	0.0404526	0.999772
Klhl11	1.27581	1.79781	0.753812	-0.673802	0.513572	-2.04866	0.0404958	0.999772
Tmbim6	663.34	630.061	696.619	0.144658	0.179418	2.04829	0.0405312	0.999772
Gm11518	90.0253	147.518	32.5323	-2.14702	1.01617	-2.04822	0.0405384	0.999772
Cd9	34.2112	41.634	26.7883	-0.617528	0.204894	-2.04805	0.0405553	0.999772
Nol8	5.77231	6.8592	4.68543	-0.467113	0.188485	-2.04705	0.0406529	0.999772
Mamdc4	1.44352	1.74561	1.14143	-0.358551	0.271517	-2.04669	0.0406881	0.999772
Agr3	1.5741	1.05032	2.09787	0.595425	0.599378	2.04638	0.0407194	0.999772
Arfgef3	0.954361	1.23354	0.675179	-0.41502	0.294961	-2.04636	0.0407212	0.999772
Sectm1b	197.394	177.939	216.85	0.283867	0.256577	2.04477	0.0408775	0.999772
Cpe	4	3.13785	4.86215	0.502548	0.414941	2.04441	0.0409129	0.999772
Tfrc	46.1383	54.9958	37.2807	-0.548701	0.18061	-2.0444	0.0409144	0.999772
Rab20	8.39587	7.54078	9.25095	0.263319	0.242728	2.0439	0.0409635	0.999772
Gzmb	9.3379	7.41095	11.2649	0.544189	0.377882	2.04373	0.0409803	0.999772
Fam117b	8.43956	10.2778	6.60134	-0.569156	0.207569	-2.04335	0.0410175	0.999772
Herc6	5.08231	4.35976	5.80486	0.344398	0.264248	2.04333	0.0410195	0.999772
Exog	3.03906	3.63472	2.44341	-0.428645	0.201782	-2.0429	0.0410624	0.999772
Mdm4	18.3991	22.9269	13.8712	-0.686109	0.20112	-2.04262	0.0410903	0.999772
Hcfc1	21.1767	25.5178	16.8356	-0.572202	0.276046	-2.04228	0.0411233	0.999772
Rab37	1.58684	1.2213	1.95238	0.410474	0.420714	2.04218	0.0411338	0.999772
Irak2	27.509	26.45	28.5681	0.107236	0.201214	2.04204	0.0411472	0.999772
Olfr1438-ps1	0.0852635	0.136585	0.0339417	-0.136551	0.904705	-2.0419	0.0411612	0.999772
Cluh	63.2595	78.5809	47.9382	-0.701462	0.238767	-2.04156	0.0411949	0.999772
Vil1	882.149	804.73	959.569	0.253593	0.229031	2.04142	0.0412094	0.999772
Fer1l4	0.353391	0.524319	0.182463	-0.366369	0.571489	-2.04002	0.0413482	0.999772
Prmt5	28.2144	33.6106	22.8181	-0.539157	0.178027	-2.03959	0.0413911	0.999772
AC034099.1	0.819172	0.486492	1.15185	0.533668	0.690791	2.0387	0.0414796	0.999772
Olfr1109	0.237027	0.159423	0.31463	0.18125	0.587621	2.0377	0.0415801	0.999772
Ube2l6	50.9737	46.693	55.2544	0.238188	0.230666	2.0373	0.04162	0.999772
Cdc23	11.2036	13.3211	9.08616	-0.505766	0.193554	-2.03712	0.0416381	0.999772
Tspan3	153.135	145.2	161.07	0.14867	0.179297	2.03681	0.0416694	0.999772
Nek4	3.43009	4.14381	2.71637	-0.468942	0.202118	-2.03602	0.0417483	0.999772
Tmem140	7.85664	6.43989	9.27339	0.465559	0.342425	2.03546	0.0418042	0.999772
Slc7a5	7.29746	9.1692	5.42572	-0.662277	0.269618	-2.03404	0.0419475	0.999772
Zbtb32	1.30319	1.76281	0.843567	-0.583638	0.407424	-2.03334	0.0420186	0.999772
Tln2	1.86954	2.55478	1.1843	-0.70259	0.265954	-2.03314	0.0420383	0.999772
Ldhb	0.377877	0.157957	0.597797	0.464502	0.882367	2.0323	0.0421236	0.999772
Gm15725	0.143888	0.287775	0	-0.364881	2.58521	-2.0321	0.0421432	0.999772
Ephx2	153.812	130.812	176.812	0.431867	0.312997	2.03091	0.0422646	0.999772
Arl8a	28.1418	26.7577	29.5258	0.137143	0.195029	2.03074	0.0422814	0.999772
Pla2g3	0.923909	1.28563	0.562185	-0.549029	0.476082	-2.03029	0.0423274	0.999772
Gm47191	5.50132	4.53297	6.46967	0.43299	0.34182	2.02989	0.0423674	0.999772
Kmt2a	2.9463	3.81216	2.08045	-0.643544	0.217068	-2.02784	0.0425767	0.999772
Fchsd2	10.0345	9.76983	10.2992	0.0692226	0.182973	2.02493	0.0428746	0.999772
Nudt11	0.045686	0.0128923	0.0784797	0.0905181	1.41683	2.02487	0.0428805	0.999772
Higd1a	50.504	47.1504	53.8575	0.188139	0.213882	2.02387	0.0429835	0.999772
Elfn2	0.325943	0.622666	0.02922	-0.656814	0.832257	-2.02363	0.0430078	0.999772
Alpi	271.08	244.89	297.271	0.278607	0.241802	2.02267	0.0431076	0.999772
Tac1	9.60617	7.03475	12.1776	0.713761	0.441852	2.02174	0.0432028	0.999772
Rbp2	3864.72	3267.12	4462.32	0.449657	0.301799	2.0202	0.0433622	0.999772
Gm2810	0.118963	0	0.237926	0.307925	2.59459	2.02004	0.0433794	0.999772
Creb3	38.8528	37.1983	40.5073	0.119857	0.195416	2.01817	0.0435731	0.999772
Ocrl	3.00833	3.67554	2.34112	-0.484801	0.250399	-2.0178	0.0436121	0.999772
Nup214	18.0497	21.291	14.8085	-0.495766	0.258946	-2.01768	0.0436249	0.999772
Angptl1	0.338815	0.205174	0.472456	0.288983	0.697973	2.01741	0.0436525	0.999772
Tmem263	6.22804	5.73058	6.7255	0.198897	0.217329	2.01604	0.0437954	0.999772
Sema6a	13.1786	12.2961	14.061	0.17981	0.267343	2.01592	0.0438081	0.999772
Sowaha	8.92032	8.17606	9.66458	0.216881	0.227088	2.0155	0.0438519	0.999772
Glrb	0.942064	0.751092	1.13304	0.284654	0.404393	2.01491	0.0439142	0.999772
Gm16204	0.49072	0.254574	0.726866	0.460958	0.863222	2.01456	0.043951	0.999772
Ccdc141	1.08688	1.10978	1.06399	-0.0316601	0.349791	-2.01404	0.0440057	0.999772
Knstrn	33.2392	39.4035	27.0748	-0.525203	0.193174	-2.013	0.0441143	0.999772
Ifitm3	153.991	188.372	119.611	-0.650862	0.244021	-2.0127	0.044146	0.999772
Cyp3a13	200.935	177.203	224.668	0.340685	0.278342	2.0127	0.0441463	0.999772
Ldlr	23.7757	29.8808	17.6705	-0.725949	0.282179	-2.01251	0.0441666	0.999772
Dusp8	2.05021	2.69857	1.40184	-0.622826	0.316601	-2.01197	0.0442226	0.999772
Abcc4	0.780211	1.04796	0.512463	-0.437287	0.423892	-2.01185	0.0442361	0.999772
Spr-ps1	0.642898	1.03715	0.248648	-0.706184	0.448569	-2.01179	0.0442417	0.999772
Defa34	147.213	226.124	68.3012	-1.71253	0.765656	-2.01145	0.0442776	0.999772
Cmpk1	78.339	76.1307	80.5472	0.0803307	0.185842	2.01099	0.0443265	0.999772
Gm11979	0.112519	0.225039	0	-0.292827	2.12708	-2.01027	0.0444024	0.999772
Lct	211.639	178.691	244.587	0.450721	0.317563	2.00827	0.0446141	0.999772
Gm2436	0.194292	0.388583	0	-0.473614	2.59399	-2.00739	0.0447078	0.999772
Elac2	11.3863	13.6947	9.07792	-0.544101	0.168446	-2.00739	0.0447079	0.999772
Ccdc39	0.267765	0.204486	0.331044	0.14414	0.462254	2.007	0.0447501	0.999772
Lrch1	7.31534	8.94519	5.68549	-0.572967	0.234007	-2.00698	0.044752	0.999772
Ilvbl	64.7707	60.6848	68.8565	0.17948	0.208533	2.00671	0.0447805	0.999772
Grhl3	0.108083	0.181484	0.0346827	-0.191412	1.07117	-2.00668	0.0447837	0.999772
Pard6g	0.422056	0.565009	0.279102	-0.291039	0.39477	-2.00602	0.0448536	0.999772
Lonp2	42.3738	39.136	45.6115	0.215791	0.175408	2.00408	0.045061	0.999772
Tmbim4	74.6084	71.1071	78.1097	0.133713	0.174977	2.00368	0.0451045	0.999772
Arhgef38	4.34786	5.3432	3.35253	-0.543358	0.206048	-2.00176	0.0453102	0.999772
Apoc3	1145.46	955.573	1335.35	0.482347	0.315288	2.00147	0.0453414	0.999772
Sh3bgr	1.60745	0.929558	2.28535	0.767777	0.56014	1.99745	0.045776	0.999772
Nfil3	5.18205	6.54532	3.81878	-0.646915	0.280518	-1.99742	0.0457795	0.999772
Yipf3	46.8449	46.2325	47.4573	0.0369351	0.179163	1.99709	0.045815	0.999772
Pdcd11	8.55353	10.2094	6.89771	-0.505196	0.169799	-1.9965	0.0458795	0.999772
Gm6344	0.88761	0.345085	1.43014	0.85334	1.07705	1.99648	0.0458819	0.999772
Dyrk3	1.38992	1.82933	0.950518	-0.536601	0.412826	-1.99495	0.0460487	0.999772
Dusp22	0.418214	0.282465	0.553963	0.277033	0.549	1.99429	0.0461208	0.999772
Rbm19	8.70369	9.88875	7.51862	-0.354147	0.170297	-1.99392	0.0461611	0.999772
Urb1	2.29372	2.81272	1.77471	-0.458484	0.247653	-1.99322	0.0462372	0.999772
Gon4l	8.78956	10.5645	7.01462	-0.528999	0.152944	-1.99237	0.0463307	0.999772
Col25a1	0.350854	0.277607	0.4241	0.156606	0.492109	1.99138	0.0464395	0.999772
Serpinb1a	336.4	305.587	367.213	0.264244	0.255095	1.99119	0.0464599	0.999772
Hist1h3f	0.414067	0.698886	0.129247	-0.589228	1.09775	-1.9911	0.0464703	0.999772
Slc5a12	36.4389	29.2746	43.6031	0.559036	0.431416	1.99107	0.0464728	0.999772
Rnf19b	26.0958	24.2271	27.9645	0.199311	0.186108	1.99021	0.0465678	0.999772
Sema6d	5.25726	6.59683	3.9177	-0.627414	0.241419	-1.98978	0.046615	0.999772
Slc5a4a	29.63	24.422	34.838	0.495414	0.352353	1.98947	0.0466489	0.999772
Ccni	82.0434	78.7718	85.315	0.113733	0.166949	1.98893	0.0467085	0.999772
Rttn	0.987629	1.2423	0.732962	-0.371737	0.260936	-1.98875	0.046729	0.999772
Ces1f	57.1894	74.4016	39.9772	-0.879775	0.340066	-1.98864	0.0467407	0.999772
1600014C10Rik	15.6837	14.3193	17.0481	0.236494	0.218086	1.98862	0.0467431	0.999772
Mppe1	11.7492	10.8867	12.6117	0.195494	0.210563	1.98776	0.046838	0.999772
C1rl	0.588985	0.790427	0.387543	-0.367771	0.399408	-1.98758	0.0468578	0.999772
Rasal1	0.412639	0.541883	0.283396	-0.264728	0.58256	-1.98653	0.0469746	0.999772
Nek6	52.0257	46.4131	57.6383	0.306559	0.223574	1.98643	0.0469853	0.999772
Cdhr5	561.017	517.907	604.128	0.221765	0.221794	1.98603	0.0470301	0.999772
Hccs	15.1032	14.5717	15.6346	0.0952605	0.166012	1.98592	0.0470427	0.999772
Smlr1	27.0117	23.4702	30.5532	0.366762	0.26628	1.98553	0.0470859	0.999772
Chd9	2251.64	2032.39	2470.88	0.281719	0.232074	1.98479	0.0471674	0.999772
H2-Bl	43.3004	39.99	46.6107	0.216016	0.220374	1.98433	0.0472192	0.999772
Grhl2	5.95653	7.17625	4.73681	-0.511191	0.1815	-1.98419	0.0472344	0.999772
Gpam	2.42958	3.18854	1.67062	-0.649275	0.35543	-1.98389	0.0472683	0.999772
Gm21147	0.165635	0.33127	0	-0.412804	2.61222	-1.98272	0.047399	0.999772
Sord	151.241	131.29	171.192	0.380315	0.295396	1.98215	0.0474627	0.999772
Csnk1e	11.2999	13.4786	9.12124	-0.516536	0.190842	-1.98204	0.0474743	0.999772
Cryl1	114.026	107.698	120.354	0.158895	0.183595	1.98181	0.0475003	0.999772
Lrig1	15.4133	18.2582	12.5684	-0.505226	0.17684	-1.98041	0.0476575	0.999772
Samd14	0.697978	0.575478	0.820478	0.208527	0.358035	1.97977	0.0477292	0.999772
Stk38	53.7552	63.3611	44.1493	-0.511484	0.173986	-1.97891	0.0478258	0.999772
Pir	3.96971	5.50156	2.43786	-0.919274	0.435556	-1.97883	0.0478356	0.999772
Ctso	6.05007	5.52863	6.5715	0.213799	0.253067	1.97808	0.0479194	0.999772
2610528J11Rik	60.6829	55.694	65.6718	0.23388	0.219952	1.97736	0.0480011	0.999772
Yipf1	54.1729	52.6728	55.6729	0.0784678	0.160643	1.97535	0.0482282	0.999772
Oaz2	10.4905	9.92573	11.0553	0.141943	0.192033	1.97483	0.0482873	0.999772
Zfp809	18.7455	22.5082	14.9827	-0.556658	0.189198	-1.97412	0.0483687	0.999772
Abcg8	77.69	72.4271	82.9528	0.193266	0.213031	1.97382	0.0484027	0.999772
Faap24	8.50912	10.7582	6.26005	-0.695615	0.205228	-1.97375	0.0484096	0.999772
Heph	42.5711	38.7401	46.4021	0.254356	0.243643	1.97233	0.0485716	0.999772
Cyyr1	0.50646	0.718078	0.294842	-0.408019	0.550426	-1.97229	0.048576	0.999772
Trim65	5.75566	7.02532	4.48599	-0.548807	0.205551	-1.97177	0.0486353	0.999772
Als2cr12	5.38922	4.88505	5.89338	0.228156	0.252285	1.97125	0.0486948	0.999772
Capn5	5.74509	7.23544	4.25474	-0.648225	0.253221	-1.97091	0.0487336	0.999772
Zfp101	9.04102	11.7149	6.36715	-0.787343	0.384858	-1.97015	0.0488207	0.999772
Piezo1	4.62085	5.5713	3.67039	-0.492638	0.297216	-1.96939	0.0489082	0.999772
Cdr2	37.042	33.7888	40.2952	0.247352	0.236186	1.9691	0.0489412	0.999772
Usp18	11.6505	10.3143	12.9867	0.305901	0.28005	1.96841	0.0490204	0.999772
Mfsd11	17.9617	17.573	18.3505	0.0591666	0.159131	1.96823	0.0490419	0.999772
Gm11545	63.8045	77.8397	49.7693	-0.634964	0.259324	-1.96714	0.0491676	0.999772
Gm6733	0.0986413	0.176547	0.0207353	-0.204951	1.52302	-1.96674	0.0492135	0.999772
Csf2	1.9119	1.49257	2.33124	0.418426	0.41434	1.96545	0.0493616	0.999772
Olfr774	0.0520495	0.104099	0	-0.14287	2.18426	-1.96486	0.0494304	0.999772
Gchfr	35.3701	30.5572	40.1831	0.384085	0.287754	1.9648	0.0494373	0.999772
Ssbp4	38.0618	45.4949	30.6288	-0.555836	0.196998	-1.96459	0.0494612	0.999772
Erich4	74.7205	64.7246	84.7164	0.383138	0.291159	1.96398	0.049533	0.999772
Hist2h2bb	2.14529	3.48936	0.801213	-1.31754	0.989566	-1.96337	0.0496029	0.999772
Ncor2	9.43168	11.2228	7.64061	-0.500365	0.234064	-1.96282	0.0496673	0.999772
Golt1a	39.9143	40.0577	39.7709	-0.0101118	0.177599	1.96134	0.0498399	0.999772
1700007K13Rik	0.685004	1.14591	0.224093	-0.80988	1.1497	-1.96126	0.0498483	0.999772
Per3	1.371	1.20299	1.539	0.204793	0.284145	1.9601	0.0499844	0.999772
Fbp2	209.644	193.095	226.193	0.227158	0.221391	1.95935	0.0500716	0.999772
Tom1l2	21.5991	20.3393	22.8589	0.161017	0.195739	1.95931	0.0500759	0.999772
Flcn	7.94012	7.35305	8.52719	0.189749	0.227179	1.95875	0.0501426	0.999772
Arhgap8	8.18599	9.72414	6.64783	-0.48774	0.218464	-1.95801	0.0502293	0.999772
Ncapd2	45.7292	53.0569	38.4015	-0.45623	0.186151	-1.95784	0.0502488	0.999772
Pthlh	0.51468	0.720794	0.308566	-0.395087	0.574036	-1.95712	0.0503339	0.999772
Fam222a	0.968777	1.26542	0.67213	-0.438095	0.357829	-1.95588	0.0504792	0.999772
Tmem136	0.377619	0.554318	0.20092	-0.372141	0.587242	-1.95581	0.0504874	0.999772
Mtap	10.073	12.1194	8.02669	-0.539433	0.18159	-1.95414	0.0506843	0.999772
Olfr641	0.0925983	0.0365913	0.148605	0.148036	1.142	1.95358	0.0507511	0.999772
Prss30	80.6325	71.5163	89.7487	0.323571	0.27134	1.95305	0.0508133	0.999772
Dbf4	13.3822	15.734	11.0304	-0.476094	0.163064	-1.9497	0.0512113	0.999772
Vipr1	71.7357	70.0789	73.3926	0.0657371	0.177381	1.94962	0.0512213	0.999772
Gm17082	0.144431	0.257645	0.031217	-0.286377	1.66271	-1.94809	0.0514045	0.999772
Gabarap	260.819	249.004	272.635	0.1303	0.18238	1.94666	0.0515758	0.999772
Ppl	2.59815	3.30494	1.89135	-0.574251	0.308603	-1.94636	0.0516114	0.999772
Pkd2l2	4.26703	3.97372	4.56034	0.160847	0.217568	1.9455	0.0517143	0.999772
Tmem135	25.3293	24.2409	26.4177	0.119342	0.176881	1.94543	0.0517232	0.999772
Focad	4.26684	5.13764	3.39604	-0.48148	0.274898	-1.94526	0.0517442	0.999772
Gm28661	19.0976	35.972	2.2232	-3.51987	1.96666	-1.94469	0.0518128	0.999772
Ctsa	85.3726	83.6842	87.061	0.0564115	0.158029	1.94341	0.0519665	0.999772
Uck2	36.1074	44.5652	27.6495	-0.669422	0.171918	-1.94334	0.0519747	0.999772
Plbd1	52.532	50.5858	54.4782	0.104946	0.21002	1.9431	0.0520045	0.999772
Hsp90ab1	680.353	807.005	553.7	-0.542657	0.162073	-1.94268	0.0520552	0.999772
Tctn1	1.95813	2.41382	1.50243	-0.448059	0.220735	-1.94266	0.0520568	0.999772
Uap1l1	57.3565	56.1556	58.5574	0.0593876	0.247425	1.94261	0.0520629	0.999772
Fbxo36	4.74406	4.1688	5.31933	0.289942	0.274291	1.9425	0.0520761	0.999772
Atp1b2	0.0826857	0.0452087	0.120163	0.0999173	1.29889	1.94221	0.0521117	0.999772
Shmt2	41.0988	48.8993	33.2983	-0.540885	0.179938	-1.94146	0.0522024	0.999772
Zfp473	0.544752	0.747107	0.342397	-0.380157	0.346895	-1.9402	0.0523553	0.999772
Nolc1	41.06	48.5299	33.5901	-0.517942	0.161726	-1.94019	0.0523571	0.999772
Nox1	5.94137	8.91074	2.97201	-1.31912	0.7384	-1.94014	0.0523628	0.999772
Syap1	27.6149	26.142	29.0878	0.148652	0.196573	1.93984	0.0523992	0.999772
Ccdc18	1.3454	1.81341	0.877385	-0.583597	0.271021	-1.93975	0.0524103	0.999772
Gm7997	0.137272	0.247359	0.0271843	-0.280182	1.56905	-1.93927	0.052468	0.999772
Gm47102	0.663851	0.97706	0.350642	-0.549712	0.632118	-1.93913	0.052485	0.999772
Fuca2	84.2404	78.0781	90.4027	0.208958	0.224157	1.93894	0.0525087	0.999772
Pink1	42.0956	39.5202	44.671	0.172637	0.201492	1.93821	0.0525974	0.999772
Sf3a2	33.8278	39.0457	28.6099	-0.435568	0.162359	-1.93803	0.052619	0.999772
Cmtr2	2.57641	3.15783	1.99499	-0.473277	0.223795	-1.937	0.0527451	0.999772
Fitm2	4.27294	5.09052	3.45537	-0.451022	0.171104	-1.93658	0.0527969	0.999772
Rnf181	69.8131	67.5941	72.0322	0.0904475	0.172829	1.9352	0.0529659	0.999772
Rab15	10.6222	12.8584	8.3859	-0.562198	0.216511	-1.93338	0.0531896	0.999772
Calm1	594.555	577.44	611.669	0.0829397	0.18253	1.93309	0.0532257	0.999772
Cfh	0.568245	0.420828	0.715662	0.272033	0.522265	1.93286	0.0532529	0.999772
Esrra	114.268	110.072	118.463	0.105062	0.189226	1.93238	0.0533131	0.999772
Gm13160	0.404784	0.690027	0.119541	-0.594139	1.24037	-1.93222	0.0533328	0.999772
Spats2	5.39275	6.55346	4.23204	-0.529763	0.19323	-1.93088	0.0534983	0.999772
Fcgr4	0.0908865	0.025938	0.155835	0.171992	1.57755	1.9304	0.0535571	0.999772
Pbld1	5.94899	5.05036	6.84761	0.375232	0.388437	1.92967	0.0536474	0.999772
Oplah	6.4724	5.87809	7.0667	0.229971	0.314457	1.92945	0.0536749	0.999772
D130043K22Rik	5.06774	4.94052	5.19496	0.060505	0.252709	1.9294	0.0536817	0.999772
Btd	10.2406	9.71296	10.7683	0.135553	0.200781	1.92908	0.0537204	0.999772
Cyp4f17	0.717607	0.986284	0.44893	-0.455084	0.479929	-1.92816	0.0538349	0.999772
Zfp704	2.1899	2.62891	1.75089	-0.399637	0.212609	-1.9272	0.0539552	0.999772
Adam33	0.161707	0.0883927	0.235021	0.182337	0.899687	1.92665	0.0540239	0.999772
Bmp2	2.47845	2.16579	2.7911	0.260052	0.300773	1.92506	0.0542222	0.999772
Rrp7a	33.7086	41.2302	26.1871	-0.635353	0.147418	-1.92415	0.0543354	0.999772
Gm48836	8.14216	11.5129	4.77146	-1.1164	0.583834	-1.924	0.0543548	0.999772
Fam57a	6.65254	8.09121	5.21387	-0.548982	0.226423	-1.92398	0.0543565	0.999772
Prrc2b	7.01565	8.80229	5.22901	-0.654116	0.247051	-1.92383	0.0543755	0.999772
Tiprl	17.9219	18.3597	17.4841	-0.0667769	0.175581	1.92381	0.0543779	0.999772
Acp5	74.2038	68.921	79.4867	0.203025	0.218711	1.92335	0.0544359	0.999772
Pcdhgb7	0.120089	0.175898	0.0642797	-0.143886	0.613023	-1.92277	0.0545089	0.999772
Myo10	5.46938	6.54064	4.39812	-0.48223	0.242361	-1.9223	0.0545677	0.999772
Ulk2	3.3809	3.13886	3.62295	0.159578	0.23899	1.92193	0.0546142	0.999772
Smpd2	42.2672	40.8934	43.6409	0.0916431	0.171737	1.92186	0.0546231	0.999772
Nr3c2	5.99814	5.26786	6.72842	0.3022	0.240247	1.92184	0.0546264	0.999772
Rspo1	0.590088	0.490298	0.689878	0.181318	0.5168	1.92144	0.0546766	0.999772
Synb	0.453868	0.374171	0.533565	0.158328	0.38679	1.92142	0.0546793	0.999772
Tlr1	4.48909	5.63766	3.34051	-0.612812	0.275425	-1.92128	0.0546958	0.999772
Gm826	1.47982	1.07644	1.8832	0.473559	0.49968	1.92025	0.054827	0.999772
Fabp1	4561.71	3742.62	5380.8	0.523653	0.349805	1.91948	0.0549235	0.999772
Casp7	101.556	93.8864	109.226	0.216191	0.225284	1.91909	0.0549734	0.999772
Ankrd52	8.68529	11.2284	6.14218	-0.7758	0.337204	-1.91752	0.0551718	0.999772
Aldh3b3	0.115851	0.179609	0.052093	-0.165046	0.938045	-1.91682	0.0552603	0.999772
Fgl2	7.97177	6.67644	9.26711	0.41952	0.357662	1.91628	0.0553297	0.999772
Tmc5	30.2035	29.0291	31.378	0.108653	0.179426	1.91589	0.0553797	0.999772
Ighv13-2	0.552793	1.10559	0	-1.07422	2.64653	-1.91584	0.0553856	0.999772
Aaas	23.2624	27.3998	19.125	-0.496896	0.187637	-1.91568	0.0554055	0.999772
Slc41a2	7.91968	7.23886	8.60051	0.220666	0.254803	1.9155	0.0554294	0.999772
Kif4	6.92047	8.06172	5.77921	-0.418669	0.182683	-1.91484	0.0555128	0.999772
Nkd2	0.0359698	0.064742	0.00719767	-0.080157	1.59356	-1.91471	0.0555298	0.999772
Aasdh	5.34055	6.80858	3.87252	-0.680394	0.21633	-1.91428	0.0555839	0.999772
Gemin5	5.83935	7.12757	4.55114	-0.550041	0.208389	-1.91339	0.055698	0.999772
Pcbp4	4.26855	5.75407	2.78303	-0.836214	0.256211	-1.91309	0.055737	0.999772
Igsf9b	0.824099	1.05624	0.591957	-0.369208	0.304066	-1.91271	0.0557855	0.999772
Agtrap	5.88543	6.80524	4.96562	-0.387771	0.235588	-1.91244	0.0558204	0.999772
Gcnt2	8.83551	8.51167	9.15935	0.095037	0.190883	1.91172	0.0559127	0.999772
Gm3468	0.562213	0.770513	0.353913	-0.387033	0.484921	-1.91118	0.0559813	0.999772
1600012H06Rik	12.7302	12.1995	13.2609	0.111582	0.171215	1.91104	0.056	0.999772
Cdc25b	10.7974	12.9081	8.68659	-0.521868	0.174753	-1.91079	0.0560315	0.999772
Kif11	12.2603	14.7595	9.76111	-0.550392	0.188949	-1.91035	0.056088	0.999772
Gm48416	4.55748	5.72195	3.39302	-0.613667	0.271415	-1.91	0.0561326	0.999772
Ptprs	3.63047	4.77883	2.48212	-0.730813	0.271134	-1.90985	0.0561526	0.999772
Psrc1	14.1627	19.2245	9.10096	-1.00161	0.452516	-1.90972	0.0561698	0.999772
Gm9726	0.356596	0.114803	0.598389	0.519829	1.47005	1.90945	0.0562046	0.999772
Zfp750	0.172348	0.270584	0.0741117	-0.242348	0.877096	-1.90914	0.0562445	0.999772
Lrrtm1	0.239224	0.150899	0.32755	0.206005	0.678093	1.90875	0.0562943	0.999772
Trpa1	0.237514	0.155196	0.319831	0.192215	0.656736	1.90811	0.0563766	0.999772
Pax6	3.7462	2.86222	4.63019	0.543753	0.280845	1.90738	0.056472	0.999772
Ezr	390.493	337.791	443.195	0.390797	0.285468	1.90707	0.056511	0.999772
Gm12112	1.59595	0.105764	3.08613	1.88569	2.34031	1.90673	0.056556	0.999772
Nkd1	0.565246	0.743267	0.387225	-0.329591	0.422545	-1.90584	0.0566712	0.999772
Klrb1a	0.145144	0.0527533	0.237535	0.233301	1.61489	1.90544	0.0567235	0.999772
Ltf	1.39707	1.74316	1.05098	-0.419526	0.40322	-1.9052	0.0567536	0.999772
Ctsl	12.4176	10.7184	14.1168	0.367372	0.243435	1.90504	0.0567745	0.999772
Nipal2	6.78074	8.37595	5.18554	-0.600067	0.212091	-1.90477	0.0568104	0.999772
Pcdhga11	0.0575835	0.0997393	0.0154277	-0.115074	1.18909	-1.90381	0.0569347	0.999772
1810010H24Rik	1.26438	1.00389	1.52487	0.333404	0.388518	1.90118	0.0572785	0.999772
Camk2n1	12.3941	11.3997	13.3885	0.214611	0.244633	1.90017	0.057411	0.999772
Nr1h5	0.019941	0.039882	0	-0.0564198	2.17222	-1.90015	0.0574132	0.999772
Abhd17c	60.5919	58.3013	62.8824	0.107356	0.176151	1.8999	0.0574461	0.999772
Apol10b	1.96737	2.46822	1.46652	-0.491718	0.284584	-1.89953	0.0574954	0.999772
Med24	16.4932	19.7837	13.2027	-0.54929	0.171718	-1.89893	0.0575734	0.999772
Hist1h4c	0.936335	1.39147	0.481202	-0.691128	0.700296	-1.89832	0.0576541	0.999772
Cyp2c29	1.00852	0.652902	1.36413	0.516307	0.64303	1.8979	0.0577096	0.999772
Lcor	3.21492	4.37431	2.05553	-0.814658	0.455787	-1.89694	0.0578363	0.999772
Decr1	37.7244	35.4188	40.0299	0.17199	0.211399	1.89624	0.0579289	0.999772
Ddx51	9.49785	11.7282	7.26747	-0.622515	0.183402	-1.89577	0.0579903	0.999772
Ell2	12.5967	11.8759	13.3176	0.153116	0.278617	1.89543	0.0580354	0.999772
Ndufb4	38.8372	36.06	41.6144	0.201476	0.260002	1.89491	0.0581046	0.999772
Ube2d3	170.677	167.163	174.191	0.0590655	0.143104	1.89405	0.0582189	0.999772
Rpsa-ps11	0.528236	0.83959	0.216883	-0.596194	0.87681	-1.89404	0.0582199	0.999772
Gm26920	0.0354132	0.0684567	0.00236967	-0.0921137	2.38804	-1.89321	0.0583306	0.999772
Cfb	102.701	95.8407	109.561	0.191154	0.186795	1.89243	0.0584336	0.999772
Pnpla2	74.9824	72.7498	77.215	0.0848068	0.158895	1.89196	0.0584968	0.999772
Spin4	0.0174903	0.00272267	0.032258	0.041881	1.91068	1.89133	0.0585805	0.999772
Gm7027	0.302792	0.484393	0.121191	-0.40484	1.06348	-1.8913	0.0585843	0.999772
Loxl1	0.308028	0.205006	0.41105	0.227729	0.687427	1.89077	0.0586548	0.999772
Rapgef3	1.40685	1.64731	1.16639	-0.289232	0.327034	-1.88998	0.0587606	0.999772
Vamp3	60.2101	59.1913	61.2289	0.0480298	0.154737	1.88983	0.0587808	0.999772
Smpdl3a	32.6772	30.6369	34.7175	0.175021	0.206929	1.88971	0.0587963	0.999772
Ano1	0.820737	1.01697	0.624503	-0.312192	0.347784	-1.88922	0.058862	0.999772
Nsl1	3.44074	4.11148	2.77001	-0.439172	0.203431	-1.88856	0.058951	0.999772
Lrp4	6.42739	7.6803	5.17448	-0.491426	0.188259	-1.88696	0.0591652	0.999772
Oxt	1.2408	0.689525	1.79207	0.724719	0.816402	1.88691	0.0591724	0.999772
Tinag	11.3507	10.6092	12.0922	0.173446	0.209567	1.88655	0.0592202	0.999772
Sec23a	47.5173	45.572	49.4626	0.115751	0.211303	1.88614	0.059276	0.999772
Catsperd	0.113451	0.17689	0.0500123	-0.164574	0.838596	-1.88511	0.0594155	0.999772
Plat	0.354599	0.535609	0.173589	-0.387884	0.684589	-1.88504	0.0594246	0.999772
AL645849.1	0.0558877	0.111775	0	-0.152865	2.43176	-1.88497	0.0594342	0.999772
Gm3244	194.122	172.264	215.98	0.324592	0.251843	1.8844	0.0595109	0.999772
Sgsh	3.56474	4.42982	2.69967	-0.553506	0.204127	-1.88262	0.059752	0.999772
Ofd1	2.0634	2.55148	1.57532	-0.463668	0.25319	-1.88122	0.0599426	0.999772
Trmt2a	23.3144	27.6929	18.9359	-0.525324	0.164964	-1.88054	0.0600346	0.999772
Kat2b	10.8541	9.11941	12.5887	0.425282	0.191188	1.87991	0.0601205	0.999772
Mmab	6.05254	7.80377	4.30132	-0.731769	0.297905	-1.87929	0.0602052	0.999772
Gm45871	16.9307	15.488	18.3734	0.232663	0.260436	1.87896	0.0602503	0.999772
Vipr2	0.0701145	0.0515643	0.0886647	0.0500225	1.07455	1.87824	0.0603478	0.999772
Grwd1	17.7918	21.731	13.8525	-0.613954	0.221124	-1.87795	0.0603885	0.999772
Hnrnpu	161.095	195.583	126.607	-0.623437	0.145857	-1.87781	0.0604076	0.999772
Gpr160	17.6944	16.8175	18.5713	0.13545	0.23015	1.87777	0.0604126	0.999772
H6pd	5.75201	7.17987	4.32415	-0.619526	0.233967	-1.87703	0.0605141	0.999772
Slc16a9	0.0395928	0.0157113	0.0634743	0.0662948	1.17917	1.87686	0.0605373	0.999772
Ssh1	2.14305	2.63833	1.64777	-0.4585	0.221559	-1.87615	0.0606351	0.999772
Ms4a10	308.776	282.443	335.11	0.245875	0.260685	1.87597	0.0606597	0.999772
Ank	15.1433	14.6057	15.681	0.0961267	0.17324	1.87577	0.0606866	0.999772
Cep164	6.60619	8.26344	4.94894	-0.638915	0.194063	-1.87548	0.0607269	0.999772
Elmo2	14.0084	13.319	14.6978	0.132631	0.175361	1.87497	0.0607967	0.999772
Epsti1	31.6793	30.427	32.9316	0.110628	0.172808	1.87477	0.0608247	0.999772
Atp6v1d	30.7097	30.216	31.2035	0.0449303	0.176507	1.87475	0.0608268	0.999772
Zswim9	1.25943	1.5483	0.970565	-0.370926	0.251734	-1.87451	0.0608604	0.999772
Rab6a	46.6573	45.2982	48.0164	0.0823095	0.154913	1.87428	0.0608921	0.999772
Ncoa7	3.61207	3.31845	3.90569	0.183942	0.297969	1.8734	0.0610129	0.999772
Ipmk	44.5299	43.4029	45.6569	0.0714387	0.195208	1.87269	0.0611115	0.999772
Pcyt1a	44.8948	41.5821	48.2074	0.208628	0.224132	1.87267	0.0611141	0.999772
Mat2b	31.1639	30.5214	31.8063	0.0576383	0.164825	1.87254	0.0611321	0.999772
Stap1	0.665861	0.570681	0.761041	0.165038	0.363403	1.87218	0.0611819	0.999772
Miip	18.089	21.6083	14.5696	-0.538121	0.19771	-1.87076	0.0613788	0.999772
Sec13	157.38	149.873	164.886	0.13686	0.193605	1.87024	0.0614505	0.999772
Stom	36.0068	33.6059	38.4076	0.187457	0.218636	1.86998	0.0614867	0.999772
Gp9	0.216684	0.377647	0.055721	-0.383978	1.35067	-1.86827	0.0617239	0.999772
Smc2	10.1447	12.3424	7.94697	-0.576545	0.211186	-1.86797	0.0617662	0.999772
Xpnpep3	3.61565	4.08656	3.14475	-0.295406	0.235505	-1.86743	0.061841	0.999772
Wars2	2.94703	3.4772	2.41685	-0.38993	0.238147	-1.86694	0.06191	0.999772
Ephb3	4.55005	5.48729	3.61281	-0.491969	0.206846	-1.86687	0.0619194	0.999772
Stxbp6	2.35427	2.5431	2.16544	-0.162607	0.280739	1.86653	0.061967	0.999772
Sbk1	6.39467	6.35056	6.43878	0.0172106	0.194541	1.86497	0.0621855	0.999772
Plce1	3.52012	4.06893	2.97131	-0.352065	0.237095	-1.86493	0.0621911	0.999772
F5	0.0946333	0.06078	0.128487	0.0892639	0.678299	1.86441	0.0622641	0.999772
mt-Co1	44499.6	42405.9	46593.3	0.135852	0.185308	1.86419	0.0622952	0.999772
Tkfc	218.862	214.331	223.394	0.0594759	0.147704	1.86393	0.0623313	0.999772
Txndc17	218.965	203.097	234.833	0.208511	0.216747	1.86319	0.0624361	0.999772
Cand2	1.55273	1.8837	1.22175	-0.376226	0.215395	-1.86303	0.0624576	0.999772
Tbc1d2	2.64235	3.24374	2.04096	-0.480807	0.217201	-1.86224	0.062569	0.999772
Ube2b	57.7861	57.2551	58.3171	0.0260621	0.158502	1.86158	0.0626617	0.999772
Rtel1	19.0068	22.4687	15.5449	-0.504354	0.205368	-1.86146	0.0626791	0.999772
H2-T3	98.2141	94.413	102.015	0.110597	0.188031	1.86054	0.0628096	0.999772
Ddit3	23.7386	21.1119	26.3653	0.307523	0.276788	1.86021	0.0628553	0.999772
Slc6a4	33.2194	31.7931	34.6457	0.120334	0.179398	1.86011	0.0628701	0.999772
Tcf20	7.31641	9.24754	5.38528	-0.682457	0.292323	-1.85882	0.0630521	0.999772
Gje1	0.0471455	0.094291	0	-0.129996	2.24861	-1.85842	0.0631089	0.999772
Dmbt1	565.97	706.293	425.646	-0.729268	0.412951	-1.85793	0.0631785	0.999772
Arl6ip5	31.2014	29.708	32.6947	0.133909	0.185882	1.85759	0.063228	0.999772
Nkx2-2	2.01559	1.63009	2.40109	0.370884	0.327499	1.8571	0.0632969	0.999772
Bcl2l1	24.2336	23.7282	24.739	0.0578026	0.196658	1.85708	0.0633003	0.999772
Slc3a1	75.7806	68.2104	83.3509	0.285415	0.266121	1.85676	0.0633454	0.999772
Mxd1	79.1055	71.2926	86.9183	0.282316	0.274396	1.85623	0.0634209	0.999772
Gm15292	70.6661	90.0093	51.3229	-0.798573	0.349463	-1.85619	0.0634263	0.999772
Shank2	1.83831	2.3956	1.28102	-0.57399	0.38515	-1.85605	0.0634461	0.999772
Cotl1	132.454	157.225	107.684	-0.541838	0.176299	-1.85583	0.0634784	0.999772
Cpt1a	39.5301	47.957	31.1031	-0.608803	0.219601	-1.8554	0.0635393	0.999772
Mpp7	2.18018	2.66963	1.69072	-0.447645	0.223762	-1.85501	0.0635954	0.999772
Kbtbd8	2.20313	2.69955	1.7067	-0.450816	0.221258	-1.85485	0.0636172	0.999772
Car13	29.039	27.636	30.4419	0.134857	0.190968	1.85452	0.0636654	0.999772
Stx7	53.3479	53.5298	53.166	-0.00965643	0.187568	1.85431	0.0636951	0.999772
Calm2	338.535	317.855	359.216	0.175962	0.200187	1.85408	0.0637278	0.999772
Gm29667	1.65838	2.38523	0.931531	-0.809511	0.649362	-1.85402	0.0637359	0.999772
Mettl3	22.6672	28.1619	17.1726	-0.68232	0.257173	-1.8537	0.0637821	0.999772
Ifngr2	61.5635	60.4456	62.6814	0.0515623	0.154484	1.8535	0.0638105	0.999772
Kif15	15.7327	18.338	13.1275	-0.452932	0.217486	-1.8534	0.0638255	0.999772
Frrs1	14.3841	17.7206	11.0477	-0.635875	0.194261	-1.85283	0.0639063	0.999772
Ghitm	144.519	139.943	149.095	0.0907609	0.161162	1.85238	0.0639711	0.999772
Gabbr2	0.0275912	0.0448363	0.010346	-0.0484275	1.42247	-1.85082	0.0641953	0.999772
Tph1	3.92472	3.16286	4.68659	0.449989	0.469162	1.85048	0.0642448	0.999772
Dnajc12	1.04296	0.947242	1.13868	0.135286	0.330714	1.85046	0.0642476	0.999772
Zfp467	2.36952	2.09975	2.6393	0.231506	0.417474	1.85046	0.0642478	0.999772
Abca1	5.94835	5.03784	6.85887	0.380289	0.323856	1.8497	0.064357	0.999772
Adamts4	0.0733668	0.12092	0.025814	-0.127914	0.981058	-1.84918	0.0644314	0.999772
Camsap1	3.83712	5.08433	2.58991	-0.761152	0.218494	-1.84809	0.0645894	0.999772
Dtx4	5.92152	7.13141	4.71163	-0.509603	0.197121	-1.84801	0.0646008	0.999772
Nmnat3	7.46056	6.78703	8.1341	0.230189	0.213302	1.84781	0.0646297	0.999772
Akp3	2.60087	1.99531	3.20643	0.48989	0.4849	1.84775	0.0646383	0.999772
Mcfd2	109.073	102.935	115.211	0.161075	0.190268	1.84738	0.0646921	0.999772
Slc16a5	68.1837	62.826	73.5414	0.223896	0.186273	1.84684	0.0647707	0.999772
Esrp2	26.8013	31.4098	22.1929	-0.482743	0.180306	-1.84674	0.0647855	0.999772
Paip2b	5.81709	7.00137	4.63281	-0.506393	0.223706	-1.84583	0.0649167	0.999772
Plxdc1	0.0772287	0.127632	0.026825	-0.135106	1.09598	-1.84548	0.064968	0.999772
Cfap74	2.09517	2.50254	1.6878	-0.381976	0.251376	-1.84482	0.0650631	0.999772
Sipa1l1	14.1547	17.1956	11.1138	-0.58694	0.237822	-1.84475	0.0650742	0.999772
Panx2	0.428592	0.47816	0.379024	-0.100155	0.54289	-1.84456	0.0651012	0.999772
Ugp2	52.1196	50.7521	53.487	0.0742946	0.165383	1.84432	0.065137	0.999772
Tmem100	0.0524952	0.0976543	0.007336	-0.123879	1.94478	-1.84302	0.0653267	0.999772
Pcsk9	15.5498	23.9714	7.12817	-1.61927	0.817763	-1.8429	0.0653433	0.999772
Mettl13	5.39287	6.39573	4.39001	-0.456404	0.178746	-1.84197	0.0654802	0.999772
Gm18422	0.0692667	0.134096	0.004437	-0.175156	2.19641	-1.84099	0.0656235	0.999772
Ptprh	92.3301	88.5229	96.1373	0.117769	0.198506	1.84041	0.0657087	0.999772
Gls	74.2605	75.096	73.4249	-0.032034	0.211148	1.83987	0.065787	0.999772
Ndor1	9.78141	11.8366	7.72619	-0.556844	0.230275	-1.83983	0.0657935	0.999772
Rbm3-ps	0.397928	0.147994	0.647861	0.52148	1.40661	1.83847	0.0659939	0.999772
Maf1	45.489	43.1683	47.8096	0.144156	0.198692	1.83805	0.0660555	0.999772
Pdcd6	133.595	125.396	141.794	0.175984	0.199138	1.83729	0.0661673	0.999772
Chrna9	0.216965	0.057125	0.376805	0.381179	1.76072	1.837	0.0662104	0.999772
Gbe1	1.70113	1.47038	1.93188	0.247097	0.309556	1.83532	0.0664588	0.999772
Dhrs11	184.227	174.959	193.495	0.144489	0.194084	1.83497	0.0665094	0.999772
Rab11fip3	22.061	20.5092	23.6128	0.194453	0.221034	1.83394	0.0666636	0.999772
Kmt2d	12.1415	13.8089	10.4741	-0.368082	0.248062	-1.8331	0.0667876	0.999772
Ppargc1b	8.12779	9.78554	6.47005	-0.529909	0.195072	-1.83256	0.0668676	0.999772
Jak2	22.3259	21.1552	23.4966	0.14494	0.201713	1.83253	0.066872	0.999772
Wdr93	0.158744	0.241175	0.0763117	-0.205611	0.794713	-1.83166	0.0670019	0.999772
Slc35d2	7.59138	6.50045	8.68231	0.368374	0.209493	1.83152	0.0670229	0.999772
Gdpd5	9.26827	10.9738	7.56279	-0.483723	0.173214	-1.83135	0.0670491	0.999772
Acaa1a	144.36	132.45	156.27	0.236941	0.236321	1.83106	0.0670916	0.999772
Fam43a	0.834501	0.702164	0.966838	0.208508	0.3947	1.831	0.0671003	0.999772
Ccng2	34.2049	31.2047	37.2051	0.246495	0.305073	1.83064	0.0671545	0.999772
Slc5a9	13.9701	12.8887	15.0515	0.208797	0.289895	1.83035	0.0671971	0.999772
Trim37	7.15913	8.71383	5.60443	-0.556606	0.219514	-1.82904	0.0673938	0.999772
Fcer1g	3.7621	3.067	4.45721	0.424198	0.37535	1.82888	0.0674168	0.999772
Cyp4f14	517.531	476.561	558.501	0.228457	0.238965	1.82777	0.0675842	0.999772
Chrnb4	0.319111	0.454977	0.183245	-0.298248	0.560219	-1.8271	0.0676842	0.999772
Slc26a11	2.53936	2.35517	2.72355	0.150293	0.220233	1.82666	0.0677508	0.999772
Asxl1	7.56699	9.49075	5.64324	-0.65916	0.187381	-1.82521	0.0679694	0.999772
Acox1	120.028	111.879	128.178	0.19459	0.229358	1.82484	0.0680254	0.999772
C330027C09Rik	8.99058	10.1799	7.80129	-0.345116	0.203564	-1.82483	0.0680261	0.999772
Slc38a6	22.3731	26.4411	18.3051	-0.507356	0.175172	-1.82386	0.0681727	0.999772
Ikbkb	18.6227	21.4891	15.7563	-0.424517	0.169805	-1.82318	0.0682769	0.999772
Hspa1l	1.36763	1.70767	1.0276	-0.417278	0.282482	-1.82278	0.0683371	0.999772
Olfr60	0.018339	0	0.036678	0.0519679	2.2384	1.82256	0.0683703	0.999772
Igfbp4	20.2735	25.7208	14.8262	-0.755653	0.243585	-1.82221	0.0684226	0.999772
Pnp	63.8893	56.4442	71.3344	0.332521	0.27217	1.82122	0.0685737	0.999772
Gna15	0.588403	0.801493	0.375313	-0.389433	0.709526	-1.82079	0.0686389	0.999772
Optn	58.4024	53.9553	62.8495	0.216418	0.23673	1.82059	0.0686696	0.999772
Sympk	47.814	54.6543	40.9737	-0.407006	0.142355	-1.81962	0.0688172	0.999772
Iah1	35.1451	33.2234	37.0667	0.153545	0.200348	1.81815	0.0690413	0.999772
Rad23b	59.0147	74.2538	43.7757	-0.74905	0.173091	-1.81797	0.0690683	0.999772
Cry2	3.11452	2.76765	3.4614	0.243832	0.322541	1.81797	0.0690686	0.999772
Ensa	29.0552	27.5922	30.5182	0.140567	0.167885	1.81748	0.0691439	0.999772
Tspan13	47.6086	43.4599	51.7572	0.246864	0.248394	1.81721	0.0691848	0.999772
Ifi27l2b	450.916	393.97	507.863	0.365536	0.298403	1.81711	0.0692002	0.999772
Serpinb2	0.174152	0.289375	0.0589303	-0.284064	1.52601	-1.81661	0.069277	0.999772
Snx25	23.2355	21.3123	25.1588	0.229455	0.2157	1.81624	0.0693341	0.999772
F13a1	0.0731342	0.0420607	0.104208	0.0835723	0.94622	1.81581	0.0694003	0.999772
Thnsl2	16.3604	15.4675	17.2533	0.14853	0.205147	1.81571	0.0694144	0.999772
Hist1h4m	0.420657	0.841313	0	-0.880735	2.70901	-1.81559	0.069434	0.999772
Slc51b	132.036	116.42	147.653	0.340273	0.291258	1.81558	0.0694355	0.999772
Adamtsl5	27.7737	23.5707	31.9768	0.424511	0.194165	1.81556	0.0694383	0.999772
Tfg	166.519	161.743	171.296	0.0822995	0.167463	1.81519	0.0694946	0.999772
Inpp5j	12.0041	14.4394	9.56874	-0.546811	0.239207	-1.81493	0.0695353	0.999772
Ddx11	5.74271	6.75767	4.72775	-0.437653	0.187905	-1.81487	0.0695445	0.999772
Lipo3	2.23031	1.87994	2.58068	0.314192	0.419178	1.81465	0.0695778	0.999772
3110021N24Rik	0.07935	0.142076	0.0166237	-0.167873	1.50162	-1.81387	0.0696979	0.999772
Plekhg6	20.2208	18.7851	21.6565	0.195513	0.230609	1.81364	0.0697335	0.999772
Sec16b	17.3504	16.3841	18.3166	0.15207	0.206483	1.81362	0.0697356	0.999772
Chst8	0.506398	0.34391	0.668886	0.312449	0.631905	1.81351	0.069753	0.999772
Gramd3	39.2598	37.0068	41.5127	0.161636	0.204843	1.81349	0.0697565	0.999772
Supt5	36.1978	42.5057	29.8898	-0.494072	0.149748	-1.81294	0.0698407	0.999772
Hk2	9.66108	11.1862	8.13591	-0.415633	0.270302	-1.81267	0.0698829	0.999772
Hand2	0.0704155	0.030095	0.110736	0.108739	1.13291	1.81265	0.0698861	0.999772
Cnnm2	2.34504	2.11595	2.57412	0.197913	0.268371	1.81261	0.0698925	0.999772
Krt7	39.7987	48.6947	30.9027	-0.639411	0.227627	-1.8126	0.0698933	0.999772
Appbp2	6.32926	7.59181	5.0667	-0.50205	0.192282	-1.81258	0.0698965	0.999772
Aga	10.8468	9.8602	11.8334	0.240852	0.251259	1.81211	0.0699685	0.999772
Papd7	4.67835	5.64763	3.70907	-0.497397	0.197965	-1.812	0.0699862	0.999772
Usp24	6.11151	7.54349	4.67953	-0.589054	0.266119	-1.81188	0.0700051	0.999772
Pprc1	14.8562	17.8904	11.8219	-0.559042	0.231043	-1.81154	0.0700579	0.999772
Morc2a	11.9914	14.3599	9.62281	-0.532006	0.197868	-1.81093	0.0701521	0.999772
Defa2	884.449	1323.92	444.975	-1.57087	0.775493	-1.81019	0.0702666	0.999772
mt-Co2	54149.3	50271.9	58026.6	0.206958	0.213621	1.81011	0.0702788	0.999772
Zmynd8	16.6689	20.6499	12.688	-0.661446	0.199645	-1.80999	0.0702973	0.999772
Gm6377	0.158969	0.115597	0.20234	0.10803	0.658659	1.80971	0.0703411	0.999772
Ptk7	2.08527	2.50172	1.66882	-0.391863	0.195442	-1.80953	0.0703681	0.999772
Dram2	68.1111	64.4647	71.7575	0.15238	0.16234	1.8087	0.0704976	0.999772
Gm8520	0.319439	0.530582	0.108296	-0.465738	1.19228	-1.80849	0.0705304	0.999772
Cep250	5.38103	6.64068	4.12139	-0.577167	0.215017	-1.80826	0.0705662	0.999772
Sucla2	89.8947	86.513	93.2765	0.107401	0.183735	1.80821	0.0705737	0.999772
Ints3	20.3727	23.9358	16.8097	-0.48556	0.162582	-1.80812	0.0705873	0.999772
Dkk2	0.296124	0.229007	0.36324	0.149546	0.483846	1.80808	0.0705948	0.999772
Ube2e3	25.7567	25.3431	26.1702	0.0446018	0.168517	1.80789	0.0706241	0.999772
Noc2l	40.7719	48.4202	33.1236	-0.53433	0.175038	-1.80704	0.0707556	0.999772
Olfr744	1.18798	0.972589	1.40337	0.284967	0.426933	1.80696	0.0707686	0.999772
Gm43850	0.295877	0.518039	0.0737147	-0.499598	1.42748	-1.80671	0.0708081	0.999772
Sqor	39.3096	35.877	42.7423	0.246307	0.234307	1.80648	0.0708428	0.999772
Krcc1	46.151	43.1126	49.1894	0.186193	0.199723	1.8061	0.0709034	0.999772
Ube2a	52.3572	50.6541	54.0604	0.0921314	0.170296	1.80577	0.0709548	0.999772
Marc2	571.013	538.444	603.582	0.164463	0.238377	1.80555	0.0709888	0.999772
Inpp1	6.20926	6.13067	6.28785	0.0314563	0.212967	1.80479	0.071108	0.999772
Huwe1	19.1329	22.8158	15.4499	-0.533838	0.302807	-1.80461	0.0711355	0.999772
Lins1	2.8648	3.42013	2.30946	-0.417493	0.223082	-1.8046	0.0711378	0.999772
Pdcl3	62.1041	58.1574	66.0509	0.180699	0.237008	1.80442	0.0711657	0.999772
Naaladl1	331.934	301.246	362.622	0.266718	0.27448	1.8041	0.071216	0.999772
Mical3	3.63496	3.96666	3.30326	-0.206846	0.231563	-1.80389	0.0712486	0.999772
Cdh9	0.0745852	0.0292063	0.119964	0.12192	1.16656	1.80314	0.0713664	0.999772
Gm43951	0.0502065	0.0855387	0.0148743	-0.09711	1.26849	-1.80271	0.0714342	0.999772
Pkp1	9.2569	11.3304	7.18336	-0.591459	0.229681	-1.80268	0.0714392	0.999772
Adap1	66.2191	63.8735	68.5646	0.100725	0.183217	1.80264	0.0714454	0.999772
Rhob	24.4849	22.4269	26.5428	0.233513	0.260086	1.80256	0.071457	0.999772
Snx9	59.2161	56.7354	61.6969	0.118938	0.184099	1.80095	0.0717103	0.999772
Trim39	9.3588	11.0289	7.68867	-0.469301	0.181638	-1.80089	0.07172	0.999772
Atg3	24.99	23.6145	26.3654	0.152848	0.204322	1.80068	0.0717529	0.999772
Aamdc	72.6303	65.7685	79.4921	0.26968	0.261398	1.80017	0.0718341	0.999772
Bad	50.6118	47.2982	53.9253	0.1855	0.222786	1.79993	0.0718711	0.999772
Olfr410	0.0149412	0.0278483	0.002034	-0.0366959	1.90066	-1.79965	0.0719166	0.999772
Rassf10	0.373203	0.502214	0.244192	-0.271881	0.452347	-1.79935	0.0719632	0.999772
Scgn	1.59589	1.29789	1.89389	0.3327	0.432586	1.79918	0.0719906	0.999772
Frk	24.3736	23.6244	25.1227	0.0852117	0.173578	1.79898	0.0720224	0.999772
Pom121	11.8553	14.2161	9.49452	-0.535966	0.190093	-1.79878	0.0720541	0.999772
Mks1	4.39035	5.3689	3.4118	-0.529676	0.228446	-1.79833	0.0721241	0.999772
Bms1	12.0237	14.3	9.74733	-0.509553	0.18796	-1.79781	0.0722079	0.999772
Igkv13-85	0.380359	0.0596987	0.70102	0.682746	2.00891	1.79774	0.0722186	0.999772
9130019O22Rik	3.35555	3.1328	3.5783	0.147694	0.227058	1.79696	0.0723415	0.999772
Cytip	4.91409	4.01202	5.81617	0.443571	0.349842	1.79671	0.0723819	0.999772
B4galnt4	12.5475	14.5546	10.5404	-0.430648	0.178484	-1.79651	0.072413	0.999772
Pgam5	15.6968	18.896	12.4977	-0.559759	0.185274	-1.79617	0.0724675	0.999772
Vamp8	186.792	170.187	203.397	0.255801	0.244774	1.79613	0.0724745	0.999772
Gabarapl2	60.1835	56.5758	63.7912	0.170335	0.202655	1.79555	0.0725664	0.999772
Xpo4	9.95834	10.9287	8.98801	-0.256164	0.241438	-1.79517	0.0726261	0.999772
Sap30l	33.9948	31.8379	36.1517	0.178065	0.210766	1.79517	0.0726271	0.999772
Wars	34.2193	40.8587	27.5798	-0.550531	0.166001	-1.79502	0.0726507	0.999772
Gcn1l1	20.9593	24.578	17.3405	-0.47987	0.189286	-1.795	0.0726532	0.999772
Pim1	32.5079	31.4503	33.5655	0.0911011	0.17862	1.79462	0.0727144	0.999772
Mpp5	14.1532	13.3379	14.9685	0.15539	0.236644	1.79348	0.0728969	0.999772
Chuk	42.9858	41.7988	44.1727	0.0778797	0.154377	1.79335	0.0729169	0.999772
Gm15071	0.556936	0.332993	0.780879	0.41792	0.797636	1.79299	0.0729752	0.999772
Rassf3	16.895	16.4851	17.3049	0.0660985	0.161471	1.79266	0.0730278	0.999772
Pfas	11.0215	13.2479	8.79504	-0.540626	0.209319	-1.79227	0.0730904	0.999772
Gm13423	2.31312	1.90788	2.71837	0.354701	0.398537	1.79176	0.0731715	0.999772
Prss48	0.100548	0.188156	0.012941	-0.230174	1.93988	-1.79173	0.0731757	0.999772
Laptm4b	36.7004	34.9761	38.4248	0.132065	0.183649	1.79066	0.0733485	0.999772
Cmpk2	15.747	14.7407	16.7532	0.173579	0.26253	1.79022	0.0734191	0.999772
Hacl1	0.0392837	0	0.0785673	0.109116	2.46111	1.78973	0.0734978	0.999772
Gpr155	7.20179	6.27964	8.12394	0.325789	0.310547	1.78957	0.0735234	0.999772
Kri1	18.0503	20.1546	15.9461	-0.320016	0.164506	-1.78946	0.0735406	0.999772
Atp6ap2	54.9892	53.773	56.2053	0.0626848	0.158895	1.78943	0.0735452	0.999772
Chmp2b	68.8299	65.079	72.5808	0.155138	0.208417	1.78942	0.0735468	0.999772
Fras1	0.119951	0.083129	0.156774	0.0949015	0.554732	1.78937	0.0735546	0.999772
Hsd17b6	73.9003	67.731	80.0696	0.2382	0.249273	1.78927	0.073572	0.999772
Rfx5	4.07734	4.98778	3.1669	-0.523048	0.263794	-1.7885	0.0736956	0.999772
Gm340	0.986943	1.28937	0.684518	-0.442615	0.374356	-1.78806	0.0737657	0.999772
Cldn2	69.4629	84.2265	54.6992	-0.613647	0.198632	-1.7875	0.0738568	0.999772
Larp1b	71.0088	67.1386	74.8791	0.155232	0.218342	1.7871	0.0739211	0.999772
Synpo	31.456	28.9396	33.9724	0.224165	0.256001	1.78705	0.0739287	0.999772
Trdmt1	1.45414	1.28792	1.62035	0.195727	0.324504	1.78704	0.0739306	0.999772
Samd12	0.293285	0.471404	0.115166	-0.399934	0.438319	-1.78614	0.0740765	0.999772
Wbp2	66.7957	64.7022	68.8892	0.0891272	0.170215	1.78555	0.0741722	0.999772
Crem	3.28427	3.16996	3.39857	0.077001	0.249731	1.78554	0.0741743	0.999772
Gm5615	0.258736	0.187431	0.330042	0.163628	0.605449	1.78528	0.0742158	0.999772
Tspan7	50.8658	49.4928	52.2387	0.0763967	0.162669	1.78522	0.0742256	0.999772
Prokr2	0.382692	0.319445	0.44594	0.132076	0.394895	1.78512	0.0742421	0.999772
Cpsf1	49.7454	58.2635	41.2274	-0.488962	0.163823	-1.78465	0.0743184	0.999772
Gm14327	1.0168	0.776911	1.25669	0.344837	0.485226	1.78436	0.0743648	0.999772
Bub1	7.75111	9.16273	6.33948	-0.469539	0.209114	-1.78405	0.0744158	0.999772
Large2	6.5574	8.06768	5.04712	-0.584487	0.205083	-1.78356	0.0744956	0.999772
Gstt1	47.6989	42.6889	52.7088	0.297891	0.269535	1.78306	0.074576	0.999772
G530012D18Rik	1.97516	1.05817	2.89215	0.919209	0.852118	1.78248	0.0746716	0.999772
Myo5c	8.61594	10.5062	6.7257	-0.574672	0.266847	-1.78194	0.0747591	0.999772
Mphosph9	1.79338	2.13161	1.45516	-0.351088	0.276387	-1.7817	0.0747974	0.999772
Sgip1	5.05931	6.47342	3.64519	-0.686031	0.33374	-1.78157	0.0748194	0.999772
Spryd7	12.5942	11.6166	13.5718	0.207849	0.207109	1.78143	0.074843	0.999772
Cited2	22.3621	21.2969	23.4273	0.131647	0.180335	1.78113	0.0748913	0.999772
Tmem19	29.2142	27.2595	31.1688	0.186928	0.171642	1.78095	0.0749205	0.999772
Senp1	11.6671	13.6764	9.65784	-0.46158	0.201023	-1.78035	0.0750179	0.999772
Pitpna	218.063	208.421	227.706	0.127088	0.182647	1.77937	0.0751784	0.999772
Peg3	0.168497	0.129502	0.207493	0.096328	0.439096	1.77932	0.0751871	0.999772
Cdk2ap1	82.2606	96.0813	68.4399	-0.483428	0.173068	-1.77922	0.075204	0.999772
Dph1	7.83823	9.37332	6.30313	-0.506291	0.213916	-1.77831	0.0753524	0.999772
Wdr73	8.57137	10.2031	6.93965	-0.496751	0.201673	-1.77769	0.0754545	0.999772
Gm8203	41.1374	36.611	45.6638	0.311148	0.251743	1.77636	0.0756743	0.999772
Tnfrsf1b	3.91899	4.90241	2.93558	-0.58473	0.277931	-1.77615	0.0757076	0.999772
Gdf9	0.999526	0.839883	1.15917	0.230861	0.444989	1.77605	0.0757248	0.999772
Arhgef17	0.230959	0.325041	0.136876	-0.220962	0.641315	-1.77566	0.0757882	0.999772
Kalrn	20.6466	18.3749	22.9183	0.303926	0.300601	1.77555	0.075807	0.999772
Inhbb	0.0152757	0.00252267	0.0280287	0.0362456	1.93001	1.77541	0.07583	0.999772
Elmo3	25.5551	24.6534	26.4567	0.0980099	0.189009	1.77462	0.0759602	0.999772
Gtf3c5	10.1764	11.9364	8.41642	-0.458185	0.159158	-1.77448	0.0759833	0.999772
Rbm12	4.38559	5.34618	3.425	-0.520211	0.168813	-1.77436	0.0760044	0.999772
Gm14398	0.205993	0.336844	0.075142	-0.314304	1.13742	-1.77407	0.0760521	0.999772
Sar1b	133.031	124.066	141.997	0.193299	0.218653	1.77396	0.0760706	0.999772
Ambp	0.682879	0.421457	0.9443	0.45188	0.639085	1.77392	0.0760759	0.999772
Myo15b	352.75	317.772	387.728	0.286236	0.207389	1.77373	0.076108	0.999772
Adam23	0.272864	0.235947	0.309781	0.0837083	0.413866	1.77368	0.0761154	0.999772
Abca13	0.00871317	0.0174263	0	-0.0249243	2.25538	-1.7736	0.0761295	0.999772
Ankrd27	7.45098	8.93821	5.96376	-0.51312	0.205773	-1.77338	0.0761666	0.999772
Mapk4	0.67216	0.568387	0.775933	0.179296	0.379384	1.77285	0.0762543	0.999772
Sirt3	12.9777	12.2073	13.748	0.159187	0.207151	1.77225	0.0763537	0.999772
Sstr1	0.168657	0.086554	0.25076	0.203045	1.00499	1.77203	0.0763904	0.999772
Ttr	3.679	3.10194	4.25606	0.357676	0.3771	1.77189	0.0764136	0.999772
Slc1a4	1.7414	2.24537	1.23743	-0.53654	0.351269	-1.77172	0.0764413	0.999772
Ighv5-16	0.232713	0	0.465427	0.551321	2.30083	1.77164	0.076454	0.999772
Tmem174	0.135374	0.20752	0.063227	-0.183598	0.830716	-1.77127	0.0765156	0.999772
Rnf125	7.06352	9.04176	5.08528	-0.722616	0.359606	-1.77098	0.0765646	0.999772
Lrp12	5.58506	4.96637	6.20375	0.271895	0.270154	1.77037	0.076665	0.999772
Tmem86a	55.7817	51.5974	59.966	0.213013	0.24053	1.77015	0.0767021	0.999772
Selenbp1	31.1761	29.9067	32.4456	0.113897	0.187209	1.76989	0.0767463	0.999772
Nectin1	6.57428	8.15442	4.99413	-0.610918	0.259309	-1.76949	0.0768119	0.999772
Ces1e	12.1652	15.2156	9.11472	-0.68093	0.318508	-1.76937	0.0768315	0.999772
Olfr1264	1.13359	0.937255	1.32993	0.266273	0.407959	1.76911	0.0768758	0.999772
Mast1	0.52104	0.61955	0.42253	-0.187134	0.401236	-1.76906	0.0768831	0.999772
Polr3a	4.80124	6.07101	3.53147	-0.641937	0.222039	-1.76851	0.0769749	0.999772
Fam220-ps	0.237277	0.085297	0.389256	0.356223	1.27428	1.76849	0.0769797	0.999772
Igkv1-110	1.95562	3.19685	0.714394	-1.29161	1.1059	-1.76767	0.0771168	0.999772
Rab11a	130.95	130.423	131.476	0.0115132	0.166992	1.76728	0.0771815	0.999772
Slc25a11	83.7876	81.7555	85.8198	0.0691689	0.164086	1.76699	0.0772306	0.999772
Erp44	52.0446	50.8036	53.2857	0.0675217	0.173898	1.7667	0.0772792	0.999772
Cpeb2	5.45926	5.2957	5.62282	0.0730803	0.206212	1.76645	0.077321	0.999772
Anks4b	41.1736	38.9277	43.4195	0.153803	0.208099	1.76626	0.0773529	0.999772
Slc27a2	41.235	39.4643	43.0056	0.121037	0.180169	1.76565	0.077454	0.999772
Gm15042	0.173086	0.30592	0.0402523	-0.328133	1.47628	-1.76546	0.0774871	0.999772
Ugcg	28.6688	27.9382	29.3995	0.0710724	0.198694	1.76493	0.0775749	0.999772
Olfr1454	0.0281723	0.05106	0.00528467	-0.0642409	1.70805	-1.7646	0.0776317	0.999772
Dhx9	42.2365	50.8994	33.5736	-0.586047	0.205804	-1.76413	0.0777105	0.999772
Eaf2	0.472115	0.672553	0.271677	-0.39532	0.601789	-1.76394	0.0777423	0.999772
Atr	4.18772	5.08681	3.28864	-0.505166	0.269499	-1.76375	0.0777741	0.999772
Ttc27	6.66235	7.98111	5.34359	-0.501594	0.19613	-1.76348	0.0778197	0.999772
Ccl25	456.381	421.803	490.959	0.218551	0.233549	1.76294	0.0779105	0.999772
Pagr1b	3.55409	4.92534	2.18284	-0.896582	0.538691	-1.76294	0.0779111	0.999772
Pan3	16.8912	20.3792	13.4031	-0.569827	0.184089	-1.76194	0.07808	0.999772
Ccdc107	95.9542	131.602	60.3065	-1.11299	0.368887	-1.7615	0.0781539	0.999772
Gm20425	0.0301638	0.0603277	0	-0.0845102	2.7451	-1.76149	0.0781549	0.999772
Pccb	52.3875	48.4887	56.2863	0.211092	0.263749	1.76078	0.0782757	0.999772
Cttnbp2nl	4.49192	5.43543	3.5484	-0.500677	0.241149	-1.76045	0.0783318	0.999772
Fth1	2114.38	1946.86	2281.89	0.228967	0.241835	1.76024	0.0783668	0.999772
Ifit2	1.46078	1.35606	1.56551	0.122871	0.254311	1.76012	0.0783871	0.999772
Bbc3	5.1675	6.54789	3.78711	-0.656918	0.299951	-1.76012	0.0783875	0.999772
Gm13195	1.92699	0.918679	2.9353	1.03636	1.02918	1.75972	0.0784552	0.999772
Ddx10	8.99827	10.7057	7.29081	-0.497631	0.187145	-1.75954	0.0784853	0.999772
Them4	8.11915	7.63793	8.60038	0.152406	0.214954	1.75928	0.0785297	0.999772
Tle1	29.4719	29.7181	29.2258	-0.0233053	0.160783	1.75877	0.0786173	0.999772
Gm29609	0.14252	0.224149	0.0608913	-0.206502	1.08544	-1.75874	0.0786223	0.999772
AC126553.3	3.37888	1.37116	5.38661	1.42946	1.18095	1.75629	0.0790391	0.999772
P2ry4	0.173976	0.261211	0.086741	-0.214802	0.752191	-1.75627	0.0790425	0.999772
Etv6	10.1809	12.1949	8.16689	-0.52548	0.178555	-1.75625	0.0790461	0.999772
Eml4	17.211	20.5819	13.84	-0.540331	0.201114	-1.75599	0.0790903	0.999772
Nt5c3b	10.6268	12.5799	8.67375	-0.489322	0.201123	-1.75589	0.0791071	0.999772
Gnao1	0.850032	0.666779	1.03328	0.28675	0.385493	1.75475	0.0793023	0.999772
Gal3st2c	0.390812	0.359233	0.422391	0.0655246	0.266014	1.75441	0.07936	0.999772
Fbxo6	16.7745	15.1921	18.3569	0.257557	0.256961	1.75432	0.0793765	0.999772
Clcn6	0.835054	0.985172	0.684936	-0.23657	0.310966	-1.75402	0.0794273	0.999772
Wdr3	10.8666	12.8026	8.93055	-0.474998	0.161425	-1.754	0.0794308	0.999772
Zfp36	75.2726	72.0573	78.488	0.121709	0.214022	1.75316	0.0795741	0.999772
Dnajc25	7.67415	7.00814	8.34016	0.221981	0.18305	1.75229	0.0797246	0.999772
Slc6a15	0.0271245	0.00458033	0.0496687	0.0633411	1.94646	1.75183	0.0798033	0.999772
Exosc10	19.1915	21.9539	16.4291	-0.397246	0.157034	-1.75151	0.0798584	0.999772
Eif4g3	13.747	15.7236	11.7704	-0.389085	0.174054	-1.75127	0.0798994	0.999772
Mcph1	3.50942	4.34813	2.6707	-0.542977	0.229879	-1.75124	0.0799053	0.999772
Atp5c1	355.48	341.551	369.41	0.112806	0.182389	1.75053	0.0800265	0.999772
Pip4k2b	1.83194	2.27465	1.38923	-0.454794	0.270937	-1.74949	0.0802066	0.999772
Tmem9b	34.3208	33.4003	35.2414	0.0752189	0.160447	1.74921	0.0802552	0.999772
Sprr2b	0.132836	0.24582	0.019853	-0.288734	1.99558	-1.74892	0.0803055	0.999772
Cnep1r1	28.8957	27.5598	30.2316	0.129024	0.191891	1.74881	0.0803246	0.999772
Ankrd13b	6.46611	7.75708	5.17515	-0.503975	0.189703	-1.74879	0.080327	0.999772
Gm10184	0.0571418	0.003311	0.110973	0.147054	2.40122	1.74837	0.0803994	0.999772
Rbbp8nl	0.943498	1.19669	0.690303	-0.378052	0.326488	-1.74792	0.0804775	0.999772
Rab17	35.1514	33.1776	37.1251	0.157689	0.230073	1.74707	0.0806248	0.999772
Trp53inp2	16.6543	16.5258	16.7827	0.0209941	0.172908	1.74698	0.0806402	0.999772
Hyi	35.4699	31.6555	39.2844	0.302894	0.276736	1.74589	0.08083	0.999772
Mylpf	8.3536	7.56887	9.13833	0.242644	0.309532	1.74529	0.080935	0.999772
Eme2	8.50132	10.4097	6.59294	-0.58753	0.242518	-1.74504	0.0809787	0.999772
Itga2	5.35823	6.66369	4.05278	-0.600962	0.2751	-1.74485	0.0810104	0.999772
Aplp1	40.9769	37.4937	44.4601	0.239979	0.272093	1.74476	0.0810273	0.999772
Atp6v1b2	33.0979	32.7212	33.4746	0.0318751	0.14403	1.74467	0.0810432	0.999772
Bcl2l11	3.26953	3.26562	3.27343	0.00263904	0.206933	1.74409	0.0811437	0.999772
Lpgat1	46.0686	43.6933	48.444	0.145739	0.231834	1.74399	0.0811612	0.999772
Chil3	0.13322	0.0641017	0.202338	0.176207	1.1315	1.74338	0.0812677	0.999772
Smarcc1	15.8767	19.005	12.7485	-0.541087	0.212381	-1.74332	0.0812784	0.999772
Thada	1.36567	1.71493	1.01641	-0.429126	0.296184	-1.74283	0.081363	0.999772
Gm5605	1.17668	0.842701	1.51065	0.44624	0.6066	1.74237	0.0814444	0.999772
Zfp507	9.1583	8.56618	9.75043	0.168379	0.278252	-1.74126	0.0816372	0.999772
Ergic2	60.9108	61.6674	60.1542	-0.0352636	0.14908	1.74086	0.0817082	0.999772
Sptssa	94.6563	90.1927	99.1199	0.134739	0.201133	1.74077	0.0817239	0.999772
L1cam	22.0241	27.566	16.4821	-0.708419	0.301266	-1.74073	0.0817307	0.999772
Ndnf	0.148535	0.199931	0.097139	-0.129205	0.426655	-1.74023	0.0818178	0.999772
Mro	9.09787	8.86078	9.33495	0.0677572	0.198319	1.74014	0.0818347	0.999772
Cyb5a	436.894	405.349	468.438	0.208213	0.234948	1.74008	0.0818454	0.999772
Gm14917	0.550659	0.421186	0.680132	0.241479	0.50173	1.74007	0.0818464	0.999772
Pck1	123.402	86.8042	160	0.8747	0.644024	1.73994	0.0818691	0.999772
Rab18	36.8202	36.3682	37.2722	0.034487	0.147599	1.73989	0.0818778	0.999772
Tvp23b	18.9182	18.0666	19.7698	0.12344	0.1941	1.73965	0.0819212	0.999772
Mlh3	2.22431	2.70975	1.73887	-0.437738	0.27612	-1.73955	0.0819373	0.999772
Rnf115	27.7084	26.7938	28.6231	0.0919595	0.176231	1.73903	0.0820301	0.999772
Magee2	0.0424833	0.0791783	0.00578833	-0.101607	2.13397	-1.73888	0.0820561	0.999772
Noc4l	21.8145	25.7294	17.8995	-0.500079	0.192349	-1.73857	0.0821109	0.999772
Cdkn2aip	7.24488	7.18757	7.30218	0.0200537	0.162732	1.7382	0.0821753	0.999772
Gm8318	1.38043	1.92148	0.83938	-0.66748	0.553883	-1.73759	0.0822835	0.999772
Rps13-ps4	2.80937	3.93288	1.68587	-0.877043	0.605344	-1.73718	0.0823548	0.999772
Vpreb1	0.332578	0.549211	0.115945	-0.473267	1.13881	-1.73672	0.0824367	0.999772
Defa33	290.321	452.772	127.869	-1.81606	0.939948	-1.73666	0.0824477	0.999772
Ces1d	3.37896	2.99101	3.76691	0.256301	0.371049	1.73626	0.0825182	0.999772
Spry4	0.395754	0.534597	0.256912	-0.287977	0.468999	-1.73612	0.0825422	0.999772
Tmcc1	16.2686	15.3776	17.1596	0.149003	0.193346	1.73584	0.0825917	0.999772
Gabrd	0.201276	0.123336	0.279216	0.18747	0.732629	1.73553	0.0826462	0.999772
Setdb1	10.2744	12.3282	8.22054	-0.531562	0.188846	-1.73553	0.0826472	0.999772
Lsmem1	0.361886	0.239466	0.484306	0.26007	0.671985	1.73513	0.0827183	0.999772
Mkl2	5.31129	6.43225	4.19033	-0.517974	0.280488	-1.73509	0.082724	0.999772
Guca2a	370.409	318.641	422.177	0.404807	0.336218	1.73501	0.0827383	0.999772
Twf2	9.54488	10.9986	8.0912	-0.40032	0.194117	-1.73476	0.0827835	0.999772
Noc3l	5.73963	6.85459	4.62467	-0.481768	0.19459	-1.73429	0.082866	0.999772
Atg4a	6.45752	6.13175	6.7833	0.126127	0.214275	1.73428	0.0828689	0.999772
Angptl4	34.7153	28.6454	40.7851	0.495179	0.41391	1.73368	0.082975	0.999772
Spen	7.53048	9.54573	5.51524	-0.694768	0.269645	-1.73347	0.0830125	0.999772
Slc5a3	0.738169	0.920848	0.555489	-0.304375	0.276263	-1.73315	0.0830681	0.999772
Myh11	0.0301242	0.0161087	0.0441397	0.03926	0.983392	1.73305	0.0830865	0.999772
Nudt10	0.0333815	0.066763	0	-0.0932397	2.30835	-1.733	0.0830948	0.999772
Asb4	0.0631932	0.0948813	0.031505	-0.0860237	1.06344	-1.73258	0.08317	0.999772
Lipa	16.9296	14.6938	19.1654	0.361693	0.338534	1.73256	0.0831744	0.999772
Slc43a2	89.5367	85.6498	93.4237	0.123953	0.242301	1.73241	0.0832009	0.999772
Mcat	10.7354	12.7158	8.75512	-0.491604	0.197783	-1.73228	0.0832231	0.999772
Zfp61	1.40844	1.18499	1.63188	0.268467	0.345846	1.73215	0.083247	0.999772
Gm8054	0.181059	0.362117	0	-0.445851	2.332	-1.73154	0.0833547	0.999772
Zfp937	2.06492	1.85206	2.27779	0.200719	0.295446	1.73114	0.0834268	0.999772
Rad52	7.22171	8.71884	5.72459	-0.531338	0.217595	-1.73109	0.0834353	0.999772
Pdk2	46.0005	43.6152	48.3857	0.146559	0.216869	1.73094	0.0834621	0.999772
Scrt1	0.0466602	0.0769367	0.0163837	-0.0834883	1.2425	-1.73067	0.0835103	0.999772
Ttc33	8.51388	8.06841	8.95936	0.135204	0.216263	1.73038	0.0835618	0.999772
Prkdc	1.30471	1.58967	1.01975	-0.358592	0.232667	-1.72986	0.0836549	0.999772
Ammecr1	3.80757	4.55804	3.05709	-0.45413	0.194384	-1.72941	0.0837352	0.999772
Usp37	14.3648	13.7227	15.0069	0.120652	0.210734	1.7293	0.0837557	0.999772
Fads1	22.4871	27.4188	17.5553	-0.615012	0.237767	-1.72903	0.0838035	0.999772
Chst2	0.123687	0.097455	0.149919	0.06737	0.501195	1.72856	0.0838881	0.999772
Ifi214	0.113913	0.165168	0.0626577	-0.132861	0.861876	-1.7285	0.0838994	0.999772
Ddi2	16.5047	20.5491	12.4604	-0.678909	0.22474	-1.72772	0.0840383	0.999772
Mybbp1a	50.9958	58.197	43.7946	-0.402199	0.16889	-1.7275	0.0840776	0.999772
Srsf5	275.67	271.717	279.622	0.041227	0.158243	1.72726	0.0841212	0.999772
Prmt2	4.97692	4.51497	5.43886	0.223452	0.268517	1.72695	0.0841761	0.999772
Klf4	56.2008	50.6521	61.7496	0.28078	0.301463	1.72693	0.0841799	0.999772
Ncoa5	12.415	14.8024	10.0276	-0.519031	0.159566	-1.72643	0.0842705	0.999772
Ypel3	12.9062	11.8614	13.951	0.217194	0.223982	1.72619	0.0843131	0.999772
Fmnl3	0.30897	0.427915	0.190026	-0.262917	0.483435	-1.72551	0.0844353	0.999772
AC125311.2	0.143888	0.227292	0.0604837	-0.210757	0.985065	-1.72514	0.0845023	0.999772
Cdv3	47.7679	54.7323	40.8035	-0.414888	0.155796	-1.7249	0.0845448	0.999772
Trim30a	5.83677	5.60326	6.07028	0.0985875	0.374983	1.72471	0.0845799	0.999772
Tmlhe	15.6397	14.3186	16.9608	0.22957	0.261685	1.724	0.0847074	0.999772
Tppp	1.49818	1.16811	1.82826	0.383477	0.494509	1.72368	0.0847662	0.999772
Prkce	3.86219	3.67022	4.05416	0.11398	0.212373	1.72347	0.0848044	0.999772
Rpl3-ps2	0.429425	0.614002	0.244847	-0.374674	0.644228	-1.72251	0.0849765	0.999772
Sgsm2	3.3292	3.92814	2.73027	-0.401763	0.181013	-1.72218	0.0850377	0.999772
Foxa3	6.71203	8.14399	5.28008	-0.542042	0.226105	-1.72208	0.0850546	0.999772
Spag5	14.8848	17.3816	12.388	-0.457319	0.187284	-1.72175	0.0851157	0.999772
Sesn2	4.96426	6.3375	3.59102	-0.676473	0.353325	-1.72121	0.0852128	0.999772
Hist1h4h	2.65033	3.97626	1.32441	-1.0982	0.80138	-1.72036	0.0853677	0.999772
Slc4a5	6.09432	5.34035	6.84829	0.307817	0.285557	1.72031	0.0853757	0.999772
Pidd1	8.31053	10.1399	6.4812	-0.574388	0.209471	-1.72015	0.0854044	0.999772
Snapc5	25.8972	24.181	27.6134	0.184355	0.229954	1.72004	0.0854257	0.999772
Nup210	12.3352	14.0165	10.6539	-0.365733	0.250151	-1.7199	0.0854502	0.999772
Zcchc2	3.57254	4.47997	2.66511	-0.580311	0.221249	-1.71987	0.0854554	0.999772
A130006I12Rik	0.968074	0.523494	1.41265	0.663238	0.90775	1.71969	0.0854881	0.999772
Aldh6a1	5.5405	5.28442	5.79659	0.113032	0.203648	1.71961	0.085503	0.999772
Abcb9	5.06642	4.91319	5.21965	0.0728968	0.197789	1.7192	0.0855782	0.999772
Uty	5.65404	4.94703	6.36106	0.307743	0.38341	1.71887	0.0856378	0.999772
Kcnj5	0.0469877	0.0276207	0.0663547	0.0533795	1.04889	1.7187	0.0856696	0.999772
Hrh3	0.107832	0.043656	0.172008	0.167336	1.16494	1.71847	0.0857113	0.999772
Pgrmc1	130.496	122.248	138.745	0.181232	0.223618	1.71769	0.0858535	0.999772
Aldob	1117.41	1067.1	1167.72	0.129881	0.206168	1.71766	0.0858577	0.999772
Gm48494	0.989221	0.0494643	1.92898	1.48074	2.42058	1.71725	0.0859339	0.999772
BC048403	1.83374	2.213	1.45449	-0.388501	0.284475	-1.71718	0.0859463	0.999772
Mak16	22.5558	27.068	18.0435	-0.559627	0.180935	-1.71701	0.0859776	0.999772
Gm11668	0.379844	0.608207	0.151481	-0.481962	1.05009	-1.71691	0.0859961	0.999772
Cdc14a	4.44171	4.35243	4.53098	0.0473402	0.195427	1.71641	0.0860876	0.999772
Stil	2.71312	3.3137	2.11255	-0.470826	0.266221	-1.71576	0.0862067	0.999772
Setd1a	9.71418	11.1497	8.27862	-0.388944	0.201773	-1.71544	0.0862652	0.999772
Rab5c	127.64	122.075	133.205	0.124901	0.197269	1.71527	0.0862949	0.999772
Fam69a	3.24115	3.34766	3.13463	-0.072482	0.227097	1.71493	0.0863583	0.999772
Trmt12	1.41125	1.70016	1.12233	-0.347392	0.220275	-1.71491	0.086361	0.999772
Olfr479	1.0091	0.848812	1.16939	0.230693	0.372987	1.7143	0.0864736	0.999772
Abcc3	26.171	30.5184	21.8237	-0.465662	0.290822	-1.71414	0.0865036	0.999772
Gm11821	0.372988	0.565754	0.180222	-0.4078	0.873279	-1.7141	0.0865103	0.999772
Igf1r	1.40858	1.68772	1.12945	-0.335906	0.24377	-1.71374	0.0865765	0.999772
Gm46432	2.25168	3.10244	1.40092	-0.772896	0.585493	-1.71326	0.0866641	0.999772
Gal3st1	17.613	16.8922	18.3338	0.111789	0.19052	1.71325	0.0866664	0.999772
Adamts16	0.056707	0.095379	0.018035	-0.105643	1.46368	-1.71248	0.0868077	0.999772
Tcerg1	16.567	19.7648	13.3693	-0.531154	0.192454	-1.7123	0.0868414	0.999772
Arhgap39	8.05602	9.26477	6.84726	-0.38744	0.187311	-1.71192	0.0869118	0.999772
Syne4	4.86312	6.04361	3.68263	-0.588996	0.417493	-1.71124	0.0870376	0.999772
Gm14048	0.459188	0.679403	0.238974	-0.438803	0.774329	-1.71121	0.0870419	0.999772
Lss	8.59051	10.8344	6.34659	-0.687844	0.267179	-1.71108	0.0870661	0.999772
Zfp64	9.17136	10.5556	7.78713	-0.395125	0.172273	-1.71083	0.0871131	0.999772
Prrc2c	20.5739	25.0735	16.0744	-0.610745	0.282564	-1.71061	0.0871534	0.999772
Ubap2	20.617	24.8537	16.3803	-0.572922	0.226649	-1.71046	0.08718	0.999772
Gm47355	0.844901	1.17082	0.518984	-0.515132	0.545047	-1.70905	0.0874411	0.999772
Akap1	23.623	28.0647	19.1814	-0.526242	0.156775	-1.70897	0.0874557	0.999772
Fdx1	28.2264	26.1946	30.2583	0.200916	0.239023	1.70863	0.0875195	0.999772
Cdkn1c	5.01949	4.34507	5.69392	0.324643	0.355027	1.70782	0.0876702	0.999772
Fam183b	3.70657	2.89723	4.5159	0.501147	0.473197	1.70742	0.0877448	0.999772
Gipc2	122.71	115.325	130.096	0.172455	0.223696	1.70723	0.0877794	0.999772
Serpinf2	0.804552	0.668021	0.941084	0.218725	0.480751	1.70723	0.0877795	0.999772
Vps28	110.648	103.734	117.562	0.178915	0.208984	1.70687	0.0878468	0.999772
Selenok	53.7988	49.2675	58.3301	0.239137	0.232886	1.70682	0.087855	0.999772
Atp5g3	1245.23	1173.35	1317.11	0.166612	0.205006	1.70661	0.0878955	0.999772
1810018F18Rik	0.148175	0.081332	0.215018	0.168168	0.955207	1.70598	0.0880119	0.999772
Mllt1	13.9073	16.2581	11.5564	-0.458848	0.156801	-1.70577	0.0880501	0.999772
Ero1lb	4.52189	3.98587	5.05791	0.280974	0.260747	1.7056	0.088083	0.999772
Atp5j	354.26	333.228	375.291	0.171017	0.220696	1.70556	0.0880893	0.999772
Gm10259	0.0620292	0.124058	0	-0.168717	2.78432	-1.70549	0.0881031	0.999772
Sgms2	16.0813	16.6358	15.5267	-0.093714	0.195844	1.70533	0.0881326	0.999772
Ift27	7.83826	9.53382	6.14269	-0.560488	0.234026	-1.7049	0.0882122	0.999772
Slc2a9	11.4054	10.9654	11.8454	0.102391	0.237837	1.70411	0.0883602	0.999772
Adat1	2.75332	3.30297	2.20367	-0.42561	0.223639	-1.70385	0.0884098	0.999772
Ears2	8.06085	9.75838	6.36332	-0.547031	0.212942	-1.70364	0.0884486	0.999772
Pex7	16.9008	16.7552	17.0464	0.0234695	0.168753	1.70233	0.0886938	0.999772
A430033K04Rik	1.69677	2.08608	1.30746	-0.419473	0.254732	-1.70207	0.0887421	0.999772
Synj2bp	32.3053	30.8723	33.7383	0.124224	0.208009	1.70186	0.0887821	0.999772
Reep4	37.0444	42.6981	31.3907	-0.431991	0.15419	-1.70185	0.0887839	0.999772
Lpcat4	13.0154	16.6163	9.41455	-0.758314	0.270886	-1.70157	0.0888359	0.999772
Cstf2	13.8763	16.6382	11.1144	-0.541982	0.203936	-1.70055	0.0890284	0.999772
1700001O22Rik	1.37739	1.84732	0.907464	-0.577949	0.424649	-1.70041	0.0890546	0.999772
Zfp609	4.01438	5.10831	2.92044	-0.639758	0.293016	-1.70016	0.0891009	0.999772
Stac3	1.15663	1.06315	1.25011	0.12515	0.461852	1.70011	0.0891096	0.999772
Ckap5	8.08729	10.1697	6.00491	-0.673149	0.267087	-1.7001	0.0891125	0.999772
Gng5	196.697	186.154	207.239	0.154012	0.192337	1.69944	0.0892357	0.999772
Arpc1a	67.1897	65.3746	69.0048	0.0768226	0.175354	1.69932	0.0892595	0.999772
Tmem14a	3.87289	3.52363	4.22214	0.20716	0.263535	1.69895	0.089329	0.999772
Srm	30.2612	37.1761	23.3462	-0.648973	0.251365	-1.69865	0.0893844	0.999772
Epop	1.29804	1.64993	0.946154	-0.445329	0.346458	-1.69856	0.0894022	0.999772
Kdm1a	18.7855	21.8217	15.7493	-0.44631	0.157514	-1.69846	0.0894204	0.999772
Plxnd1	2.69005	3.1013	2.2788	-0.322914	0.345088	-1.69821	0.0894678	0.999772
Shtn1	9.82804	11.6029	8.05317	-0.47726	0.175841	-1.69723	0.0896536	0.999772
Arl6ip6	13.1825	13.453	12.912	-0.0550426	0.167717	1.6971	0.0896777	0.999772
Cox7a1	328.207	290.873	365.542	0.328638	0.267525	1.69611	0.089865	0.999772
Pdcd5-ps	1.5594	3.1188	0	-2.04222	3.91147	-1.69573	0.0899364	0.999772
Knl1	2.87153	3.58241	2.16065	-0.535886	0.276808	-1.69567	0.0899485	0.999772
Btaf1	5.39586	6.64245	4.14927	-0.569667	0.269166	-1.6949	0.0900946	0.999772
Trim31	52.5943	50.7953	54.3934	0.0968947	0.18185	1.69445	0.0901789	0.999772
Crb3	63.7419	62.0931	65.3907	0.0734974	0.189818	1.69399	0.0902673	0.999772
Atm	2.3081	2.58992	2.02628	-0.246404	0.388434	-1.69331	0.090397	0.999772
Nde1	12.904	15.3953	10.4128	-0.522639	0.184206	-1.69304	0.0904482	0.999772
Ylpm1	12.7331	13.8253	11.6409	-0.229969	0.226289	-1.69264	0.0905244	0.999772
Wdr34	4.25386	5.22123	3.28649	-0.537403	0.249888	-1.69249	0.0905532	0.999772
Kpna2	83.1323	97.1583	69.1064	-0.485564	0.154478	-1.69175	0.0906934	0.999772
Cntrl	9.20397	10.7029	7.70502	-0.426949	0.226612	-1.69172	0.0906996	0.999772
Sdccag8	9.35185	7.66709	11.0366	0.473809	0.248014	1.69161	0.0907203	0.999772
Utp4	13.8292	16.4132	11.2452	-0.507958	0.18563	-1.69155	0.0907318	0.999772
Nrep	1.47271	1.26002	1.68539	0.248799	0.37402	1.69123	0.090793	0.999772
Papss1	35.6986	33.603	37.7943	0.164948	0.224049	1.69075	0.0908846	0.999772
Ghr	3.33165	2.93515	3.72815	0.264857	0.339063	1.68988	0.0910517	0.999772
Sdhd	321.032	311.017	331.048	0.0897657	0.177936	1.68982	0.091062	0.999772
Cox6c	732.633	663.259	802.008	0.273669	0.247575	1.689	0.0912188	0.999772
Mttp	471.46	444.718	498.201	0.163489	0.221577	1.68892	0.0912342	0.999772
Arntl	11.9667	14.0931	9.84031	-0.47748	0.186562	-1.68863	0.0912899	0.999772
Crat	38.9821	37.0691	40.8952	0.138167	0.202623	1.68825	0.0913632	0.999772
Dhx30	21.744	24.6211	18.867	-0.366959	0.154618	-1.68793	0.0914243	0.999772
Yif1a	50.2458	48.6331	51.8584	0.0908301	0.18211	1.68761	0.091487	0.999772
Ddx56	28.8973	34.3284	23.4662	-0.530042	0.19795	-1.68718	0.0915693	0.999772
Aldh9a1	139.056	136.061	142.051	0.0617046	0.176758	1.68701	0.0916022	0.999772
Tacc3	32.3868	38.6735	26.1	-0.549882	0.203069	-1.68693	0.0916164	0.999772
9230113P08Rik	0.0651923	0.120098	0.0102867	-0.14886	1.87131	-1.68678	0.0916456	0.999772
Uqcrb	376.887	342.208	411.566	0.265539	0.254161	1.68676	0.0916497	0.999772
D3Ertd254e	1.00158	1.30941	0.693741	-0.447311	0.232561	-1.68663	0.0916744	0.999772
St3gal1	2.92514	2.40924	3.44103	0.381443	0.377234	1.68646	0.0917066	0.999772
Car12	7.97377	9.67061	6.27692	-0.552242	0.214241	-1.68591	0.0918141	0.999772
Mb21d1	3.46819	4.11587	2.82051	-0.421213	0.189351	-1.68529	0.0919318	0.999772
Plekha5	20.4505	24.319	16.5819	-0.526134	0.215966	-1.68527	0.0919374	0.999772
Cox7c	633.721	565.39	702.053	0.311838	0.276871	1.68468	0.0920495	0.999772
Taf1a	8.91849	10.749	7.08798	-0.538685	0.23144	-1.68457	0.0920721	0.999772
Luc7l	25.9058	29.6557	22.1559	-0.404774	0.159612	-1.68405	0.0921722	0.999772
Adat3	2.44405	3.08486	1.80324	-0.543192	0.32707	-1.68401	0.09218	0.999772
Arpc5	124.612	121.389	127.836	0.0740621	0.172457	1.68398	0.0921854	0.999772
Pcyt2	237.229	233.361	241.097	0.0468487	0.160704	1.68387	0.0922073	0.999772
Defa26	94.696	117.599	71.7936	-0.704203	0.333258	-1.68369	0.092241	0.999772
Map1lc3b	39.1452	37.5349	40.7554	0.1158	0.172474	1.68347	0.0922841	0.999772
Acy1	122.512	118.239	126.786	0.0998748	0.210567	1.68312	0.0923526	0.999772
Bcl9	6.63094	8.03549	5.2264	-0.537206	0.239701	-1.68295	0.0923856	0.999772
Irs1	0.0395037	0.0245477	0.0544597	0.0415168	0.805246	1.6828	0.092414	0.999772
Nat8f4	39.7983	37.3023	42.2944	0.176747	0.226003	1.68277	0.0924202	0.999772
Gnpat	26.5418	31.651	21.4326	-0.541528	0.160473	-1.68236	0.0924989	0.999772
Apoa4	3215.24	2726.79	3703.68	0.441615	0.379683	1.68202	0.0925641	0.999772
Dlst	170.079	167.283	172.876	0.0471666	0.158797	1.68158	0.0926497	0.999772
Cdip1	30.7421	30.4345	31.0497	0.0279635	0.151232	1.68088	0.092786	0.999772
Plppr4	0.0762447	0.0572447	0.0952447	0.0509439	0.690847	1.6806	0.09284	0.999772
Cxcr3	0.206924	0.114714	0.299133	0.220875	0.912592	1.68041	0.0928784	0.999772
Rassf4	5.71927	7.30683	4.1317	-0.694861	0.315901	-1.68009	0.0929394	0.999772
Snx18	5.65158	5.51874	5.78442	0.0576316	0.166813	1.68004	0.0929497	0.999772
Gm10025	1.39136	2.14176	0.640947	-0.937046	0.951313	-1.67977	0.0930013	0.999772
Card19	29.3339	26.0857	32.5821	0.310161	0.292984	1.67892	0.0931684	0.999772
Trim12c	10.9567	9.95444	11.9589	0.242431	0.28005	1.67851	0.0932471	0.999772
Paqr8	0.782362	1.01842	0.546306	-0.384399	0.326157	-1.67815	0.0933184	0.999772
C2cd2l	39.7538	40.0145	39.493	-0.0184627	0.206891	1.67802	0.0933441	0.999772
Me2	176.451	170.219	182.683	0.10137	0.191449	1.67765	0.0934162	0.999772
Lmbrd1	23.6937	24.4169	22.9704	-0.0845321	0.192792	1.67758	0.0934293	0.999772
Coq10a	11.823	11.5358	12.1102	0.064642	0.212242	1.67723	0.0934978	0.999772
Kdelr2	94.0922	91.3929	96.7915	0.0819266	0.184352	1.67692	0.0935589	0.999772
Exd2	6.16414	7.42744	4.90084	-0.514173	0.185921	-1.67683	0.0935751	0.999772
Elp2	17.7863	20.812	14.7606	-0.468799	0.16198	-1.6757	0.0937961	0.999772
Acvr2a	6.67443	6.44421	6.90466	0.0865847	0.199298	1.6755	0.0938369	0.999772
Sox6	3.91807	3.89435	3.94179	0.0139154	0.230848	1.67539	0.0938576	0.999772
Kif27	0.762876	0.661734	0.864017	0.165726	0.334312	1.67533	0.0938702	0.999772
Kpnb1	69.6834	83.4113	55.9556	-0.567599	0.175889	-1.67519	0.0938968	0.999772
Fzd9	0.276463	0.386498	0.166427	-0.249349	0.607629	-1.67518	0.0938993	0.999772
Gm20796	1.82605	0.915908	2.73619	0.963541	1.04532	1.6745	0.0940316	0.999772
Nes	0.0375835	0.0625217	0.0126453	-0.0693633	1.06945	-1.67406	0.0941178	0.999772
Gzma	39.5985	32.9789	46.2181	0.4747	0.380368	1.67405	0.0941213	0.999772
Sod3	0.403125	0.332018	0.474233	0.146351	0.451193	1.67374	0.0941811	0.999772
Rhbdl2	12.994	12.0621	13.9258	0.192424	0.261129	1.67352	0.0942248	0.999772
Neurl3	122.393	120.821	123.965	0.036769	0.169502	1.67345	0.0942394	0.999772
Slc35e3	4.24264	3.99685	4.48843	0.135375	0.229722	1.67293	0.0943408	0.999772
Sra1	87.9548	84.5591	91.3506	0.1102	0.171396	1.67283	0.0943613	0.999772
Gm45657	0.136114	0.228763	0.0434653	-0.235824	1.28493	-1.67282	0.0943632	0.999772
Nup188	8.65326	10.0186	7.28794	-0.410851	0.240408	-1.6722	0.0944857	0.999772
Ripk2	1.4848	1.87445	1.09516	-0.456227	0.319635	-1.67202	0.0945206	0.999772
Pgm3	21.0936	20.49	21.6972	0.0788487	0.167279	1.67149	0.0946241	0.999772
Olfr764-ps1	0.0561852	0.097944	0.0144263	-0.11414	1.46619	-1.67135	0.0946529	0.999772
Wdr74	25.5205	30.4039	20.6371	-0.537433	0.212195	-1.67134	0.0946537	0.999772
Ivd	27.7317	30.7828	24.6807	-0.307564	0.195908	-1.67101	0.0947192	0.999772
Fcgr3	0.277682	0.174678	0.380687	0.23312	0.793853	1.67042	0.0948368	0.999772
Nop14	11.6713	14.0856	9.25702	-0.556558	0.191305	-1.66932	0.0950548	0.999772
Fam96b	43.8758	42.027	45.7246	0.118938	0.220364	1.6693	0.0950588	0.999772
Vmn1r76	0.548845	0.745243	0.352447	-0.367856	0.48799	-1.66924	0.0950698	0.999772
Pcx	10.8278	9.79084	11.8648	0.253624	0.297025	1.6688	0.0951572	0.999772
Tmem30a	25.1327	24.8391	25.4263	0.0324168	0.15356	1.6682	0.0952765	0.999772
C530008M17Rik	25.7454	22.4074	29.0834	0.362001	0.303415	1.66815	0.095286	0.999772
Palld	13.9781	13.2347	14.7215	0.143324	0.210944	1.66734	0.0954464	0.999772
Ptdss1	35.3129	34.4406	36.1853	0.0693281	0.187295	1.66733	0.0954492	0.999772
Pacsin2	51.5947	48.4232	54.7662	0.174201	0.198509	1.66707	0.0955	0.999772
Gm10108	76.5491	69.3792	83.719	0.267536	0.241555	1.66688	0.0955389	0.999772
Nol6	11.1976	13.132	9.26317	-0.461486	0.17755	-1.66671	0.0955711	0.999772
Hist2h3c2	1.39675	1.89864	0.894857	-0.613285	0.519535	-1.66643	0.0956277	0.999772
Asb2	1.08039	0.847318	1.31345	0.324615	0.381031	1.66591	0.0957318	0.999772
Cep126	0.304056	0.432729	0.175384	-0.285634	0.529091	-1.66568	0.0957769	0.999772
Nat10	20.9504	23.9042	17.9966	-0.390652	0.190466	-1.6653	0.095853	0.999772
Emc1	5.76502	7.20973	4.32032	-0.625822	0.253859	-1.66522	0.0958688	0.999772
Btnl5-ps	264.861	253.381	276.341	0.124668	0.239476	1.6652	0.0958721	0.999772
Edf1	423.693	380.608	466.779	0.293738	0.279906	1.66518	0.0958763	0.999772
Aldh1l1	52.9404	50.3731	55.5076	0.137434	0.209841	1.66455	0.0960033	0.999772
Rpap1	7.16063	8.59134	5.72993	-0.511142	0.192569	-1.66371	0.0961702	0.999772
Dnpep	101.166	94.9202	107.413	0.176626	0.224927	1.66347	0.0962184	0.999772
Utp15	7.9852	9.71529	6.25511	-0.5626	0.200932	-1.66236	0.0964413	0.999772
Ush1c	128.753	124.29	133.216	0.099289	0.195264	1.66172	0.0965685	0.999772
Slc25a45	71.5316	67.27	75.7932	0.169727	0.215346	1.66168	0.0965773	0.999772
Rpl34-ps1	0.32276	0.64552	0	-0.718544	2.53364	-1.6616	0.096593	0.999772
Arf1	328.711	326.099	331.323	0.0228559	0.144416	1.66141	0.0966312	0.999772
Gm45598	0.032527	0.0607223	0.00433167	-0.0788113	1.9764	-1.66137	0.0966387	0.999772
Ptgr2	29.0408	29.3943	28.6874	-0.0339532	0.178067	1.66112	0.0966884	0.999772
Olfr607	0.80128	0.748989	0.853572	0.0837867	0.258353	1.65999	0.0969156	0.999772
Ppan	36.4577	43.2779	29.6376	-0.531284	0.194109	-1.65997	0.0969212	0.999772
Gpx4	475.611	461.897	489.325	0.0830451	0.216831	1.65967	0.0969807	0.999772
Setd5	15.1965	18.4361	11.9569	-0.585016	0.244604	-1.65953	0.0970089	0.999772
Vnn3	0.371449	0.267113	0.475786	0.219939	0.626475	1.65925	0.0970663	0.999772
St5	12.8841	14.4007	11.3675	-0.316442	0.16098	-1.65883	0.0971501	0.999772
Espn	116.59	102.188	130.993	0.355192	0.284296	1.65865	0.0971873	0.999772
Ndufa4	543.268	513.198	573.338	0.159576	0.234648	1.65864	0.0971883	0.999772
Wiz	20.2308	23.7826	16.6791	-0.487283	0.175824	-1.65861	0.0971942	0.999772
Clps	35.1359	43.9916	26.2801	-0.721805	0.347734	-1.65853	0.0972097	0.999772
Wdr4	16.3342	19.5933	13.075	-0.54904	0.160299	-1.65812	0.0972935	0.999772
Aldh1a3	0.551166	0.381371	0.720961	0.317113	0.569919	1.6577	0.097379	0.999772
Nob1	21.3917	25.1457	17.6377	-0.488352	0.17692	-1.65762	0.0973935	0.999772
Gm17952	0.108933	0.0231567	0.194708	0.223631	1.98019	1.65679	0.0975613	0.999772
Nepro	4.38807	5.23663	3.53952	-0.458227	0.223948	-1.65678	0.0975634	0.999772
Scarf1	2.68025	2.51691	2.84358	0.128144	0.242862	1.65663	0.0975944	0.999772
Ttc26	0.217857	0.291626	0.144088	-0.17499	0.493475	-1.65663	0.0975946	0.999772
Tbl2	9.03911	11.1317	6.94656	-0.610374	0.163344	-1.65649	0.0976229	0.999772
Lig3	11.4823	13.6673	9.29742	-0.510317	0.214372	-1.65596	0.0977294	0.999772
Dpep1	197.843	179.253	216.433	0.27055	0.283021	1.6558	0.0977633	0.999772
Ociad2	82.6243	85.2137	80.0349	-0.0893738	0.244739	1.65578	0.0977667	0.999772
Tmem179	1.71901	2.52976	0.908259	-0.887313	0.81368	-1.65552	0.0978185	0.999772
Cdh13	0.0331248	0.0603137	0.005936	-0.0759526	1.68343	-1.65526	0.0978712	0.999772
Dynlt1a	52.7223	49.6658	55.7787	0.164337	0.21089	1.65517	0.097891	0.999772
Slc28a1	17.7307	15.3583	20.1032	0.367437	0.348239	1.65506	0.0979121	0.999772
Igip	6.25457	5.83087	6.67826	0.168711	0.245751	1.65486	0.0979534	0.999772
Wif1	0.0537047	0.0211023	0.086307	0.0893044	1.48831	1.65441	0.0980437	0.999772
Gm12266	0.110143	0.208591	0.0116943	-0.256553	2.1916	-1.65425	0.0980777	0.999772
Frat2	23.8287	22.0984	25.5589	0.201404	0.259568	1.65401	0.0981253	0.999772
Dcp1b	3.84853	4.63426	3.06281	-0.471749	0.233355	-1.65399	0.0981295	0.999772
Bcap31	156.939	150.424	163.455	0.119099	0.197457	1.65348	0.0982333	0.999772
Lgals3	373.461	334.666	412.256	0.300008	0.324019	1.65308	0.0983142	0.999772
Spats2l	7.64976	6.51481	8.78471	0.380793	0.367578	1.65276	0.09838	0.999772
Kcnb2	0.0426048	0.0309313	0.0542783	0.0323076	0.690687	1.65244	0.0984439	0.999772
Bmp1	6.67596	5.79329	7.55862	0.333268	0.369621	1.65219	0.0984957	0.999772
Nup54	14.649	17.7372	11.5608	-0.576978	0.16897	-1.65184	0.0985673	0.999772
Gm15484	0.174378	0.300315	0.0484413	-0.310615	1.45608	-1.65176	0.0985838	0.999772
Upk3a	0.344427	0.228401	0.460454	0.249636	0.743422	1.65153	0.0986304	0.999772
Mgat3	19.4427	18.3931	20.4923	0.148281	0.223243	1.65143	0.0986502	0.999772
Id2	20.2357	18.295	22.1765	0.264438	0.288674	1.65075	0.09879	0.999772
Ccm2	12.449	14.4925	10.4054	-0.44185	0.175205	-1.65019	0.0989034	0.999772
Cela2a	0.229811	0.38716	0.0724617	-0.371208	1.57516	-1.64917	0.0991123	0.999772
Hist1h2bf	0.839016	1.34801	0.330025	-0.819984	1.13945	-1.6488	0.099189	0.999772
Pramel7	0.592116	0.319055	0.865177	0.499808	0.954893	1.64851	0.0992472	0.999772
Trp53bp1	5.37826	6.57274	4.18377	-0.546813	0.234412	-1.64836	0.0992788	0.999772
Arid1a	15.9594	18.999	12.9199	-0.52278	0.181207	-1.64777	0.0993997	0.999772
Olfr279	0.186697	0.248593	0.124801	-0.150633	0.466664	-1.64771	0.0994122	0.999772
Prlr	25.9618	24.8304	27.0932	0.121153	0.186241	1.64591	0.0997815	0.999772
Foxp4	30.1569	34.9982	25.3156	-0.452008	0.160024	-1.64545	0.0998765	0.999772
Igkv8-21	0.635583	1.12341	0.147754	-0.887572	1.68079	-1.64524	0.0999207	0.999772
Chp1	73.0627	73.0819	73.0436	-0.00074606	0.152377	1.64521	0.0999274	0.999772
Impa1	47.7862	47.2232	48.3491	0.0332964	0.157449	1.64501	0.0999674	0.999772
Nqo1	27.9506	34.6828	21.2184	-0.683475	0.301935	-1.64486	0.0999985	0.999772
Pxk	26.0672	25.0535	27.0809	0.108112	0.190537	1.64477	0.100017	0.999772
Serpina1c	0.58216	0.435818	0.728503	0.26765	0.591637	1.64406	0.100165	0.999772
Scap	14.875	17.1545	12.5954	-0.417211	0.153224	-1.64391	0.100195	0.999772
Mettl7b	28.5237	24.5691	32.4783	0.388822	0.368623	1.64347	0.100287	0.999772
Chmp5	53.6324	51.1635	56.1012	0.13048	0.206305	1.64278	0.100428	0.999772
Nup93	18.0818	21.3263	14.8373	-0.495416	0.167226	-1.64207	0.100576	0.999772
Sf3a1	19.1977	22.4207	15.9747	-0.464401	0.160491	-1.64201	0.100589	0.999772
Doc2b	0.0267483	0.0108367	0.04266	0.0447189	1.32019	1.6418	0.10063	0.999772
Mettl16	9.09133	10.4971	7.68558	-0.404574	0.188836	-1.6416	0.100672	0.999772
Tstd3	22.8187	21.3662	24.2711	0.176166	0.234991	1.64142	0.10071	0.999772
Ppef2	1.38605	1.3214	1.45071	0.0782025	0.392621	1.64102	0.100793	0.999772
Mgst3	240.494	227.2	253.789	0.159004	0.220004	1.64025	0.100953	0.999772
Tbc1d23	11.6616	11.8195	11.5037	-0.0359831	0.153929	1.64021	0.100961	0.999772
Traf3	4.69905	5.7453	3.6528	-0.535783	0.234777	-1.64014	0.100976	0.999772
Iars	21.5487	25.6146	17.4828	-0.526035	0.206698	-1.63992	0.101022	0.999772
Crim1	5.27497	4.97662	5.57331	0.137289	0.235934	1.63981	0.101045	0.999772
Amy2a4	0.0778787	0.136537	0.0192207	-0.157178	1.52827	-1.63977	0.101054	0.999772
Tpd52	177.045	172.965	181.124	0.0661212	0.17287	1.63966	0.101077	0.999772
Selenoi	28.6698	28.5288	28.8108	0.0137124	0.218688	1.63936	0.101139	0.999772
Tmem50a	44.6298	42.6411	46.6186	0.125837	0.196581	1.63911	0.101191	0.999772
Tmem201	6.35087	7.43931	5.26243	-0.430402	0.183265	-1.63837	0.101345	0.999772
Notch1	4.0197	4.18447	3.85493	-0.0947469	0.254002	-1.63835	0.101348	0.999772
Abhd12	46.8098	45.6841	47.9354	0.0679472	0.232836	1.63771	0.101481	0.999772
Gm4735	0.919498	0.767	1.072	0.22972	0.420499	1.63725	0.101579	0.999772
Ankrd22	0.573407	0.811733	0.33508	-0.440444	0.565589	-1.63663	0.101708	0.999772
Tnfsf11	0.0304447	0.0608893	0	-0.0852742	2.56521	-1.63648	0.101738	0.999772
Gm21738	0.115672	0.231343	0	-0.300233	2.56521	-1.63648	0.101738	0.999772
Pou2f1	2.41974	3.13973	1.69974	-0.616714	0.256131	-1.6364	0.101755	0.999772
Atf7	8.13726	10.1213	6.15321	-0.636663	0.283206	-1.6362	0.101797	0.999772
Ptprb	0.0971367	0.041431	0.152842	0.146628	0.696589	1.63596	0.101848	0.999772
Palm	2.82813	3.6208	2.03546	-0.606227	0.456987	-1.6358	0.101881	0.999772
Ints6	5.65887	7.31471	4.00303	-0.732863	0.189501	-1.63545	0.101955	0.999772
Spink4	1158.98	1382.31	935.645	-0.562554	0.254013	-1.6353	0.101987	0.999772
Pcdhga2	0.012441	0.024882	0	-0.0354578	2.55676	-1.63504	0.102042	0.999772
Gm14219	2.47554	3.93333	1.01774	-1.28982	1.24873	-1.6349	0.10207	0.999772
Igkv9-124	0.344146	0.056867	0.631426	0.626339	2.05896	1.63481	0.10209	0.999772
Zbtb9	3.39616	4.02579	2.76654	-0.416112	0.195453	-1.63479	0.102093	0.999772
Iqce	2.47115	3.05724	1.88506	-0.491898	0.240972	-1.63477	0.102098	0.999772
Gpbp1l1	42.4719	42.9382	42.0056	-0.030949	0.159102	1.63389	0.102283	0.999772
Slc18a1	2.81134	2.53867	3.08401	0.206778	0.243781	1.63341	0.102384	0.999772
LT629152.3	0.0194085	0.038817	0	-0.0549415	2.35106	-1.63311	0.102445	0.999772
Pcdhga6	0.0484532	0.0769837	0.0199227	-0.0785366	0.994209	-1.63299	0.102471	0.999772
Capza2	66.2407	65.7295	66.7518	0.0219346	0.154538	1.63245	0.102585	0.999772
Cartpt	0.0906077	0.0367163	0.144499	0.142695	1.68303	1.6324	0.102596	0.999772
Gm42845	135.577	176.876	94.2776	-0.90066	0.412899	-1.63235	0.102606	0.999772
Gm12960	0.857577	0.683284	1.03187	0.27153	0.495259	1.63214	0.102651	0.999772
Mrps36	103.677	99.2485	108.106	0.122145	0.189522	1.63213	0.102652	0.999772
Ccp110	2.47162	3.16402	1.77922	-0.583297	0.393526	-1.63195	0.10269	0.999772
Iqsec1	3.08534	3.69984	2.47083	-0.437333	0.237969	-1.63187	0.102707	0.999772
1500009L16Rik	3.99532	5.19029	2.80035	-0.703875	0.302864	-1.63147	0.102791	0.999772
Ifi27	67.868	61.0635	74.6724	0.286023	0.270568	1.63145	0.102795	0.999772
Ccdc15	0.718568	0.958956	0.478179	-0.406264	0.400894	-1.63117	0.102854	0.999772
Acox2	3.00889	2.87	3.14779	0.100009	0.310508	1.63117	0.102856	0.999772
Gm42718	0.460072	0.660728	0.259416	-0.399061	0.660316	-1.63097	0.102896	0.999772
Qpctl	3.51549	4.2846	2.74638	-0.496297	0.247643	-1.63002	0.103097	0.999772
Yeats2	4.84501	5.843	3.84702	-0.497531	0.233106	-1.63002	0.103097	0.999772
Mdfi	0.417252	0.490117	0.344388	-0.148476	0.717376	-1.6297	0.103166	0.999772
Nos3	0.0119208	0.0238417	0	-0.0339926	2.34314	-1.62962	0.103183	0.999772
Mid1-ps1	1.65296	2.23651	1.06942	-0.645208	0.545466	-1.62919	0.103272	0.999772
Cdk5rap2	3.91988	4.49341	3.34635	-0.337898	0.250181	-1.62897	0.10332	0.999772
Sccpdh	18.2412	16.7723	19.71	0.220702	0.26143	1.62879	0.103356	0.999772
Cdk18	40.3383	39.186	41.4907	0.0804518	0.162688	1.62809	0.103507	0.999772
Actn1	26.1607	30.3414	21.98	-0.447691	0.175306	-1.628	0.103526	0.999772
Tcirg1	51.3518	59.5098	43.1938	-0.453326	0.212468	-1.62743	0.103647	0.999772
Ppm1f	1.41693	1.71689	1.11697	-0.359959	0.235692	-1.62656	0.103831	0.999772
Gm14303	436.454	534.528	338.381	-0.658059	0.303811	-1.62641	0.103863	0.999772
Bdh2	1.19627	1.36161	1.03093	-0.217626	0.477407	-1.62637	0.10387	0.999772
Plch1	6.16718	7.45179	4.88258	-0.522808	0.284482	-1.62622	0.103903	0.999772
Gm11027	22.5114	18.0885	26.9344	0.549335	0.440493	1.626	0.10395	0.999772
Tbrg4	67.7174	81.7021	53.7328	-0.595518	0.166783	-1.62566	0.104022	0.999772
Fut4	8.49618	7.77703	9.21533	0.218931	0.3075	1.6255	0.104056	0.999772
Retsat	60.2317	53.7747	66.6887	0.305406	0.293031	1.62543	0.104072	0.999772
Dera	65.7679	63.9323	67.6036	0.0793494	0.184425	1.62541	0.104076	0.999772
Pold3	22.8265	27.1287	18.5242	-0.526779	0.15296	-1.62513	0.104135	0.999772
Racgap1	22.6647	27.2721	18.0572	-0.569047	0.218291	-1.62339	0.104507	0.999772
S100a10	739.817	678.944	800.69	0.237628	0.253264	1.62325	0.104537	0.999772
Gm10155	1.63918	2.30965	0.968706	-0.749431	0.669612	-1.62309	0.104571	0.999772
Atp11a	1.47614	1.79006	1.16222	-0.367781	0.313533	-1.62238	0.104723	0.999772
Slco2a1	9.4612	8.86147	10.0609	0.1656	0.26698	1.62165	0.104879	0.999772
Srp72	38.4066	44.7029	32.1102	-0.465012	0.149982	-1.62079	0.105063	0.999772
Unc5b	7.45336	6.8948	8.01193	0.190934	0.271065	1.62048	0.105128	0.999772
Cyth1	9.33395	9.05271	9.6152	0.0785471	0.234087	1.62021	0.105188	0.999772
Xrcc4	4.36627	4.04771	4.68484	0.171491	0.232018	1.62013	0.105205	0.999772
Ces1g	2.46964	3.17435	1.76493	-0.594308	0.411709	-1.62007	0.105217	0.999772
Klhdc4	22.7823	26.569	18.9956	-0.463364	0.193455	-1.62005	0.105221	0.999772
Hba-a1	2.04951	2.93489	1.16413	-0.86254	0.628029	-1.61974	0.105289	0.999772
Snap29	13.065	12.6921	13.4379	0.076524	0.18476	1.61955	0.105328	0.999772
Becn1	101.184	98.4469	103.921	0.0773006	0.152736	1.61918	0.105409	0.999772
Ctdp1	8.19064	9.50913	6.87215	-0.416813	0.165343	-1.61908	0.105431	0.999772
Fam173a	57.5932	53.8765	61.31	0.183274	0.234059	1.61888	0.105473	0.999772
Fxyd4	0.205998	0.312044	0.099952	-0.254376	1.44244	-1.61873	0.105505	0.999772
Fosl1	0.386364	0.577369	0.195358	-0.400077	0.837537	-1.61871	0.10551	0.999772
Sugct	2.2035	1.82695	2.58006	0.34074	0.306718	1.61862	0.10553	0.999772
Nipa2	23.1902	22.8234	23.5569	0.0437511	0.150998	1.61786	0.105693	0.999772
Tmem143	14.1791	13.4692	14.8889	0.135034	0.171477	1.61755	0.105759	0.999772
Rnf11	12.014	11.6827	12.3454	0.0734808	0.167465	1.61659	0.105966	0.999772
Foxk1	6.62067	8.17852	5.06282	-0.598273	0.28533	-1.61654	0.105979	0.999772
Ankrd45	0.068911	0	0.137822	0.186275	2.60542	1.6159	0.106115	0.999772
Dapk2	17.5212	20.4511	14.5913	-0.46031	0.169866	-1.61499	0.106312	0.999772
Hira	20.7877	24.6642	16.9113	-0.51889	0.152562	-1.61468	0.10638	0.999772
Ccr5	1.53487	1.77651	1.29324	-0.275882	0.391618	1.61463	0.106391	0.999772
Ubqln4	25.5855	29.7612	21.4098	-0.456983	0.157375	-1.61357	0.106621	0.999772
Ankrd9	18.3421	17.7591	18.9251	0.0869914	0.177583	1.61354	0.106628	0.999772
Zfp963	1.92833	1.76711	2.08955	0.159017	0.26514	1.61297	0.106751	0.999772
Trip6	4.75726	5.91189	3.60264	-0.586618	0.255588	-1.61296	0.106754	0.999772
Cxcl1	0.512661	0.859821	0.165501	-0.674214	1.10873	-1.61285	0.106776	0.999772
Etv4	8.08324	10.9129	5.25359	-0.929766	0.454568	-1.61249	0.106856	0.999772
Mthfd1l	5.20196	6.33038	4.07353	-0.530899	0.244934	-1.61201	0.106959	0.999772
Strc	0.282549	0.378385	0.186713	-0.216008	0.42724	-1.61201	0.106959	0.999772
Gm42669	1.65186	2.14287	1.16084	-0.54049	0.391041	-1.61186	0.106993	0.999772
Fank1	0.237155	0.126354	0.347955	0.259112	0.942832	1.61088	0.107206	0.999772
Pnpla1	1.19779	1.44326	0.952328	-0.32361	0.238643	-1.61011	0.107374	0.999772
Cox7a2	405.495	381.04	429.95	0.173796	0.218501	1.60973	0.107457	0.999772
Ube2w	6.44627	6.44098	6.45155	0.00204791	0.200627	1.60972	0.10746	0.999772
Qser1	2.95797	3.68273	2.23321	-0.534385	0.299773	-1.60895	0.107627	0.999772
Mecom	6.59735	8.03753	5.15718	-0.553659	0.258612	-1.60888	0.107642	0.999772
Gm3052	11.8131	11.1959	12.4304	0.13911	0.222017	1.60887	0.107645	0.999772
Snx8	3.12997	3.79678	2.46316	-0.469979	0.240724	-1.60883	0.107654	0.999772
Cxxc4	0.314028	0.296016	0.33204	0.0395539	0.425291	1.60848	0.107731	0.999772
Mlx	72.082	72.3714	71.7926	-0.0114254	0.178159	1.6084	0.107748	0.999772
Prpf8	27.4234	33.0306	21.8163	-0.57677	0.229154	-1.60817	0.107799	0.999772
Ncald	3.47641	3.31473	3.63809	0.104258	0.214864	1.60809	0.107815	0.999772
Lta4h	186.469	185.157	187.78	0.0201861	0.140691	1.60795	0.107847	0.999772
Dus3l	18.2219	21.4009	15.043	-0.481613	0.173692	-1.60789	0.10786	0.999772
Thop1	17.348	20.3947	14.3014	-0.483588	0.183269	-1.60784	0.10787	0.999772
Krt12	1.96561	1.70222	2.22901	0.256947	0.370839	1.60762	0.107918	0.999772
Rps8-ps1	0.463728	0.73627	0.191185	-0.543595	1.12291	-1.60729	0.10799	0.999772
Cfl2	15.8653	15.912	15.8187	-0.00797538	0.185711	1.60723	0.108004	0.999772
Adck5	57.6541	68.2448	47.0633	-0.526769	0.192929	-1.6072	0.108011	0.999772
Ipo9	9.62391	11.2819	7.96595	-0.454003	0.20584	-1.60701	0.108052	0.999772
Nudt8	17.1764	15.9276	18.4253	0.198559	0.241366	1.6069	0.108076	0.999772
Erfe	8.42244	10.2646	6.58031	-0.571462	0.248928	-1.60636	0.108195	0.999772
CT009518.1	5.06685	4.74675	5.38695	0.152381	0.261209	1.60617	0.108236	0.999772
Dzank1	0.75849	1.21173	0.305253	-0.760845	0.789027	-1.60591	0.108294	0.999772
Crip2	3.43531	4.53358	2.33704	-0.729642	0.632308	-1.6057	0.10834	0.999772
Cryz	0.656438	1.02458	0.288296	-0.652157	0.762397	-1.60565	0.10835	0.999772
March5	37.0822	36.6974	37.4671	0.0291588	0.16221	1.60512	0.108468	0.999772
Ispd	1.25666	1.03895	1.47438	0.279242	0.378416	1.60471	0.108557	0.999772
Cobl	41.0653	37.0152	45.1154	0.278673	0.259013	1.60428	0.108653	0.999772
Prss8	14.3851	17.0796	11.6906	-0.510609	0.191364	-1.60408	0.108696	0.999772
Epb41l5	6.11626	7.03793	5.19459	-0.375816	0.171779	-1.60399	0.108716	0.999772
Srr	12.2436	11.3614	13.1258	0.192498	0.219334	1.6031	0.108912	0.999772
Hspb1	0.807223	0.585195	1.02925	0.356287	0.647488	1.60305	0.108923	0.999772
Alms1	1.25607	1.51662	0.995516	-0.334723	0.289658	-1.60304	0.108925	0.999772
Olfr1094	0.0373995	0.00807567	0.0667233	0.0815821	2.02617	1.6028	0.10898	0.999772
Dimt1	4.7806	5.73836	3.82284	-0.482513	0.207498	-1.6024	0.109067	0.999772
Zdhhc1	4.05752	4.77075	3.34429	-0.409638	0.254037	-1.60168	0.109227	0.999772
Gramd1c	8.7615	8.36571	9.1573	0.117056	0.208194	1.60159	0.109246	0.999772
Olfr267	0.0590513	0.0938877	0.024215	-0.094946	1.09187	-1.60139	0.10929	0.999772
Rnf121	26.7713	26.6859	26.8567	0.00887467	0.166573	1.60138	0.109293	0.999772
Abce1	28.1868	33.2634	23.1102	-0.507023	0.182324	-1.60111	0.109352	0.999772
Olfr190	0.074185	0.104074	0.0442963	-0.0803053	0.649548	-1.60104	0.109368	0.999772
[truncated: 21,527 more rows]

## Sheet: Table S3. all_m5Ccalling_table
	Mus Musculus reference genome mm39		Spike-in control
			Unmethylated Firefly luciferase mRNA
	Sequenced sample libraries	#m5C; mcov=10	#m5C; mcov=10
		mr0.05	mr=0.05
		FDR=0.01	FDR=0.01
	WT-1	192021	2
	WT-2	187529	1
	WT-3	206902	8
	NSUN2hom-1	150315	2
	NSUN2hom-2	150451	1
	NSUN2hom-3	97287	1
	APChom-1	128197	1
	APChom-2	126742	1
	APChom-3	159232	2
	APChomNSUN2hom-1	102350	1
	APChomNSUN2hom-2	143272	2
	APChomNSUN2hom-3	174517	1
	APChom_CTRL-1	67902	1
	APChom_CTRL-2	67100	1
	APChom_CTRL-3	62450	1
	APChom_NSUN2KD-1	72407	1
	APChom_NSUN2KD-2	108364	1
	APChom_NSUN2KD-3	56363	1

## Sheet: Table S4. all_bs conversion_tab
		Mus Musculus reference genome mm39				Spike-in control					Reads mapped to:	Mouse ribosomal DNA GenBank: BK000964.3
						Unmethylated Firefly luciferase mRNA
Sequenced sample		Mapped	% mapped reads	#m5C; mcov=10	Total conversion	Mapped	% mapped reads	#m5C; mcov=10	Total analyzed C to T conversion rate		Sequenced sample libraries	Mapped reads	% mapped reads/filtered reads	#m5C; mcov=10	Total analyzed C to T conversion rate
libraries	Filtered reads	reads	/filtered reads	mr0.05	rate	reads	/filtered reads	mr=0.05						mr0.05
				FDR=0.01				FDR=0.01						FDR=0.01
WT-1	61064917	43799035	0.717254	192021	0.9967	180327	0.00295304	2	0.9982		WT-1	6116423	0.139647	1664	0.9917
WT-2	56794845	38818887	0.683493	187529	0.9968	72974	0.00128487	1	0.9982		WT-2	7425726	0.191292	1590	0.9929
WT-3	66522133	45782467	0.688229	206902	0.9971	147462	0.00221674	8	0.9982		WT-3	8443382	0.184424	1533	0.9929
NSUN2hom-1	58003452	41121933	0.708957	150315	0.9973	139627	0.00240722	2	0.9982		NSUN2hom-1	6588436	0.160217	1498	0.9926
NSUN2hom-2	64728595	45321943	0.700184	150451	0.9977	119316	0.00184333	1	0.9983		NSUN2hom-2	7599477	0.167678	1420	0.9933
NSUN2hom-3	61833547	36428882	0.589144	97287	0.9975	141428	0.00228724	1	0.9982		NSUN2hom-3	14830290	0.407103	1358	0.9934
APChom-1	57250562	38492933	0.672359	128197	0.997	116753	0.00203933	1	0.9982		APChom-1	8512371	0.221141	1412	0.9943
APChom-2	57575933	39600216	0.687791	126742	0.9975	73465	0.00127597	1	0.9984		APChom-2	7264323	0.183441	1465	0.9927
APChom-3	57379315	39188761	0.682977	159232	0.9971	85037	0.00148201	2	0.9982		APChom-3	7244125	0.184852	1461	0.9935
APChomNSUN2hom-1	46413159	34604581	0.745577	102350	0.9969	84568	0.00182207	1	0.9982		APChomNSUN2hom-1	4414072	0.127557	1483	0.9919
APChomNSUN2hom-2	61194681	43462695	0.710236	143272	0.9974	139673	0.00228244	2	0.9983		APChomNSUN2hom-2	7403177	0.170334	1499	0.9929
APChomNSUN2hom-3	63247388	46290428	0.731895	174517	0.9969	114411	0.00180894	1	0.9982		APChomNSUN2hom-3	6172940	0.133352	1637	0.9917
APChom_CTRL-1	73285755	48063073	0.655831	67902	0.9982	86810	0.00118454	1	0.9979		APChom_CTRL-1	13020245	0.270899	423	0.9962
APChom_CTRL-2	72493899	48127071	0.663878	67100	0.9985	106701	0.00147186	1	0.9984		APChom_CTRL-2	10898418	0.226451	535	0.9953
APChom_CTRL-3	64195461	43932954	0.684362	62450	0.9985	86698	0.00135053	1	0.9983		APChom_CTRL-3	8750706	0.199183	543	0.9955
APChom_NSUN2KD-1	78019573	55865135	0.71604	72407	0.9986	84684	0.00108542	1	0.9984		APChom_NSUN2KD-1	8266575	0.147974	848	0.9954
APChom_NSUN2KD-2	122475079	85514933	0.698223	108364	0.9985	122573	0.0010008	1	0.998		APChom_NSUN2KD-2	13785537	0.161206	934	0.9954
APChom_NSUN2KD-3	52654430	37594269	0.713981	56363	0.9986	73261	0.00139135	1	0.9982		APChom_NSUN2KD-3	5742772	0.152757	582	0.9954

## Sheet: Table S5. Differentially methyl
position	methR_WT.1	methR_WT.2	methR_WT.3	methR_NSUN2hom.1	methR_NSUN2hom.2	methR_NSUN2hom.3	WT.Avg	NSUN2KO.Avg	delta_WTtoNSUN2KO	abs_delta_WTtoNSUN2KO	Gene	seqContext	mRNA	gene_biotype
MT:8426:-	1	1	1	0	0	0	1	0	-1	1	no_feature	taataagtgtCctgcagtaat
1:24653626:+	0.944	0.833	1	0	0	0	0.925667	0	-0.926	0.926	no_feature	gttgattaggCgttttgagga
4:123177284:+	0.759	0.733	0.687	0	0	0	0.726333	0	-0.726	0.726	Pabpc4	cagccttctcCggcgtcgctg	five_prime_utr	protein_coding
1:4885018:+	0	0	0	0.056	0	0.111	0	0.0556667	0.056	0.056	Gm37988,Lypla1	gaggcagagaCaggtgaattt		protein_coding, protein_coding
1:4885045:+	0	0	0	0.074	0	0.136	0	0.07	0.07	0.07	Gm37988,Lypla1	ttgtgccagcCtggtctacag		protein_coding, protein_coding
1:4909491:+	0	0	0	0.097	0.054	0	0	0.0503333	0.05	0.05	Gm37988,Lypla1	agctccaggaCagccagggct		protein_coding, protein_coding
1:4909500:+	0	0	0	0.083	0.067	0.087	0	0.079	0.079	0.079	Gm37988,Lypla1	acagccagggCtacacagaga		protein_coding, protein_coding
1:4909503:+	0	0	0	0	0.065	0.105	0	0.0566667	0.057	0.057	Gm37988,Lypla1	gccagggctaCacagagaaac		protein_coding, protein_coding
1:4909505:+	0	0	0	0.062	0	0.095	0	0.0523333	0.052	0.052	Gm37988,Lypla1	cagggctacaCagagaaaccc		protein_coding, protein_coding
1:4916042:+	0	0	0	0.075	0.061	0.062	0	0.066	0.066	0.066	Gm37988,Lypla1	acagccagggCtacacagaga	three_prime_utr	protein_coding, protein_coding
18:7869434:+	0.529	0.689	0.635	0	0	0	0.617667	0	-0.618	0.618	Wac	gcgccagtaaCggggaggtgc	five_prime_utr	protein_coding
11:70107705:-	0.407	0.465	0.393	0	0	0	0.421667	0	-0.422	0.422	Slc16a13	acctagaatcCagaggatccg	three_prime_utr	protein_coding
1:6298912:+	0	0	0	0.097	0.065	0	0	0.054	0.054	0.054	Rb1cc1	ctagcctggtCtacagagtga		protein_coding
1:6298926:+	0	0	0	0.125	0.054	0	0	0.0596667	0.06	0.06	Rb1cc1	agagtgagttCcaggacagcc		protein_coding
1:6308531:+	0	0	0	0.071	0	0.083	0	0.0513333	0.051	0.051	Rb1cc1	ctgtgaagggCttgtccatga	CDS	protein_coding
1:9718628:+	0	0	0	0	0.121	0.083	0	0.068	0.068	0.068	no_feature	gatggtggcgCatgcctttaa
1:9718641:+	0	0	0	0	0.108	0.074	0	0.0606667	0.061	0.061	no_feature	gcctttaatcCcagcacttgg
1:9718645:+	0	0	0	0	0.111	0.08	0	0.0636667	0.064	0.064	no_feature	ttaatcccagCacttgggagg
9:80217648:+	0.322	0.375	0.455	0	0	0	0.384	0	-0.384	0.384	Myo6	accagggagtCagggtctcac	three_prime_utr	protein_coding
1:9816122:-	0	0	0	0.111	0.091	0.158	0	0.12	0.12	0.12	Vcpip1	tcgtgatgggCcatcatctgc	CDS	protein_coding
8:27630368:-	0.421	0.33	0.364	0	0	0	0.371667	0	-0.372	0.372	Rab11fip1	aggctggtgaCagggagagcc	three_prime_utr	protein_coding
2:162776745:+	0.364	0.312	0.378	0	0	0	0.351333	0	-0.351	0.351	Srsf6	agttactcttCcgagtttata	three_prime_utr	protein_coding
1:10242556:-	0	0.087	0.147	0.08	0.16	0.25	0.078	0.163333	0.085	0.085	Arfgef1	gcctttaaacCcagcacttgg		protein_coding
1:13212031:-	0	0	0	0.125	0.167	0	0	0.0973333	0.097	0.097	Ncoa2	ggaacaaagtCaggctgtgac	three_prime_utr	protein_coding
18:58043329:+	0.324	0.374	0.295	0	0	0	0.331	0	-0.331	0.331	Slc12a2	agcatggtgtCaggatttgca	CDS	protein_coding
4:43022190:-	0.267	0.326	0.379	0	0	0	0.324	0	-0.324	0.324	Pigo	ttccaggagcCggaggttatt	CDS	protein_coding
1:13427934:-	0	0.054	0	0	0.138	0.077	0.018	0.0716667	0.054	0.054	Ncoa2	tggtgcacgcCtttaatccta		protein_coding
1:13427935:-	0	0	0	0	0.083	0.083	0	0.0553333	0.055	0.055	Ncoa2	gtggtgcacgCctttaatcct		protein_coding
6:88480771:-	0.321	0.321	0.308	0	0	0	0.316667	0	-0.317	0.317	Sec61a1	tggggagtgtCaggcctggag	three_prime_utr	protein_coding
5:135041263:-	0.285	0.327	0.313	0	0	0	0.308333	0	-0.308	0.308	no_feature	gcctctgagtCgggagtcttg		transcribed_unitary_pseudogene
17:36313351:+	0.25	0.308	0.389	0	0.071	0	0.315667	0.0236667	-0.292	0.292	no_feature	aggttggtggCaacaaggttt		lncRNA
19:5697611:+	0.348	0.275	0.244	0	0	0	0.289	0	-0.289	0.289	Rela	ggtgctttcgCaggagcatta	three_prime_utr	protein_coding
4:130147681:-	0.24	0.288	0.325	0	0	0	0.284333	0	-0.284	0.284	Serinc2	tggggctcaaCaagggtcagc	three_prime_utr	protein_coding
MT:887:-	0.778	0.879	0.913	0.649	0.542	0.533	0.856667	0.574667	-0.282	0.282	no_feature	tacttcattgCtcaattcaat
1:13708061:-	0	0.071	0.105	0.154	0	0.182	0.0586667	0.112	0.053	0.053	Lactb2	tccaggacagCcagggctaca		protein_coding
12:112784197:-	0.354	0.2	0.264	0	0	0	0.272667	0	-0.273	0.273	Cdca4	gtggagaccaCtggctcccag	three_prime_utr	protein_coding
1:52204021:+	0.364	0.235	0.188	0	0	0	0.262333	0	-0.262	0.262	no_feature	aatcccagcaCtcgggaggca
1:52204023:+	0.364	0.235	0.188	0	0	0	0.262333	0	-0.262	0.262	no_feature	tcccagcactCgggaggcaga
1:16414936:-	0	0	0	0.154	0	0	0	0.0513333	0.051	0.051	Stau2	cttgcgtgtgCacaggacact	three_prime_utr	protein_coding
1:16713629:-	0	0	0	0.077	0	0.077	0	0.0513333	0.051	0.051	Eloc	caaaagtgtgCatgtatttta	CDS	protein_coding
2:30040971:+	0.268	0.324	0.189	0	0	0	0.260333	0	-0.26	0.26	Tbc1d13	ttcacagtacCagagggctac	three_prime_utr	protein_coding
6:131365133:-	0.307	0.259	0.213	0	0	0	0.259667	0	-0.26	0.26	Ybx3	cccccggaccCcgcgcctaag	CDS	protein_coding
10:52294115:+	0.225	0.205	0.325	0	0	0	0.251667	0	-0.252	0.252	Nus1	cgctggcgcgCggacgtccgg	CDS	protein_coding
1:24089757:-	0	0	0	0.156	0.122	0	0	0.0926667	0.093	0.093	Fam135a	gtttttgagaCagggtttctc		protein_coding
1:24090179:-	0	0	0	0.105	0.115	0	0	0.0733333	0.073	0.073	Fam135a	gtgatgatggCattttcatga		protein_coding
1:24090561:-	0.203	0.196	0.133	0.195	0.258	0.308	0.177333	0.253667	0.076	0.076	Fam135a	ggattcacagCcaggactaca		protein_coding
11:98608879:-	0.176	0.26	0.319	0	0	0	0.251667	0	-0.252	0.252	Med24	gcagcttctgCggagcgactc	CDS, three_prime_utr	protein_coding
8:111881982:-	0.196	0.25	0.295	0	0	0	0.247	0	-0.247	0.247	Glg1	ccaggacagcCagggttacag	three_prime_utr	protein_coding
11:120611545:+	0.255	0.286	0.199	0	0	0	0.246667	0	-0.247	0.247	Lrrc45	ctcccgtatcCgggacgaaga	CDS, three_prime_utr	protein_coding
13:95472992:+	0.292	0.195	0.25	0	0	0	0.245667	0	-0.246	0.246	Zbed3	ccagcgggagCtggagctgga	CDS	protein_coding
MT:15291:+	0.358	0.202	0.237	0.062	0	0	0.265667	0.0206667	-0.245	0.245	no_feature	atatccatgtCttgatagtat		Mt_tRNA
11:62418328:-	0.236	0.238	0.245	0	0	0	0.239667	0	-0.24	0.24	Cenpv	gctccaacccCgggggctttg	CDS	protein_coding
1:24651686:-	0	0	0	0.077	0.105	0	0	0.0606667	0.061	0.061	no_feature	cattactatgCctggaaggca		unprocessed_pseudogene
11:100918114:+	0.253	0.18	0.273	0	0	0	0.235333	0	-0.235	0.235	Atp6v0a1	gtgtgattaaCcgggagcgga	CDS	protein_coding
3:84098306:-	0.237	0.216	0.235	0	0	0	0.229333	0	-0.229	0.229	Trim2	tatccacaacCtggggaccat	CDS	protein_coding
1:52204019:+	0.3	0.235	0.167	0	0	0	0.234	0	-0.234	0.234	no_feature	ttaatcccagCactcgggagg
10:42388510:+	0.296	0.282	0.2	0	0.083	0	0.259333	0.0276667	-0.232	0.232	Snx3	gagttcgaggCcagcctggtc		protein_coding
MT:15305:+	0.278	0.243	0.228	0.054	0	0	0.249667	0.018	-0.232	0.232	no_feature	atagtataaaCattactctgg		Mt_tRNA
4:43495356:+	0.215	0.188	0.26	0	0	0	0.221	0	-0.221	0.221	Ccdc107	acagctggtgCagctgacaca	CDS	protein_coding
12:110536024:+	0.306	0.281	0.217	0	0.118	0	0.268	0.0393333	-0.229	0.229	Ppp2r5c	agagtgagttCcaggacagcc		protein_coding
1:160050983:-	0.146	0.333	0.239	0.05	0	0	0.239333	0.0166667	-0.223	0.223	Rabgap1l	gatggatattCtaagttgcag	three_prime_utr	protein_coding
4:126089366:-	0.29	0.192	0.267	0	0.08	0	0.249667	0.0266667	-0.223	0.223	Thrap3	tcccagcactCggaggcagag		protein_coding
1:52204030:+	0.3	0.235	0.133	0	0	0	0.222667	0	-0.223	0.223	no_feature	actcgggaggCagaggcaggc
11:74930153:+	0.318	0.158	0.308	0.111	0	0	0.261333	0.037	-0.224	0.224	Smg6	acagccagggCtacacagaga		protein_coding
1:52199496:+	0.2	0.31	0.138	0	0	0	0.216	0	-0.216	0.216	Stat1	ctcccgagtgCtgggattaaa	three_prime_utr	protein_coding
11:119789905:+	0.298	0.128	0.22	0	0	0	0.215333	0	-0.215	0.215	Rptor	ctcagttctgCagagagcttc	three_prime_utr	protein_coding
7:29199301:-	0.364	0.25	0.2	0	0.143	0	0.271333	0.0476667	-0.224	0.224	Sipa1l3	ggctcacaacCatccgtgacg		protein_coding
11:75468176:+	0.204	0.197	0.227	0	0	0	0.209333	0	-0.209	0.209	Slc43a2	tttctgttacCaggagcatct	three_prime_utr	protein_coding
4:148520559:-	0.1	0.222	0.294	0	0	0	0.205333	0	-0.205	0.205	Ubiad1	agtgcagaagCcagagactga	three_prime_utr	protein_coding
7:127062538:+	0.294	0.118	0.2	0	0	0	0.204	0	-0.204	0.204	Prr14	ttccgaaggtCcgaagttcaa		protein_coding
17:28991121:+	0.254	0.329	0.185	0.139	0	0	0.256	0.0463333	-0.21	0.21	Mapk13	catgtgccacCactgcccaac		protein_coding
5:88798170:+	0.286	0.321	0.242	0.111	0.097	0	0.283	0.0693333	-0.214	0.214	Rufy3	tgtcctggaaCtcactttgta	three_prime_utr	protein_coding
7:121692554:-	0.263	0.129	0.292	0	0	0.071	0.228	0.0236667	-0.204	0.204	Ndufab1	gtgctcttacCcactgagcca		protein_coding
11:74930148:+	0.35	0.158	0.231	0.118	0	0	0.246333	0.0393333	-0.207	0.207	Smg6	ccaggacagcCagggctacac		protein_coding
3:87822298:+	0.168	0.171	0.255	0	0	0	0.198	0	-0.198	0.198	Hdgf	ggcctgcaaaCtgggaaccct	three_prime_utr	protein_coding
X:105062435:+	0.2	0.292	0.227	0	0.105	0	0.239667	0.035	-0.205	0.205	Cox7b	gggatttgaaCtcagggcctt		protein_coding
3:89309886:-	0.091	0.257	0.241	0	0	0	0.196333	0	-0.196	0.196	Flad1,Lenep	agatgcccttCgaggcactgg	CDS, three_prime_utr	protein_coding, protein_coding
3:51204930:-	0.31	0.188	0.229	0.116	0	0	0.242333	0.0386667	-0.204	0.204	Elf2	cacctttcatCccagcactcg		protein_coding
1:30869252:-	0	0	0	0.071	0.1	0	0	0.057	0.057	0.057	Phf3	acacttggtgCattccagtca	CDS	protein_coding
1:33815670:-	0	0	0	0	0	0.158	0	0.0526667	0.053	0.053	Zfp451	tcagccacagCacagaatgtg	three_prime_utr, CDS	protein_coding
1:34204153:+	0	0	0	0.116	0.075	0	0	0.0636667	0.064	0.064	Dst	acagagcggcCatgcagacac	CDS	protein_coding
15:84825880:+	0.235	0.148	0.204	0	0	0	0.195667	0	-0.196	0.196	Nup50	caggcactttCaggaacttgt	three_prime_utr	protein_coding
1:93527740:+	0.189	0.291	0.106	0	0	0	0.195333	0	-0.195	0.195	Farp2	tacagctgagCagggtgcatc	CDS	protein_coding
12:110536025:+	0.325	0.276	0.212	0	0.097	0.1	0.271	0.0656667	-0.205	0.205	Ppp2r5c	gagtgagttcCaggacagcca		protein_coding
1:34486960:+	0	0	0	0	0	0.167	0	0.0556667	0.056	0.056	Imp4	taacccagggCagccaatgtt	three_prime_utr	protein_coding
1:34500349:+	0	0	0	0	0.083	0.083	0	0.0553333	0.055	0.055	Ptpn18	gagttcaaggCcagcctggtc		protein_coding
1:34500353:+	0	0	0	0	0.167	0	0	0.0556667	0.056	0.056	Ptpn18	tcaaggccagCctggtctaca		protein_coding
1:34500359:+	0	0	0	0.111	0.214	0.167	0	0.164	0.164	0.164	Ptpn18	ccagcctggtCtacagagtga		protein_coding
MT:15312:+	0.3	0.175	0.127	0	0	0	0.200667	0	-0.201	0.201	no_feature	aaacattactCtggtcttgta		Mt_tRNA
6:113508491:-	0.203	0.238	0.137	0	0	0	0.192667	0	-0.193	0.193	Emc3	gagccgaaagCcgggaggaac	five_prime_utr	protein_coding
2:122461581:+	0.25	0.184	0.143	0	0	0	0.192333	0	-0.192	0.192	Spata5l1	gcctgtgtctCggggacacgt	CDS	protein_coding
5:130278460:-	0.147	0.294	0.136	0	0	0	0.192333	0	-0.192	0.192	Sbds	gagttggaggCcagcctgagt		protein_coding
7:128330322:-	0.158	0.188	0.227	0	0	0	0.191	0	-0.191	0.191	Mcmbp	gagttcgaggCcagcctggtc		protein_coding
10:42388552:+	0.179	0.238	0.143	0	0	0	0.186667	0	-0.187	0.187	Snx3	gccagggctaCacagagaaac		protein_coding
5:144753329:+	0.231	0.167	0.16	0	0	0	0.186	0	-0.186	0.186	Trrap	atacagcgggCacctgctgct	CDS	protein_coding
16:32433129:+	0.28	0.2	0.161	0.071	0	0	0.213667	0.0236667	-0.19	0.19	Tfrc	tcacagccatCtgtaatgaga		protein_coding
12:110536010:+	0.175	0.229	0.149	0	0	0	0.184333	0	-0.184	0.184	Ppp2r5c	ccagcctggtCtacagagtga		protein_coding
1:34508097:+	0	0	0	0	0.059	0.1	0	0.053	0.053	0.053	Ptpn18	gtaagagcacCcgactgctct		protein_coding
1:34508101:+	0	0	0	0	0.061	0.1	0	0.0536667	0.054	0.054	Ptpn18	gagcacccgaCtgctcttccg		protein_coding
1:34508104:+	0	0	0	0	0.094	0.1	0	0.0646667	0.065	0.065	Ptpn18	cacccgactgCtcttccgaag		protein_coding
1:34508110:+	0	0	0	0	0.065	0.1	0	0.055	0.055	0.055	Ptpn18	actgctcttcCgaaggtcagg		protein_coding
17:28991054:+	0.535	0.6	0.486	0.348	0.296	0.258	0.540333	0.300667	-0.24	0.24	Mapk13	gtagaccaggCtggcctcaaa		protein_coding
9:65682204:-	0.176	0.318	0.24	0.077	0	0.077	0.244667	0.0513333	-0.193	0.193	Zfp609	gaggcagaggCaggcagattt		protein_coding
11:98686524:+	0.296	0.145	0.108	0	0	0	0.183	0	-0.183	0.183	Msl1	gccgcgttagCggaggcctgc	five_prime_utr	protein_coding
17:71764730:-	0.318	0.167	0.188	0	0.105	0	0.224333	0.035	-0.189	0.189	Smchd1	cagaggcaggCggatttctga		protein_coding
15:80044567:+	0.165	0.244	0.139	0	0	0	0.182667	0	-0.183	0.183	Tab1	ctgacctttgCgggggccatg	three_prime_utr	protein_coding
MT:5344:-	0.221	0.278	0.312	0.16	0	0.083	0.270333	0.081	-0.189	0.189	no_feature	tgagaataatCaacgattaat
8:70753020:-	0.195	0.214	0.333	0.167	0	0	0.247333	0.0556667	-0.192	0.192	Ddx49	cagaggcaggCagagatctga		protein_coding
12:110439570:-	0.222	0.158	0.182	0	0	0	0.187333	0	-0.187	0.187	no_feature	acttgggaggCagaggcaggt
6:47877093:+	0.171	0.237	0.136	0	0	0	0.181333	0	-0.181	0.181	Zfp282	tacagagaaaCcctatctcgg		protein_coding
8:96591632:-	0.182	0.228	0.133	0	0	0	0.181	0	-0.181	0.181	Got2	gtgcataactCagcgactgaa	three_prime_utr	protein_coding
8:120536443:-	0.208	0.185	0.146	0	0	0	0.179667	0	-0.18	0.18	Cotl1	ctctggtagaCactgcttggc	three_prime_utr	protein_coding
18:46745170:+	0.214	0.219	0.103	0	0	0	0.178667	0	-0.179	0.179	Eif1a	cgaggccagcCtgatctacag		protein_coding
5:34793025:-	0.2	0.187	0.148	0	0	0	0.178333	0	-0.178	0.178	Mfsd10	gaggcatcagCaaggggaacg	CDS, three_prime_utr	protein_coding
2:152135881:+	0.533	0.385	0.429	0.231	0.182	0.278	0.449	0.230333	-0.219	0.219	Tbc1d20	ggctggggccCgggcccccgg	five_prime_utr	protein_coding
1:36952735:-	0.095	0	0	0.094	0	0.174	0.0316667	0.0893333	0.058	0.058	Tmem131	ggaggccagtCtggtctacag		protein_coding, lncRNA
2:30198248:+	0.15	0.259	0.118	0	0	0	0.175667	0	-0.176	0.176	Nup188	ttgcctgcctCtgcctcccaa		protein_coding
1:36978388:-	0	0	0	0.16	0	0.095	0	0.085	0.085	0.085	Tmem131	ccgccgccgcCgccgcctcca	CDS	protein_coding
1:36978391:-	0	0	0	0.091	0	0.1	0	0.0636667	0.064	0.064	Tmem131	ccgccgccgcCgccgccgcct	CDS	protein_coding
1:36978392:-	0	0	0	0.12	0	0.095	0	0.0716667	0.072	0.072	Tmem131	gccgccgccgCcgccgccgcc	CDS	protein_coding
1:37483900:-	0	0	0	0.098	0	0.067	0	0.055	0.055	0.055	Mgat4a	ctgtttgggcCattcttaatg	CDS	protein_coding
1:37483901:-	0	0	0	0	0.071	0.109	0	0.06	0.06	0.06	Mgat4a	gctgtttgggCcattcttaat	CDS	protein_coding
1:37492879:-	0	0	0	0.1	0	0.15	0	0.0833333	0.083	0.083	Mgat4a	aagagatctgCaaccctgtag		protein_coding
1:37523659:-	0.094	0.057	0.077	0.108	0.184	0.16	0.076	0.150667	0.075	0.075	Mgat4a	actccctcttCtggagtgtct		protein_coding
9:53578454:-	0.189	0.25	0.086	0	0	0	0.175	0	-0.175	0.175	Cul5	ccgcggcctgCggggtcctgc	five_prime_utr, CDS	protein_coding
1:37651429:-	0	0	0	0	0.075	0.137	0	0.0706667	0.071	0.071	Cracdl	ctgaagagggCcagttacgcc	CDS	protein_coding
1:37674703:-	0	0	0	0.154	0	0	0	0.0513333	0.051	0.051	Cracdl	aatcccagcaCtcgggaggca		protein_coding
1:37918441:-	0	0	0	0.091	0	0.095	0	0.062	0.062	0.062	Mitd1	tttgcagggtCgtttttctct	CDS	protein_coding
2:131110282:+	0.267	0.146	0.111	0	0	0	0.174667	0	-0.175	0.175	Pank2	atcccagcaaCcacatggtgg		protein_coding
16:32433108:+	0.188	0.229	0.105	0	0	0	0.174	0	-0.174	0.174	Tfrc	tcccagtgacCacatggtggc		protein_coding
16:20107371:-	0.182	0.235	0.104	0	0	0	0.173667	0	-0.174	0.174	Parl	ccagcctggtCtacaaagtga		protein_coding
1:39232965:+	0.239	0.178	0.088	0.345	0.235	0.206	0.168333	0.262	0.094	0.094	Npas2	agcagcgcctCccgccgccgc	five_prime_utr	protein_coding
18:50146293:+	0.227	0.205	0.088	0	0	0	0.173333	0	-0.173	0.173	Tnfaip8	aatcccagcaCtcgggaggca		protein_coding
9:7709562:+	0.767	0.808	0.833	0.667	0.6	0.607	0.802667	0.624667	-0.178	0.178	no_feature	cttctcggcaCaattaaaaca
MT:10846:-	0.74	0.56	0.577	0.54	0.419	0.384	0.625667	0.447667	-0.178	0.178	no_feature	aattattgacCcagcaattgg
5:138102752:+	0.1	0.25	0.25	0	0	0.071	0.2	0.0236667	-0.176	0.176	Zkscan1	ttctgtgaggCcagctttatg	three_prime_utr	protein_coding
1:44010839:+	0	0	0	0.1	0.158	0	0	0.086	0.086	0.086	Tpp2	gtccaggtggCtgctccttca	CDS	protein_coding
1:44151843:-	0	0	0	0	0	0.167	0	0.0556667	0.056	0.056	Poglut2	cctgtatgggCccatcgtgaa	CDS	protein_coding
10:80880436:-	0.113	0.216	0.183	0	0	0	0.170667	0	-0.171	0.171	Sgta	caggtcccagCaggtgccccc	three_prime_utr	protein_coding
1:44206462:+	0	0	0	0	0	0.167	0	0.0556667	0.056	0.056	Ercc5	ccagtggcagCagtgcaaacg	CDS	protein_coding
1:105918650:+	0.143	0.167	0.2	0	0	0	0.17	0	-0.17	0.17	Zcchc2	tgccgcccgcCgccgccgccc	CDS	protein_coding
1:51511510:-	0	0	0	0	0	0.167	0	0.0556667	0.056	0.056	Nabp1	ataaactgagCaccaatacat	CDS	protein_coding
1:51789359:-	0	0	0	0.154	0	0	0	0.0513333	0.051	0.051	Myo1b	tatgagagagCtgattggtac	three_prime_utr	protein_coding
16:32433110:+	0.241	0.156	0.111	0	0	0	0.169333	0	-0.169	0.169	Tfrc	ccagtgaccaCatggtggctc		protein_coding
1:51790993:-	0	0	0	0.083	0.136	0	0	0.073	0.073	0.073	Myo1b	cagggctacaCagagaaaccc		protein_coding
1:51791004:-	0.094	0	0	0.061	0.2	0.125	0.0313333	0.128667	0.097	0.097	Myo1b	tccaggacagCcagggctaca		protein_coding
1:51791012:-	0.108	0	0	0.054	0.111	0.125	0.036	0.0966667	0.061	0.061	Myo1b	gagtgagttcCaggacagcca		protein_coding
7:128330317:-	0.105	0.211	0.292	0	0	0.091	0.202667	0.0303333	-0.172	0.172	Mcmbp	cgaggccagcCtggtctacag		protein_coding
5:130278459:-	0.147	0.263	0.091	0	0	0	0.167	0	-0.167	0.167	Sbds	agttggaggcCagcctgagtt		protein_coding
1:86488619:-	0.241	0.154	0.105	0	0	0	0.166667	0	-0.167	0.167	Pde6d	agttccaggaCagccagggct		protein_coding
2:29027369:+	0.2	0.133	0.167	0	0	0	0.166667	0	-0.167	0.167	Setx	gaggcagaggCaggtggattt		protein_coding
5:123568676:+	0.105	0.156	0.238	0	0	0	0.166333	0	-0.166	0.166	Mlxip	gaggcagaggCaggcggattt		protein_coding
9:14956542:-	0.132	0.128	0.237	0	0	0	0.165667	0	-0.166	0.166	Panx1	cggtcccaggCagctgcagct	five_prime_utr	protein_coding
MT:15310:+	0.246	0.181	0.157	0.065	0	0	0.194667	0.0216667	-0.173	0.173	no_feature	ataaacattaCtctggtcttg		Mt_tRNA
10:108187462:+	0.273	0.133	0.167	0	0.067	0	0.191	0.0223333	-0.169	0.169	Pawr	gaggcagaggCaggcaaattt		protein_coding
1:13695192:-	0.111	0.235	0.148	0	0	0	0.164667	0	-0.165	0.165	Lactb2	tttccagcaaCcacatggtgg	three_prime_utr	protein_coding
10:98751083:+	0.238	0.16	0.095	0	0	0	0.164333	0	-0.164	0.164	Atp2b1	gcctccttccCgaggtgcagc	five_prime_utr	protein_coding
5:65851708:-	0.083	0.214	0.196	0	0	0	0.164333	0	-0.164	0.164	Pds5a	tacagaggaaCcctgtctcga		protein_coding
16:35900910:+	0.128	0.275	0.087	0	0	0	0.163333	0	-0.163	0.163	Ccdc58	gcctggtctaCaaagtgagtt		protein_coding
5:120720852:-	0.256	0.081	0.152	0	0	0	0.163	0	-0.163	0.163	Tpcn1	cagaggcaggCggatttctga		protein_coding
9:121501481:+	0.148	0.157	0.181	0	0	0	0.162	0	-0.162	0.162	Vipr1	agctgccacaCagggtctgtt	three_prime_utr	protein_coding
MT:10827:-	0.615	0.497	0.516	0.481	0.301	0.342	0.542667	0.374667	-0.168	0.168	no_feature	ggagcttcaaCatgggctttt
8:123342287:+	0.267	0.105	0.179	0	0.056	0	0.183667	0.0186667	-0.165	0.165	Trappc2l	gtgggcagggCtgtgtcccct	three_prime_utr	protein_coding
10:62418011:-	0.222	0.2	0.16	0.083	0	0	0.194	0.0276667	-0.166	0.166	Ddx21	tgcagagaggCttctgaactg	three_prime_utr	protein_coding
10:108187466:+	0.224	0.088	0.171	0	0	0	0.161	0	-0.161	0.161	Pawr	cagaggcaggCaaatttctga		protein_coding
17:71738366:-	0.174	0.2	0.108	0	0	0	0.160667	0	-0.161	0.161	Smchd1	gaagagagggCttgtcccaat	CDS	protein_coding
7:115816107:+	0.216	0.231	0.053	0	0	0	0.166667	0	-0.167	0.167	no_feature	ccagcaaccaCatggtggctc
9:65682200:-	0.081	0.208	0.192	0	0	0	0.160333	0	-0.16	0.16	Zfp609	cagaggcaggCagatttctga		protein_coding
19:5623501:+	0.217	0.167	0.115	0	0	0	0.166333	0	-0.166	0.166	no_feature	gtagaccaggCtggcctcaaa
12:105768014:+	0.2	0.312	0.16	0.083	0.083	0	0.224	0.0553333	-0.169	0.169	Papola	acttgggaggCagaggcaggt		protein_coding
13:100664790:-	0.333	0.357	0.306	0.15	0.189	0.107	0.332	0.148667	-0.183	0.183	Ocln	gagggaaagaCtcagtgatga		protein_coding
14:26352645:+	0.31	0.396	0.226	0.232	0.05	0.111	0.310667	0.131	-0.18	0.18	Dennd6a	gcctctgcctCccgagtgctg	three_prime_utr	protein_coding
11:85080808:-	0.242	0.129	0.105	0	0	0	0.158667	0	-0.159	0.159	Appbp2	cctgcctctgCctcccgcgtg	three_prime_utr	protein_coding
19:46645776:+	0.222	0.156	0.095	0	0	0	0.157667	0	-0.158	0.158	Wbp1l	gacagagtggCtccaaccact	three_prime_utr	protein_coding
4:116409434:-	0.49	0.623	0.588	0.289	0.373	0.4	0.567	0.354	-0.213	0.213	Tmem69	caaatcccagCaaccacatgg		protein_coding
13:100655092:-	0.115	0.231	0.125	0	0	0	0.157	0	-0.157	0.157	Ocln	agttccaggaCagacagagct		protein_coding
X:36361250:-	0.16	0.136	0.175	0	0	0	0.157	0	-0.157	0.157	Upf3b	tggtggtgcaCgcctttaatc		protein_coding
1:52498216:-	0	0	0	0	0.152	0	0	0.0506667	0.051	0.051	Nab1	gacaaaacaaCaaccacagaa	three_prime_utr	protein_coding
X:161601017:-	0.31	0.321	0.3	0.192	0.136	0.071	0.310333	0.133	-0.177	0.177	Txlng	acctttaatcCcagcacttgg		protein_coding
12:3337377:-	0.185	0.256	0.114	0.074	0	0	0.185	0.0246667	-0.16	0.16	Rab10	agagtgagttCcaggacagcc		protein_coding
1:53387675:-	0	0	0	0	0.156	0	0	0.052	0.052	0.052	Asnsd1,Gm28551,Gm50478	gcattagaaaCctccgagaca	five_prime_utr, three_prime_utr, CDS	protein_coding, protein_coding, protein_coding
1:54435588:-	0	0	0	0.093	0	0.091	0	0.0613333	0.061	0.061	Gtf3c3	cttggcttccCactggagaaa	three_prime_utr	protein_coding
1:54436922:-	0	0	0	0.167	0	0	0	0.0556667	0.056	0.056	Gtf3c3	tgctttgaagCaggggatgta	three_prime_utr	protein_coding
X:36361240:-	0.185	0.143	0.139	0	0	0	0.155667	0	-0.156	0.156	Upf3b	cgcctttaatCccagcacttg		protein_coding
1:55166962:+	0	0	0	0	0.167	0	0	0.0556667	0.056	0.056	no_feature	ttccagccttCcagctcaacc		processed_pseudogene
7:117711513:-	0.19	0.267	0.115	0	0	0.091	0.190667	0.0303333	-0.16	0.16	Rps15a	aatcccagcaCttgggagaca		protein_coding
15:76773279:+	0.222	0.077	0.167	0	0	0	0.155333	0	-0.155	0.155	Gm49527,Zfp7	tcgaggccagCctggtctaca		protein_coding, protein_coding
1:55192720:+	0	0	0	0.12	0	0.111	0	0.077	0.077	0.077	Mob4	ttagtgatggCgcttccctat	three_prime_utr	protein_coding
11:53154709:-	0.237	0.237	0.073	0	0	0.071	0.182333	0.0236667	-0.159	0.159	Hspa4	ccaggacagcCagggctatac		protein_coding
2:38708473:-	0.235	0.133	0.094	0	0	0	0.154	0	-0.154	0.154	Nr6a1	agttcgaggcCagcctggtct		protein_coding
2:25093195:-	0.211	0.131	0.119	0	0	0	0.153667	0	-0.154	0.154	Nelfb	catcaccaagCagagaaacaa	CDS	protein_coding
1:85755493:+	0.093	0.214	0.154	0	0	0	0.153667	0	-0.154	0.154	Cab39	ccaggacagcCagggctatac		protein_coding
2:155667476:-	0.154	0.081	0.226	0	0	0	0.153667	0	-0.154	0.154	Eif6	cgtctgcctcCtgagtgctgg	three_prime_utr	protein_coding
MT:14755:-	0.442	0.413	0.38	0.303	0.193	0.26	0.411667	0.252	-0.16	0.16	no_feature	gttgtttgatCctgtttcgtg
MT:15339:+	0.253	0.085	0.141	0	0	0	0.159667	0	-0.16	0.16	no_feature	aaatgaagatCttctcttctc		Mt_tRNA
5:3572687:+	0.139	0.2	0.273	0.062	0.069	0	0.204	0.0436667	-0.16	0.16	Cdk6	actctgtagaCcaggctggcc	three_prime_utr	protein_coding
2:15713747:+	0.148	0.233	0.156	0	0.066	0	0.179	0.022	-0.157	0.157	Malrd1	aaagaaaaccCaaagtaaggc		protein_coding
1:58461871:-	0	0.114	0	0.145	0.098	0.1	0.038	0.114333	0.076	0.076	Clk1	attttatagaCcaggctggcc		protein_coding
1:58625700:+	0	0	0	0	0	0.167	0	0.0556667	0.056	0.056	Ndufb3	agccttgcgcCagtaccggaa	five_prime_utr	protein_coding
11:108814306:+	0.16	0.2	0.1	0	0	0	0.153333	0	-0.153	0.153	Axin2	actgggggagCccgaggggcg	CDS	protein_coding
8:88944440:+	0.162	0.214	0.14	0	0.05	0	0.172	0.0166667	-0.155	0.155	Tent4b	gcctttaatcCcagcacttgg		protein_coding
5:122941489:-	0.167	0.278	0.312	0.083	0.077	0.1	0.252333	0.0866667	-0.166	0.166	Anapc5	acttgggaggCagaggcaggc		protein_coding
1:59523222:+	0	0	0	0	0.087	0.091	0	0.0593333	0.059	0.059	Fzd7	tgaagtggggCcacgaggcca	CDS	protein_coding
1:59698955:-	0	0.15	0	0.13	0.077	0.167	0.05	0.124667	0.075	0.075	Sumo1	cgaggccagtCtggtctacaa		protein_coding
MT:15325:+	0.213	0.149	0.182	0.071	0	0	0.181333	0.0236667	-0.158	0.158	no_feature	gtcttgtaaaCctgaaatgaa		Mt_tRNA
X:36361247:-	0.13	0.111	0.216	0	0	0	0.152333	0	-0.152	0.152	Upf3b	tggtgcacgcCtttaatccca		protein_coding
1:60517738:-	0	0	0	0.136	0.115	0	0	0.0836667	0.084	0.084	no_feature	ttgaggccagCctggtctaca
1:60517754:-	0	0	0	0	0.078	0.071	0	0.0496667	0.05	0.05	no_feature	aggtggatttCtgagtttgag
1:60597926:-	0	0	0	0	0.087	0.083	0	0.0566667	0.057	0.057	Raph1	tcacaaccatCtgtaatggga		protein_coding
1:60597929:-	0	0	0.061	0	0.13	0.091	0.0203333	0.0736667	0.053	0.053	Raph1	ggctcacaacCatctgtaatg		protein_coding
1:60597930:-	0	0	0	0	0.087	0.08	0	0.0556667	0.056	0.056	Raph1	tggctcacaaCcatctgtaat		protein_coding
1:60597954:-	0	0	0	0.179	0	0.069	0	0.0826667	0.083	0.083	Raph1	gttcaattccCagcaaccacg		protein_coding
1:60597955:-	0	0	0	0.158	0	0	0	0.0526667	0.053	0.053	Raph1	agttcaattcCcagcaaccac		protein_coding
1:60597956:-	0	0	0	0.189	0	0.067	0	0.0853333	0.085	0.085	Raph1	gagttcaattCccagcaacca		protein_coding
1:60597968:-	0.053	0	0	0.128	0.083	0.069	0.0176667	0.0933333	0.076	0.076	Raph1	tccagaggtcCtgagttcaat		protein_coding
1:60597980:-	0	0	0	0	0.154	0	0	0.0513333	0.051	0.051	Raph1	actgactgctCttccagaggt		protein_coding
15:99003970:+	0.551	0.385	0.397	0.317	0.329	0.217	0.444333	0.287667	-0.157	0.157	no_feature	gcctctgcctCcctagtgctg
1:63087458:-	0	0	0	0	0.056	0.12	0	0.0586667	0.059	0.059	Ino80d	ttaaaggggaCttacaaacca	three_prime_utr	protein_coding
19:8890974:+	0.138	0.242	0.075	0	0	0	0.151667	0	-0.152	0.152	Ganab	ccaggacagcCagggctacac		protein_coding
8:123143757:+	0.181	0.135	0.139	0	0	0	0.151667	0	-0.152	0.152	Zc3h18	ctcacttctcCcaggtgacct	three_prime_utr	protein_coding
2:15713746:+	0.148	0.222	0.163	0	0.068	0	0.177667	0.0226667	-0.155	0.155	Malrd1	taaagaaaacCcaaagtaagg		protein_coding
MT:10833:-	0.691	0.561	0.552	0.514	0.382	0.438	0.601333	0.444667	-0.157	0.157	no_feature	gcaattggagCttcaacatgg
1:64074397:-	0	0	0	0	0	0.154	0	0.0513333	0.051	0.051	Klf7	gcttacataaCttctcagtgc	three_prime_utr	protein_coding
MT:15317:+	0.25	0.153	0.154	0.087	0	0	0.185667	0.029	-0.157	0.157	no_feature	ttactctggtCttgtaaacct		Mt_tRNA
1:4932090:+	0.286	0.1	0.15	0.071	0	0	0.178667	0.0236667	-0.155	0.155	Gm37988,Tcea1	ccagcctggtCtacaaagtga		protein_coding, protein_coding
8:70584941:-	0.154	0.182	0.118	0	0	0	0.151333	0	-0.151	0.151	Rfxank	gtagctctggCtgtcctggaa	three_prime_utr	protein_coding
17:74732841:-	0.242	0.179	0.183	0.133	0	0	0.201333	0.0443333	-0.157	0.157	Nlrc4	tcctggaactCactttgtaga	three_prime_utr	protein_coding
1:64568482:-	0.095	0	0	0.1	0	0.182	0.0316667	0.094	0.062	0.062	no_feature	gaggcagaggCaggcggattt
1:64641188:+	0	0	0	0.075	0	0.095	0	0.0566667	0.057	0.057	Creb1	gaagaagggtCaaaaagtagg	three_prime_utr	protein_coding
4:119148123:-	0.1	0.204	0.147	0	0	0	0.150333	0	-0.15	0.15	Ybx1	ggtgtggtggCgcatgccttt		protein_coding
11:116067129:-	0.103	0.239	0.109	0	0	0	0.150333	0	-0.15	0.15	Acox1	tgagccatctCaccagcccct		protein_coding
1:71068182:-	0	0	0	0	0.095	0.1	0	0.065	0.065	0.065	Bard1	gagaagagggCagcttgacaa	three_prime_utr	protein_coding
1:71753547:-	0	0	0	0.154	0	0	0	0.0513333	0.051	0.051	no_feature	cgtgtcagtaCagggcattat		processed_pseudogene
14:14379398:-	0.233	0.079	0.138	0	0	0	0.15	0	-0.15	0.15	Rpp14	gtttctttccCaggaaattaa	three_prime_utr, CDS	protein_coding
1:72665694:+	0	0	0	0	0	0.154	0	0.0513333	0.051	0.051	Smarcal1	gcggttccagCtgtccaaagg	CDS	protein_coding
1:74277960:+	0	0	0	0.054	0	0.105	0	0.053	0.053	0.053	Arpc2	gagagcaaggCcagcctggtc		protein_coding
15:79418654:-	0.124	0.136	0.189	0	0	0	0.149667	0	-0.15	0.15	Ddx17	gaattctgacCaaggtcctcc		protein_coding
12:79440157:+	0.2	0.091	0.158	0	0	0	0.149667	0	-0.15	0.15	Rad51b	gcagaggaggCagaggaggca		protein_coding
2:153207307:+	0.233	0.224	0.119	0.111	0	0	0.192	0.037	-0.155	0.155	Asxl1	tccaggacagCcagggctaca		protein_coding
MT:10845:-	0.699	0.543	0.585	0.542	0.411	0.41	0.609	0.454333	-0.155	0.155	no_feature	attattgaccCagcaattgga
9:108203748:+	0.097	0.15	0.2	0	0	0	0.149	0	-0.149	0.149	Rhoa	tggcgcacgcCtttaatccca		protein_coding
1:74280983:+	0	0	0	0.059	0	0.091	0	0.05	0.05	0.05	Arpc2	tttctgagttCgaggccagcc		protein_coding
1:74291556:+	0	0	0	0.081	0	0.111	0	0.064	0.064	0.064	Arpc2	acttgggaggCagaggcaggc		protein_coding
1:74291586:+	0	0	0	0	0.103	0.086	0	0.063	0.063	0.063	Arpc2	agttcgaggcCagcctggtct		protein_coding
1:74291590:+	0	0	0	0	0.072	0.146	0	0.0726667	0.073	0.073	Arpc2	cgaggccagcCtggtctacaa		protein_coding
1:74291595:+	0.062	0	0	0.074	0.071	0.098	0.0206667	0.081	0.06	0.06	Arpc2	ccagcctggtCtacaaagtga		protein_coding
1:74291598:+	0	0	0	0	0.075	0.104	0	0.0596667	0.06	0.06	Arpc2	gcctggtctaCaaagtgagtt		protein_coding
1:52204066:-	0.15	0.205	0.184	0.082	0	0	0.179667	0.0273333	-0.152	0.152	Gls	ctttgtagacCaggctggcct	three_prime_utr	protein_coding
4:120655527:-	0.206	0.256	0.179	0.171	0	0	0.213667	0.057	-0.157	0.157	Nfyc	aaagtgagttCcaggacagcc		protein_coding
13:55386033:+	0.25	0.121	0.208	0	0.118	0	0.193	0.0393333	-0.154	0.154	Nsd1	aagtgagttcCaggacagcca		protein_coding
1:34503253:+	0.179	0.15	0.113	0	0	0	0.147333	0	-0.147	0.147	Ptpn18	gaggcagaggCaggcagattt		protein_coding
3:144479854:-	0.32	0.138	0.224	0.057	0.064	0.1	0.227333	0.0736667	-0.154	0.154	no_feature	cagagatgaaCtcacacacct
4:134061992:-	0.64	0.517	0.6	0.425	0.513	0.357	0.585667	0.431667	-0.154	0.154	no_feature	tcccagcaacCacatggtggc
X:36361248:-	0.14	0.167	0.135	0	0	0	0.147333	0	-0.147	0.147	Upf3b	gtggtgcacgCctttaatccc		protein_coding
1:74327259:-	0	0	0	0	0	0.15	0	0.05	0.05	0.05	no_feature	gtctgcagcaCtggctccagg
1:74341503:-	0	0	0	0.167	0	0	0	0.0556667	0.056	0.056	Tmbim1	gaccgtatctCaacaagccag	five_prime_utr	protein_coding
1:74430941:+	0	0	0	0.188	0	0.095	0	0.0943333	0.094	0.094	Ctdsp1	ccgaagctcgCggggatccct	five_prime_utr	protein_coding
1:74433870:-	0	0	0	0.154	0	0	0	0.0513333	0.051	0.051	no_feature	tggcagtgaaCagcacacatt
16:30383361:-	0.143	0.091	0.207	0	0	0	0.147	0	-0.147	0.147	Lsg1	tcgaggccagCctagtctacg		protein_coding
MT:10830:-	0.619	0.497	0.529	0.468	0.351	0.368	0.548333	0.395667	-0.153	0.153	no_feature	attggagcttCaacatgggct
7:117711519:-	0.2	0.167	0.074	0	0	0	0.147	0	-0.147	0.147	Rps15a	gcctttaatcCcagcacttgg		protein_coding
1:74456099:+	0.27	0.291	0.332	0.316	0.422	0.417	0.297667	0.385	0.087	0.087	Vil1	gatcccagcaCttgggaggca		protein_coding
1:74456195:+	0.07	0	0	0.082	0.098	0.142	0.0233333	0.107333	0.084	0.084	Vil1	gaaaccctgtCtcgaaaaaaa		protein_coding
1:74456197:+	0.054	0	0	0.052	0.085	0.081	0.018	0.0726667	0.055	0.055	Vil1	aaccctgtctCgaaaaaaaat		protein_coding
1:74457416:+	0	0	0	0.111	0	0.054	0	0.055	0.055	0.055	Vil1	ttgctgcaggCtcacctgcgg		protein_coding
11:85080828:-	0.242	0.107	0.089	0	0	0	0.146	0	-0.146	0.146	Appbp2	gcctcgaactCagaaatccgc	three_prime_utr	protein_coding
1:74470148:+	0	0	0	0	0.091	0.065	0	0.052	0.052	0.052	Vil1	gccaccactgCccagctgact		protein_coding
1:74470149:+	0	0	0	0	0.097	0.069	0	0.0553333	0.055	0.055	Vil1	ccaccactgcCcagctgactc		protein_coding
8:123193715:-	0.113	0.234	0.091	0	0	0	0.146	0	-0.146	0.146	Rnf166	tgtcatcaagCaggaccacca	three_prime_utr	protein_coding
1:74629853:+	0	0	0	0	0	0.167	0	0.0556667	0.056	0.056	Bcs1l	acgtggctacCttctttatgg	CDS	protein_coding
MT:10847:-	0.676	0.522	0.541	0.48	0.381	0.423	0.579667	0.428	-0.152	0.152	no_feature	gaattattgaCccagcaattg
16:33618339:+	0.286	0.317	0.139	0.083	0.083	0.1	0.247333	0.0886667	-0.159	0.159	Muc13	tgagccatctCaccagccccc		protein_coding
6:113469850:+	0.147	0.225	0.065	0	0	0	0.145667	0	-0.146	0.146	Creld1	agggcttcatCaagggtagat	CDS	protein_coding
1:75220244:+	0	0	0	0	0.143	0.105	0	0.0826667	0.083	0.083	Dnajb2	aggatgaggaCctgcagctcg	CDS, three_prime_utr	protein_coding
11:82778114:-	0.197	0.25	0.213	0.121	0	0.074	0.22	0.065	-0.155	0.155	Rad51d	tggtggcacaCgcctttaatc		protein_coding
11:85080813:-	0.258	0.135	0.121	0	0.068	0	0.171333	0.0226667	-0.149	0.149	Appbp2	atccgcctgcCtctgcctccc	three_prime_utr	protein_coding
15:98732224:-	0.146	0.111	0.179	0	0	0	0.145333	0	-0.145	0.145	Kmt2d	gcggaggaccCtaggccaagc	three_prime_utr	protein_coding
1:75511082:+	0	0	0	0	0	0.167	0	0.0556667	0.056	0.056	Stk11ip	tgcagaggtgCcccagttttt	CDS	protein_coding
3:116401757:+	0.167	0.24	0.133	0	0	0.091	0.18	0.0303333	-0.15	0.15	Sass6	agttccaggaCagccagggct		protein_coding
10:128111199:+	0.286	0.136	0.156	0	0.125	0	0.192667	0.0416667	-0.151	0.151	Stat2	tgagatggctCagtgggtaag		protein_coding
8:80385341:+	0.167	0.1	0.167	0	0	0	0.144667	0	-0.145	0.145	Otud4	cctttaatccCagcactcggg		protein_coding
5:130278455:-	0.167	0.238	0.089	0.053	0	0	0.164667	0.0176667	-0.147	0.147	Sbds	ggaggccagcCtgagttccag		protein_coding
7:19441723:-	0.135	0.205	0.192	0.087	0	0	0.177333	0.029	-0.148	0.148	Tomm40	tttctgagttCaaggccagcc		protein_coding
14:120566681:+	0.18	0.18	0.245	0	0.06	0.091	0.201667	0.0503333	-0.151	0.151	Mbnl2	cctttaatccCagcacttggg		protein_coding
1:79681856:-	0	0	0	0	0.074	0.096	0	0.0566667	0.057	0.057	Wdfy1	cctttaatccCagcactcggg	three_prime_utr	protein_coding
1:82872947:+	0	0	0	0	0.143	0.1	0	0.081	0.081	0.081	Agfg1	aaacagagggCtcagcaacaa	three_prime_utr	protein_coding
1:84741999:-	0	0	0	0.071	0	0.167	0	0.0793333	0.079	0.079	Trip12	tcgaggccagCctggtctacg		protein_coding
MT:3396:-	0.547	0.517	0.531	0.421	0.374	0.351	0.531667	0.382	-0.15	0.15	no_feature	gggccggctgCgtattctacg
1:84764971:-	0.135	0.206	0.088	0.167	0.156	0.263	0.143	0.195333	0.052	0.052	Trip12	cctttaatccCagcacttggg		protein_coding
1:84764980:-	0.061	0	0	0.073	0	0.15	0.0203333	0.0743333	0.054	0.054	Trip12	tggcgcacgcCtttaatccca		protein_coding
1:84764981:-	0.061	0	0	0.103	0	0.158	0.0203333	0.087	0.067	0.067	Trip12	gtggcgcacgCctttaatccc		protein_coding
MT:10863:-	0.691	0.517	0.537	0.542	0.35	0.403	0.581667	0.431667	-0.15	0.15	no_feature	agaagaatagCtgctagaatt
3:135342172:-	0.206	0.108	0.118	0	0	0	0.144	0	-0.144	0.144	Nfkb1	gagtgagttcCaggacagcca		protein_coding
8:111883125:-	0.176	0.132	0.124	0	0	0	0.144	0	-0.144	0.144	Glg1	tcccctttggCgagtttgggc	three_prime_utr	protein_coding
9:108203755:+	0.154	0.2	0.077	0	0	0	0.143667	0	-0.144	0.144	Rhoa	cgcctttaatCccagcacttg		protein_coding
14:51045091:-	0.162	0.177	0.168	0.067	0	0	0.169	0.0223333	-0.147	0.147	Ccnb1ip1	tcccagagagCagggctctac	five_prime_utr	protein_coding, ribozyme
1:85779213:+	0	0	0	0.17	0	0	0	0.0566667	0.057	0.057	Cab39	aaagtgtttcCtttctcctga	three_prime_utr	protein_coding
1:85867085:-	0	0	0	0	0	0.167	0	0.0556667	0.056	0.056	Gpr55	ccactggaaaCcaatgaaggg	three_prime_utr	protein_coding
12:21452718:-	0.156	0.174	0.1	0	0	0	0.143333	0	-0.143	0.143	Ywhaq	tccaggacagCcagggctata		protein_coding
9:108408022:+	0.338	0.302	0.265	0.133	0.212	0.071	0.301667	0.138667	-0.163	0.163	Qrich1	agttccaggaCagccagggct		protein_coding
7:117711518:-	0.19	0.158	0.08	0	0	0	0.142667	0	-0.143	0.143	Rps15a	cctttaatccCagcacttggg		protein_coding
11:85080834:-	0.25	0.148	0.106	0	0.067	0	0.168	0.0223333	-0.146	0.146	Appbp2	aggctggcctCgaactcagaa	three_prime_utr	protein_coding
15:12912212:+	0.1	0.077	0.25	0	0	0	0.142333	0	-0.142	0.142	Drosha	ggcgtggtggCgcacgccttt		protein_coding
MT:14748:-	0.359	0.308	0.324	0.22	0.172	0.155	0.330333	0.182333	-0.148	0.148	no_feature	gatcctgtttCgtggaggaag
3:116464593:-	0.129	0.144	0.154	0	0	0	0.142333	0	-0.142	0.142	Gm43191,Slc35a3	ggacgcttttCaggttgtaag	three_prime_utr	protein_coding, protein_coding
2:131911304:-	0.257	0.16	0.08	0	0.062	0	0.165667	0.0206667	-0.145	0.145	Slc23a2	aggagtcaacCctgtagctct		protein_coding
7:121692555:-	0.2	0.097	0.217	0	0	0.077	0.171333	0.0256667	-0.146	0.146	Ndufab1	ggtgctcttaCccactgagcc		protein_coding
2:15713863:+	0.185	0.138	0.103	0	0	0	0.142	0	-0.142	0.142	Malrd1	cagaagattcCatagagaaca		protein_coding
2:25228825:+	0.531	0.491	0.544	0.38	0.264	0.355	0.522	0.333	-0.189	0.189	Man1b1	cagaggcaggCggatttctga		protein_coding
17:29027017:+	0.054	0.25	0.12	0	0	0	0.141333	0	-0.141	0.141	Brpf3	ttgaggccagCctggtctaca		protein_coding
MT:420:-	0.709	0.521	0.568	0.39	0.467	0.5	0.599333	0.452333	-0.147	0.147	no_feature	taggtcctaaCaatgaatttt
MT:14714:-	0.273	0.291	0.294	0.167	0.159	0.09	0.286	0.138667	-0.147	0.147	no_feature	ttgctagggcCgcgataataa
MT:15344:+	0.234	0.071	0.136	0	0	0	0.147	0	-0.147	0.147	no_feature	aagatcttctCttctcaagac		Mt_tRNA
5:32949505:-	0.118	0.167	0.139	0	0	0	0.141333	0	-0.141	0.141	Gm20671,Prr14l	ttcccattctCctggcttggt	three_prime_utr	protein_coding, protein_coding
3:28157734:+	0.241	0.129	0.053	0	0	0	0.141	0	-0.141	0.141	Pld1	gcctggtctaCaaagtgagtt		protein_coding
10:128142423:+	0.273	0.24	0.333	0.154	0.114	0.103	0.282	0.123667	-0.158	0.158	Pan2	ggttccaggaCagccagggct		protein_coding
11:85080814:-	0.182	0.147	0.093	0	0	0	0.140667	0	-0.141	0.141	Appbp2	aatccgcctgCctctgcctcc	three_prime_utr	protein_coding
4:150376639:+	0.132	0.2	0.296	0.108	0	0.077	0.209333	0.0616667	-0.148	0.148	Rere	tgcatgccagCacttgggagg		protein_coding
1:86532951:+	0	0	0	0	0.171	0	0	0.057	0.057	0.057	Cops7b	ccggctggggCagctggcact	three_prime_utr	protein_coding
1:87293444:+	0.074	0	0	0	0.129	0.1	0.0246667	0.0763333	0.052	0.052	Gigyf2	gtggcgcatgCctttaatccc		protein_coding
1:87293445:+	0.065	0	0	0	0.091	0.167	0.0216667	0.086	0.064	0.064	Gigyf2	tggcgcatgcCtttaatccca		protein_coding
1:87349545:+	0	0	0	0.105	0	0.1	0	0.0683333	0.068	0.068	Gigyf2	aagtgagttcCaggacagcca		protein_coding
7:127347579:+	0.108	0.115	0.194	0	0	0	0.139	0	-0.139	0.139	Fbxl19	ttcggggggcCcgggcgcatg	CDS, five_prime_utr	protein_coding
10:108227229:+	0.222	0.111	0.192	0	0.095	0	0.175	0.0316667	-0.143	0.143	Pawr	gagtgagttcCaggacagcca		protein_coding
2:15713757:+	0.051	0.237	0.127	0	0	0	0.138333	0	-0.138	0.138	Malrd1	caaagtaaggCaatgctggag		protein_coding
1:87874875:-	0	0	0	0.158	0	0.065	0	0.0743333	0.074	0.074	Usp40	gcctggtctaCagagtgagtt	three_prime_utr	protein_coding
1:87874883:-	0	0	0	0.167	0	0.069	0	0.0786667	0.079	0.079	Usp40	tgaggccagcCtggtctacag	three_prime_utr	protein_coding
11:85080804:-	0.206	0.105	0.102	0	0	0	0.137667	0	-0.138	0.138	Appbp2	cctctgcctcCcgcgtgctgg	three_prime_utr	protein_coding
1:88200794:-	0	0	0	0	0	0.152	0	0.0506667	0.051	0.051	Hjurp	aaatggcttcCctggggcagt		protein_coding
1:88200913:-	0	0.051	0	0.16	0.066	0.087	0.017	0.104333	0.087	0.087	Hjurp	ctcccaagtgCtaggattaaa		protein_coding
17:36210289:-	0.2	0.087	0.125	0	0	0	0.137333	0	-0.137	0.137	Atat1	gtggcgcacaCctttaatccc		protein_coding
2:119068676:+	0.106	0.131	0.174	0	0	0	0.137	0	-0.137	0.137	Spint1	ctatcttactCaggagcttta	CDS	protein_coding
3:88452472:-	0.128	0.153	0.13	0	0	0	0.137	0	-0.137	0.137	Rab25	gcaccaccatCggggttgagt	CDS, five_prime_utr	protein_coding
16:3984500:-	0.286	0.206	0.196	0.089	0.155	0	0.229333	0.0813333	-0.148	0.148	Crebbp	actcgggaggCagaggcaggc		protein_coding
11:88733178:-	0.163	0.071	0.176	0	0	0	0.136667	0	-0.137	0.137	Akap1	gcctcgaactCagagatccac		protein_coding
8:91833425:+	0.125	0.19	0.095	0	0	0	0.136667	0	-0.137	0.137	Rbl2	tccagcccctCagtgctcaag	CDS	protein_coding
1:89072080:+	0	0	0	0	0	0.15	0	0.05	0.05	0.05	Sh3bp4	caggctggggCcagacccaag	CDS	protein_coding
1:89072851:+	0	0	0	0	0	0.167	0	0.0556667	0.056	0.056	Sh3bp4	tgaagctgggCaaggtgagcc	CDS	protein_coding
1:89428209:+	0	0	0	0.067	0.083	0	0	0.05	0.05	0.05	Agap1	cgtgcacgtgCttaatcccag		protein_coding
4:116546075:+	0.186	0.088	0.212	0	0.067	0	0.162	0.0223333	-0.14	0.14	Prdx1	gcctggtctaCagagtgagtt		protein_coding
13:58309987:+	0.179	0.095	0.135	0	0	0	0.136333	0	-0.136	0.136	Idnk	ccagcaaccaCatggtggctc		protein_coding
10:108187445:+	0.256	0.118	0.121	0	0.077	0	0.165	0.0256667	-0.139	0.139	Pawr	ttagtcccagCactcaggagg		protein_coding
1:178035407:+	0.143	0.205	0.059	0	0	0	0.135667	0	-0.136	0.136	Desi2	ccaggacagcCagggctacac		protein_coding
1:91056415:+	0	0	0	0.077	0.091	0	0	0.056	0.056	0.056	Lrrfip1	ggagtcgaggCgatggtctag	three_prime_utr	protein_coding
12:110615312:+	0.182	0.125	0.1	0	0	0	0.135667	0	-0.136	0.136	Dync1h1	gcctggtctaCagagtgagtt		protein_coding
18:46745178:+	0.184	0.172	0.051	0	0	0	0.135667	0	-0.136	0.136	Eif1a	gcctgatctaCagagtgagtt		protein_coding
1:91923870:-	0	0	0	0	0.111	0.167	0	0.0926667	0.093	0.093	Hdac4	ttgaccagagCtctccacccc	CDS	protein_coding
MT:15326:+	0.167	0.168	0.152	0.059	0	0	0.162333	0.0196667	-0.143	0.143	no_feature	tcttgtaaacCtgaaatgaag		Mt_tRNA
1:92843042:+	0	0	0	0	0.167	0	0	0.0556667	0.056	0.056	Rnpepl1	cctgtctagaCtgggatccca		protein_coding
1:92874592:+	0	0	0	0	0	0.167	0	0.0556667	0.056	0.056	Capn10	ggaagtgagcCgcctctgcct	CDS, three_prime_utr	protein_coding
1:92910641:+	0	0	0	0.167	0	0	0	0.0556667	0.056	0.056	Gpr35	ggcagtgcggCatcccctgcg	CDS	protein_coding
4:129426090:-	0.269	0.25	0.182	0.156	0.103	0	0.233667	0.0863333	-0.147	0.147	Hdac1	gccagggctaCacagagaaac		protein_coding
19:5623505:+	0.263	0.143	0.125	0.105	0	0	0.177	0.035	-0.142	0.142	no_feature	accaggctggCctcaaactct
3:136442511:+	0.109	0.172	0.125	0	0	0	0.135333	0	-0.135	0.135	Ppp3ca	gagttcgaggCcagccttgtc		protein_coding
1:93354654:-	0	0.133	0	0.077	0.122	0.115	0.0443333	0.104667	0.06	0.06	Hdlbp	gcctggtctaCaaagtgagtt		protein_coding
1:93354657:-	0	0.062	0	0.051	0.125	0.2	0.0206667	0.125333	0.105	0.105	Hdlbp	ccagcctggtCtacaaagtga		protein_coding
1:93354696:-	0	0.074	0	0	0.161	0.097	0.0246667	0.086	0.061	0.061	Hdlbp	acttgagaggCagaggcagga		protein_coding
1:93354710:-	0	0.067	0	0	0.167	0.067	0.0223333	0.078	0.056	0.056	Hdlbp	cctttaatccCagcacttgag		protein_coding
1:93356162:-	0	0	0	0	0.16	0	0	0.0533333	0.053	0.053	Hdlbp	actcgaagggCttcccaactc		protein_coding
5:88798174:+	0.15	0.226	0.233	0.129	0.05	0	0.203	0.0596667	-0.143	0.143	Rufy3	ctggaactcaCtttgtagacc	three_prime_utr	protein_coding
11:61403495:+	0.222	0.1	0.083	0	0	0	0.135	0	-0.135	0.135	B9d1	tgttcgctctCagggatttgt	CDS	protein_coding
11:116067156:-	0.226	0.114	0.065	0	0	0	0.135	0	-0.135	0.135	Acox1	gaagagcagtCgggtgctctt		protein_coding
1:93513517:+	0	0	0	0.15	0	0	0	0.05	0.05	0.05	Farp2	gaagagcagtCggtgctctta		protein_coding
1:93513524:+	0	0	0	0.149	0	0	0	0.0496667	0.05	0.05	Farp2	agtcggtgctCttaaccactg		protein_coding
MT:10842:-	0.639	0.529	0.507	0.462	0.373	0.415	0.558333	0.416667	-0.142	0.142	no_feature	attgacccagCaattggagct
MT:14721:-	0.273	0.308	0.301	0.161	0.131	0.163	0.294	0.151667	-0.142	0.142	no_feature	tgaacgattgCtagggccgcg
2:25175532:+	0.125	0.118	0.162	0	0	0	0.135	0	-0.135	0.135	Anapc2	cctagatggaCagcttctatt	three_prime_utr	protein_coding
4:40838649:-	0.1	0.25	0.125	0.062	0	0	0.158333	0.0206667	-0.138	0.138	B4galt1	aagtgagttcCaggacagcca		protein_coding
1:93727879:-	0	0	0	0.107	0	0.1	0	0.069	0.069	0.069	Dtymk	ctctgtatagCcctggctgtc	three_prime_utr	protein_coding
1:93747104:+	0	0	0	0.167	0	0	0	0.0556667	0.056	0.056	Ing5	ctcctgaaagCcacggttgac	three_prime_utr	protein_coding
4:149649599:+	0.178	0.145	0.081	0	0	0	0.134667	0	-0.135	0.135	Ctnnbip1	caggggtgacCgggaggcagg	three_prime_utr	protein_coding
1:93779591:+	0	0	0	0	0	0.16	0	0.0533333	0.053	0.053	D2hgdh	ctggctaggcCattccctcag	three_prime_utr	protein_coding
2:34611935:-	0.206	0.118	0.079	0	0	0	0.134333	0	-0.134	0.134	Gapvd1	agagtgagttCcaggacagcc		protein_coding
1:93805092:+	0	0	0.15	0.174	0.167	0	0.05	0.113667	0.064	0.064	no_feature	gctcatgtctCtagctgcata
1:97706015:+	0	0	0	0	0	0.167	0	0.0556667	0.056	0.056	Gin1	acctttaatcCcagcactcgg		protein_coding
1:97706016:+	0	0	0	0.062	0	0.182	0	0.0813333	0.081	0.081	Gin1	cctttaatccCagcactcggg		protein_coding
1:97706019:+	0	0	0	0	0	0.167	0	0.0556667	0.056	0.056	Gin1	ttaatcccagCactcgggagg		protein_coding
1:97706060:+	0.089	0	0	0.138	0	0.125	0.0296667	0.0876667	0.058	0.058	Gin1	agttcgaggcCagcctggtct		protein_coding
1:97876633:-	0	0.071	0	0.107	0.08	0.158	0.0236667	0.115	0.091	0.091	Pam	aagaatgaggCaaactgaatt		protein_coding, processed_pseudogene
1:105682241:+	0	0	0	0	0	0.167	0	0.0556667	0.056	0.056	Relch	acgcctacttCctataacaca	three_prime_utr	protein_coding
13:32469343:-	0.111	0.13	0.16	0	0	0	0.133667	0	-0.134	0.134	Gmds	acagagaaacCctgtctccaa		protein_coding
17:28991128:+	0.194	0.113	0.094	0	0	0	0.133667	0	-0.134	0.134	Mapk13	caccactgccCaacaagagtg		protein_coding
MT:5806:-	0.578	0.496	0.541	0.462	0.414	0.316	0.538333	0.397333	-0.141	0.141	no_feature	attaattgcaCctaaaataga
MT:14754:-	0.39	0.324	0.329	0.258	0.186	0.176	0.347667	0.206667	-0.141	0.141	no_feature	ttgtttgatcCtgtttcgtgg
6:86724134:-	0.083	0.13	0.263	0	0.067	0	0.158667	0.0223333	-0.136	0.136	Anxa4	ggattaaaggCgtgtgccacc		protein_coding
MT:6907:+	0.1	0.12	0.2	0	0	0	0.14	0	-0.14	0.14	no_feature	aaattggtttCaagccaatct
1:106100514:+	0	0	0	0	0	0.15	0	0.05	0.05	0.05	Phlpp1	tggtgctgtcCggggccctgc	CDS	protein_coding
1:24651803:+	0.229	0.139	0.208	0.16	0	0	0.192	0.0533333	-0.139	0.139	no_feature	tgaacatcatCataatctaat
11:20175950:+	0.131	0.14	0.185	0	0	0.05	0.152	0.0166667	-0.135	0.135	Rab1a	gcctcgaactCagggatccac	three_prime_utr	protein_coding
1:172013376:+	0.176	0.14	0.083	0	0	0	0.133	0	-0.133	0.133	Dcaf8	cagagacaggCggatttctga		protein_coding
11:116067134:-	0.105	0.2	0.094	0	0	0	0.133	0	-0.133	0.133	Acox1	cccactgagcCatctcaccag		protein_coding
17:35470813:+	0.2	0.12	0.149	0	0.062	0	0.156333	0.0206667	-0.136	0.136	Ddx39b	acccactgagCcatctcacca		protein_coding
1:118535436:+	0	0	0	0	0	0.154	0	0.0513333	0.051	0.051	Clasp1	tagaatctggCtaaatagatt	three_prime_utr	protein_coding
12:40267575:-	0.238	0.083	0.077	0	0	0	0.132667	0	-0.133	0.133	Ifrd1	tacagagaaaCcctgtctcaa		protein_coding
1:118611829:+	0	0	0	0	0	0.158	0	0.0526667	0.053	0.053	Tfcp2l1	cccatatatgCtagacccttc	three_prime_utr	protein_coding
8:88944441:+	0.141	0.333	0.224	0	0.083	0.182	0.232667	0.0883333	-0.144	0.144	Tent4b	cctttaatccCagcacttggg		protein_coding
9:108408026:+	0.333	0.3	0.309	0.185	0.235	0.061	0.314	0.160333	-0.154	0.154	Qrich1	ccaggacagcCagggctacac		protein_coding
MT:5367:-	0.315	0.288	0.284	0.234	0.073	0.167	0.295667	0.158	-0.138	0.138	no_feature	gttccgatatCtttgtgattg
9:77661997:+	0.244	0.1	0.053	0	0	0	0.132333	0	-0.132	0.132	Gclc	aaccgcgcggCggggtccgag	five_prime_utr	protein_coding
7:28979901:-	0.185	0.125	0.25	0.083	0.061	0	0.186667	0.048	-0.139	0.139	Spint2	cccacccccaCcccaaggctg		protein_coding
5:88798184:+	0.214	0.219	0.216	0.114	0.109	0	0.216333	0.0743333	-0.142	0.142	Rufy3	ctttgtagacCaggctggcct	three_prime_utr	protein_coding
1:183057996:-	0.167	0.167	0.136	0	0.065	0	0.156667	0.0216667	-0.135	0.135	Brox	caggcgaggaCagctcctgta	three_prime_utr	protein_coding
1:127282634:+	0	0	0	0	0.056	0.154	0	0.07	0.07	0.07	Mgat5	agttcctggaCagccagggct		protein_coding
1:34503247:+	0.154	0.206	0.093	0.051	0	0	0.151	0.017	-0.134	0.134	Ptpn18	actcgggaggCagaggcaggc		protein_coding
8:80385332:+	0.133	0.091	0.171	0	0	0	0.131667	0	-0.132	0.132	Otud4	tggcgcacgcCtttaatccca		protein_coding
12:59104184:-	0.149	0.164	0.082	0	0	0	0.131667	0	-0.132	0.132	Trappc6b	ccgcctctgtCgcccaagtgc		protein_coding
16:32444578:+	0.15	0.133	0.111	0	0	0	0.131333	0	-0.131	0.131	Tfrc	tgagtccagcCtggtctacag		protein_coding
15:75742791:+	0.333	0.429	0.415	0.28	0.254	0.235	0.392333	0.256333	-0.136	0.136	no_feature	tgtctgaagaCagctacagtg
3:22266215:+	0.233	0.25	0.156	0.081	0.136	0	0.213	0.0723333	-0.141	0.141	Tbl1xr1	cctctgcctcCcgagggctgg	three_prime_utr	protein_coding
10:40017988:-	0.107	0.136	0.15	0	0	0	0.131	0	-0.131	0.131	Slc16a10	gggagacgaaCgaggcgcagc	CDS	protein_coding
13:74841446:-	0.129	0.164	0.156	0.05	0	0	0.149667	0.0166667	-0.133	0.133	Cast	ccaggacagcCagggctacac	three_prime_utr	protein_coding
MT:5341:-	0.174	0.241	0.173	0.1	0	0.081	0.196	0.0603333	-0.136	0.136	no_feature	gaataatcaaCgattaatgaa
MT:14715:-	0.262	0.288	0.29	0.146	0.176	0.111	0.28	0.144333	-0.136	0.136	no_feature	attgctagggCcgcgataata
1:127411504:+	0.163	0.278	0.231	0.194	0.3	0.348	0.224	0.280667	0.057	0.057	Mgat5	cccttcctccCcctcccccta	three_prime_utr	protein_coding
7:19441053:-	0.472	0.321	0.351	0.184	0.212	0.269	0.381333	0.221667	-0.16	0.16	Tomm40	acttgggaggCagaggtgggt		protein_coding
1:127731862:+	0	0	0	0	0	0.154	0	0.0513333	0.051	0.051	Ccnt2	acacaagtggCacttttttta	three_prime_utr	protein_coding
4:155617122:+	0.067	0.162	0.25	0.077	0	0	0.159667	0.0256667	-0.134	0.134	Gnb1	tgagccatctCtccagcccgg		protein_coding
4:116409431:-	0.447	0.571	0.556	0.286	0.393	0.367	0.524667	0.348667	-0.176	0.176	Tmem69	atcccagcaaCcacatggtgg		protein_coding
18:46745175:+	0.194	0.212	0.114	0	0.114	0	0.173333	0.038	-0.135	0.135	Eif1a	ccagcctgatCtacagagtga		protein_coding
1:128206818:+	0	0	0	0	0.122	0.05	0	0.0573333	0.057	0.057	Ubxn4	gaagcagaggCaggtggattt	three_prime_utr	protein_coding
1:128304031:-	0	0	0	0.133	0	0.091	0	0.0746667	0.075	0.075	Dars	gaaggaggagCcaatgttttt	CDS	protein_coding
1:130625662:-	0	0	0	0.089	0.067	0	0	0.052	0.052	0.052	Gm29427	caagaaggggCggaccagccg	CDS, three_prime_utr	protein_coding, protein_coding
1:130646904:+	0	0	0	0	0.125	0.077	0	0.0673333	0.067	0.067	Yod1	tctacgatggCattcactacg	CDS	protein_coding
1:130661309:+	0	0	0	0.071	0	0.111	0	0.0606667	0.061	0.061	AA986860	tcagcaggggCcacaggagtc		protein_coding
10:108187449:+	0.205	0.061	0.125	0	0	0	0.130333	0	-0.13	0.13	Pawr	tcccagcactCaggaggcaga		protein_coding
1:130754872:+	0	0	0	0	0.154	0	0	0.0513333	0.051	0.051	Pigr	ttctgagcctCagtcttaatc		protein_coding
9:21610627:+	0.333	0.143	0.275	0.194	0.125	0	0.250333	0.106333	-0.144	0.144	Smarca4	cgaggccagcCtggtctacag		protein_coding
8:122334001:-	0.167	0.149	0.074	0	0	0	0.13	0	-0.13	0.13	Zcchc14	gagttcgaggCcagcctggtc		protein_coding
17:28991126:+	0.143	0.129	0.117	0	0	0	0.129667	0	-0.13	0.13	Mapk13	gccaccactgCccaacaagag		protein_coding
10:81235837:-	0.129	0.16	0.1	0	0	0	0.129667	0	-0.13	0.13	Nfic	tggggtacccCactgcagggg	three_prime_utr	protein_coding
1:131859201:+	0	0	0	0.087	0.087	0	0	0.058	0.058	0.058	Nucks1	tagggtttctCtgtgtagccc	three_prime_utr	protein_coding
2:15713777:+	0.095	0.25	0.125	0	0.072	0	0.156667	0.024	-0.133	0.133	Malrd1	gatagaaaccCtaggaaggaa		protein_coding
5:88798172:+	0.2	0.267	0.242	0.152	0.132	0	0.236333	0.0946667	-0.142	0.142	Rufy3	tcctggaactCactttgtaga	three_prime_utr	protein_coding
8:20026114:+	0.192	0.171	0.122	0	0.079	0	0.161667	0.0263333	-0.135	0.135	no_feature	acagccagggCtacacagaga		transcribed_unprocessed_pseudogene
16:35900927:+	0.108	0.267	0.1	0	0	0.077	0.158333	0.0256667	-0.133	0.133	Ccdc58	agttccaggaCagccagggct		protein_coding
1:189628873:-	0.17	0.099	0.119	0	0	0	0.129333	0	-0.129	0.129	Smyd2	agctagacaaCgagaagaaag	CDS	protein_coding
19:41528630:+	0.182	0.211	0.158	0.062	0	0.083	0.183667	0.0483333	-0.135	0.135	Lcor	ccagcctggtCtgcagagtga		protein_coding
3:132935057:-	0.062	0.24	0.085	0	0	0	0.129	0	-0.129	0.129	Arhgef38	tgctcacagtCagctattgga		protein_coding
4:107181179:+	0.233	0.143	0.077	0	0.059	0	0.151	0.0196667	-0.131	0.131	Yipf1	gaggcagaggCaggtggattt		protein_coding
4:155617124:+	0.069	0.152	0.259	0.083	0	0	0.16	0.0276667	-0.132	0.132	Gnb1	agccatctctCcagcccgggg		protein_coding
19:41522844:+	0.164	0.2	0.135	0	0.1	0	0.166333	0.0333333	-0.133	0.133	Lcor	tttttcgaggCagggttctct		protein_coding
12:105757695:+	0.129	0.259	0.085	0	0.077	0	0.157667	0.0256667	-0.132	0.132	Papola	agtttgaggcCagcctagtct		protein_coding
6:86724127:-	0.095	0.091	0.2	0	0	0	0.128667	0	-0.129	0.129	Anxa4	aggcgtgtgcCaccactgcct		protein_coding
4:134246335:+	0.071	0.114	0.2	0	0	0	0.128333	0	-0.128	0.128	Aunip	ggtgagatggCtcagtgggta		protein_coding
1:131957612:+	0	0	0	0.086	0	0.065	0	0.0503333	0.05	0.05	Elk4	cccctgagtgCtgggattaaa		protein_coding
1:131958904:+	0	0	0	0	0.154	0	0	0.0513333	0.051	0.051	Elk4	cttcaggtatCaacctcctgc		protein_coding
1:131966456:-	0	0	0	0.158	0.05	0	0	0.0693333	0.069	0.069	Mfsd4a	ggatgaaagaCagcccgcaca	three_prime_utr	protein_coding
1:132259744:+	0	0	0	0.06	0.111	0.065	0	0.0786667	0.079	0.079	Nuak2	accgcaagggCattctcaaac	CDS	protein_coding
1:132372163:+	0	0	0	0.158	0	0	0	0.0526667	0.053	0.053	Dstyk	acctttaatcCcagcactcag		protein_coding
1:132433055:+	0	0.067	0	0	0.147	0.1	0.0223333	0.0823333	0.06	0.06	Rbbp5	tgtgaagtggCttgatttccc	three_prime_utr	protein_coding
7:140681176:-	0.154	0.125	0.106	0	0	0	0.128333	0	-0.128	0.128	Ano9	cgtacagcggCaaaacttttt	three_prime_utr	protein_coding
10:59397106:-	0.16	0.163	0.124	0	0.055	0	0.149	0.0183333	-0.131	0.131	Mcu	ccaggacagcCagggctacac		protein_coding
13:65260522:-	0.15	0.128	0.105	0	0	0	0.127667	0	-0.128	0.128	Mfsd14b	ctgcggatcgCggagcccatg	five_prime_utr	protein_coding
15:75742775:+	0.375	0.452	0.288	0.333	0.176	0.208	0.371667	0.239	-0.133	0.133	no_feature	actccctcttCtggagtgtct
18:50146287:+	0.16	0.14	0.083	0	0	0	0.127667	0	-0.128	0.128	Tnfaip8	gcctttaatcCcagcactcgg		protein_coding
4:152387987:+	0.079	0.161	0.143	0	0	0	0.127667	0	-0.128	0.128	Icmt	ccaggatgctCgggagaggtg	three_prime_utr	protein_coding
18:46745166:+	0.212	0.222	0.108	0	0.071	0.071	0.180667	0.0473333	-0.133	0.133	Eif1a	agttcgaggcCagcctgatct		protein_coding
3:30132900:-	0.2	0.269	0.073	0.143	0	0	0.180667	0.0476667	-0.133	0.133	Mecom	ttaatcccagCacttgggagg		protein_coding
11:95788859:-	0.13	0.05	0.2	0	0	0	0.126667	0	-0.127	0.127	B4galnt2	gtgctcttaaCcactggagcc		protein_coding
3:144479864:-	0.207	0.074	0.213	0.095	0	0	0.164667	0.0316667	-0.133	0.133	no_feature	attgaagaccCagagatgaac
7:115816101:+	0.184	0.231	0.051	0.068	0	0	0.155333	0.0226667	-0.133	0.133	no_feature	caaatcccagCaaccacatgg
2:167176973:-	0.162	0.123	0.095	0	0	0	0.126667	0	-0.127	0.127	B4galt5	tcccagcactCgggaggcaga		protein_coding
1:133108414:+	0	0	0	0	0.154	0	0	0.0513333	0.051	0.051	Plekha6	gtttcccctgCacttatccac		protein_coding
11:4799150:-	0.132	0.258	0.16	0	0.098	0.053	0.183333	0.0503333	-0.133	0.133	Nf2	gccgggtcctCgcggcccatg	five_prime_utr	protein_coding
MT:3268:-	0.437	0.416	0.485	0.408	0.236	0.294	0.446	0.312667	-0.133	0.133	no_feature	cagaagtaatCatatgtgttc
11:69478985:+	0.079	0.179	0.12	0	0	0	0.126	0	-0.126	0.126	Trp53	tccaggacagCcagggctaca		protein_coding
16:22080121:-	0.133	0.091	0.154	0	0	0	0.126	0	-0.126	0.126	Tra2b	gtggcgcacgCctttagtccc		protein_coding
10:89619154:+	0.107	0.19	0.08	0	0	0	0.125667	0	-0.126	0.126	Uhrf1bp1l	agttccaggaCagccagggct		protein_coding
11:85080818:-	0.222	0.069	0.086	0	0	0	0.125667	0	-0.126	0.126	Appbp2	cagaaatccgCctgcctctgc	three_prime_utr	protein_coding
1:133221952:+	0	0	0	0	0.167	0	0	0.0556667	0.056	0.056	Plekha6	ccagaggcagCagactatacc		protein_coding
1:133311894:-	0	0	0	0	0	0.154	0	0.0513333	0.051	0.051	Sox13	ccatgacaggCactagggtag		protein_coding
7:16521472:+	0.256	0.313	0.284	0.12	0.238	0.065	0.284333	0.141	-0.143	0.143	Slc1a5	cagcccagcaCttgggaggca		protein_coding
1:133587940:-	0	0	0	0	0.088	0.091	0	0.0596667	0.06	0.06	Zbed6,Zc3h11a,Zc3h11a	acagaaagggCacagctagcg	five_prime_utr	protein_coding, protein_coding
11:60106121:-	0.077	0.125	0.174	0	0	0	0.125333	0	-0.125	0.125	Srebf1	ttaatcccagCacttgggagg		protein_coding
3:28157726:+	0.194	0.129	0.053	0	0	0	0.125333	0	-0.125	0.125	Pld1	cgaggccagcCtggtctacaa		protein_coding
MT:3009:-	0.81	0.799	0.795	0.7	0.614	0.695	0.801333	0.669667	-0.132	0.132	no_feature	ggtaggggaaCtcatagactt
1:134541703:+	0	0	0	0.105	0	0.08	0	0.0616667	0.062	0.062	Kdm5b	atgaatgggcCttaaatgtga	CDS	protein_coding
1:134785553:-	0	0	0	0	0.158	0	0	0.0526667	0.053	0.053	Ppp1r12b	atgcttgaggCaggaggatta		protein_coding
7:98366907:+	0.154	0.111	0.111	0	0	0	0.125333	0	-0.125	0.125	Thap12	tagatcctgtCagggcagaag	three_prime_utr	protein_coding
11:95186589:-	0.25	0.129	0.132	0	0.12	0	0.170333	0.04	-0.13	0.13	Kat7	gaggcagaggCaggtgaattt		protein_coding
11:88733984:-	0.615	0.574	0.49	0.286	0.417	0.455	0.559667	0.386	-0.174	0.174	Akap1	caaggccagcCtggtctacaa		protein_coding
12:111510530:+	0.087	0.143	0.278	0	0.118	0	0.169333	0.0393333	-0.13	0.13	Eif5	accaggctggCctcgaactca		protein_coding
10:81235840:-	0.139	0.125	0.111	0	0	0	0.125	0	-0.125	0.125	Nfic	ccctggggtaCcccactgcag	three_prime_utr	protein_coding
19:32594394:+	0.133	0.125	0.294	0.158	0	0	0.184	0.0526667	-0.131	0.131	Papss2	gaggcagaggCaggcggattt		protein_coding
4:116546062:+	0.167	0.127	0.17	0.08	0	0	0.154667	0.0266667	-0.128	0.128	Prdx1	caattcgaggCcagcctggtc		protein_coding
16:35631084:+	0.136	0.176	0.062	0	0	0	0.124667	0	-0.125	0.125	Hspbap1	ttgaggccagCctggtctaca		protein_coding
1:135196957:-	0	0	0	0.057	0.07	0.051	0	0.0593333	0.059	0.059	Rnpep	gtcctgagttCaattcccagc		protein_coding
3:135342158:-	0.077	0.108	0.189	0	0	0	0.124667	0	-0.125	0.125	Nfkb1	acagccagggCtacacagaga		protein_coding
1:127182257:+	0.071	0.115	0.188	0	0	0	0.124667	0	-0.125	0.125	Mgat5	tctaggacagCtagggctata		protein_coding
1:135202785:-	0	0	0.114	0.115	0	0.16	0.038	0.0916667	0.054	0.054	Rnpep	cccactgagcCatctcaccag		protein_coding
1:135202791:-	0	0	0.096	0.1	0	0.19	0.032	0.0966667	0.065	0.065	Rnpep	ctcttacccaCtgagccatct		protein_coding
1:135202799:-	0	0	0	0.091	0	0.136	0	0.0756667	0.076	0.076	Rnpep	gtcgggtgctCttacccactg		protein_coding
1:135202801:-	0	0	0	0.065	0	0.16	0	0.075	0.075	0.075	Rnpep	cagtcgggtgCtcttacccac		protein_coding
1:135203348:-	0	0	0	0.051	0	0.111	0	0.054	0.054	0.054	Rnpep	ggatccaatgCcctcttctgg		protein_coding
11:62422347:-	0.111	0.13	0.133	0	0	0	0.124667	0	-0.125	0.125	Cenpv	cctttaatccCagcactcggg		protein_coding
11:76354402:-	0.108	0.147	0.119	0	0	0	0.124667	0	-0.125	0.125	Abr	ctagcattaaCgaggacattg	CDS	protein_coding
9:108408034:+	0.081	0.171	0.122	0	0	0	0.124667	0	-0.125	0.125	Qrich1	gccagggctaCacagagaaac		protein_coding, TEC
17:24921703:+	0.288	0.263	0.317	0.174	0.226	0.077	0.289333	0.159	-0.13	0.13	no_feature	ccaggacagcCtggtctacaa
1:136553688:+	0	0	0	0	0	0.154	0	0.0513333	0.051	0.051	Zfp281	gcaaagaggcCaaagccagaa	CDS	protein_coding
1:139406756:+	0	0	0	0	0.182	0.091	0	0.091	0.091	0.091	Aspm	atggccgtggCccagcaacag	CDS	protein_coding
1:143491086:-	0	0	0	0.088	0.094	0	0	0.0606667	0.061	0.061	Cdc73	caaaggttggCcatggcttct	CDS	protein_coding
1:150237310:-	0	0	0	0.074	0	0.103	0	0.059	0.059	0.059	Odr4	gttgtgagggCaactgaaaat	three_prime_utr	protein_coding
7:45031691:-	0.178	0.107	0.088	0	0	0	0.124333	0	-0.124	0.124	Snrnp70	gcatatggatCcaggtggaaa		protein_coding
1:150271463:+	0	0	0.06	0.107	0	0.147	0.02	0.0846667	0.065	0.065	Tpr	ttaattccagCacttgggagg		protein_coding
1:151220298:+	0	0	0	0	0.091	0.182	0	0.091	0.091	0.091	Ivns1abp	gcggcggtggCagtgtgttcg	five_prime_utr	protein_coding
12:110536004:+	0.265	0.156	0.154	0	0.081	0.1	0.191667	0.0603333	-0.131	0.131	Ppp2r5c	tcgaggccagCctggtctaca		protein_coding
10:21193672:+	0.167	0.103	0.101	0	0	0	0.123667	0	-0.124	0.124	Hbs1l	agttcgaggcCagcctggtct		protein_coding
17:35370803:-	0.075	0.217	0.184	0.094	0	0	0.158667	0.0313333	-0.127	0.127	Prrc2a	tcaggaccttCggaagagcag		protein_coding
13:67120589:+	0.12	0.122	0.128	0	0	0	0.123333	0	-0.123	0.123	Ptdss1	gaagatcaagCgagctgtgct	CDS, three_prime_utr	protein_coding
1:151352689:-	0	0	0	0	0	0.167	0	0.0556667	0.056	0.056	Rnf2	ttaaagaacaCcatgactaca	CDS	protein_coding
1:151767318:-	0	0	0	0	0	0.154	0	0.0513333	0.051	0.051	1700025G04Rik	caacaaaatgCcataattctt	three_prime_utr	protein_coding
18:32366817:+	0.059	0.129	0.182	0	0	0	0.123333	0	-0.123	0.123	Map3k2	agtcatttctCagaggtacta	three_prime_utr	protein_coding
1:152734138:-	0	0	0	0	0.167	0	0	0.0556667	0.056	0.056	Smg7	gaaaccctgtCttggggggca		protein_coding
1:152734142:-	0	0	0	0	0.167	0	0	0.0556667	0.056	0.056	Smg7	cagagaaaccCtgtcttgggg		protein_coding
1:152734154:-	0	0	0	0	0.167	0	0	0.0556667	0.056	0.056	Smg7	gccaggactaCacagagaaac		protein_coding
1:152734195:-	0	0	0.097	0.176	0.105	0	0.0323333	0.0936667	0.061	0.061	Smg7	agttcggggcCagtctggtct		protein_coding
1:152734225:-	0	0	0	0.147	0	0.083	0	0.0766667	0.077	0.077	Smg7	acttgggaggCagaggcaggt		protein_coding
1:152753888:-	0	0	0	0.167	0	0	0	0.0556667	0.056	0.056	Smg7	cttggatgttCttacagatag	five_prime_utr	protein_coding
8:70584875:-	0.087	0.15	0.133	0	0	0	0.123333	0	-0.123	0.123	Rfxank	cctctgcctcCcaagtgctgg	three_prime_utr	protein_coding
1:153637797:+	0	0	0	0.172	0	0	0	0.0573333	0.057	0.057	Rnasel	cagcaagctgCcagggtttac		protein_coding
7:115816104:+	0.171	0.167	0.05	0	0	0	0.129333	0	-0.129	0.129	no_feature	atcccagcaaCcacatggtgg
MT:10798:-	0.846	0.857	0.767	0.762	0.59	0.731	0.823333	0.694333	-0.129	0.129	no_feature	taggtgaactCcatataatgg
7:19441730:-	0.146	0.194	0.17	0.125	0	0	0.17	0.0416667	-0.128	0.128	Tomm40	aggcggatttCtgagttcaag		protein_coding
1:74305004:+	0.074	0.176	0.119	0	0	0	0.123	0	-0.123	0.123	Arpc2	tgacctcgaaCtcagaaatca		protein_coding
7:55582074:-	0.059	0.207	0.103	0	0	0	0.123	0	-0.123	0.123	Nipa2	tcagaatgggCtagattgtca	three_prime_utr	protein_coding
2:24803131:-	0.081	0.267	0.17	0.071	0.062	0	0.172667	0.0443333	-0.128	0.128	Ehmt1	acagtgagttCcaggacagcc		protein_coding
9:108407949:+	0.184	0.113	0.186	0.102	0	0	0.161	0.034	-0.127	0.127	Qrich1	cctttagtccCagcacttggg		protein_coding
7:44182200:-	0.065	0.208	0.185	0	0.08	0	0.152667	0.0266667	-0.126	0.126	Pold1	tgacacgggaCaaggaataaa	three_prime_utr	protein_coding
16:18690919:-	0.167	0.071	0.194	0.057	0	0	0.144	0.019	-0.125	0.125	Mrpl40	tctgtgtagtCctggctgtcc	three_prime_utr	protein_coding
14:51045047:-	0.135	0.109	0.124	0	0	0	0.122667	0	-0.123	0.123	Ccnb1ip1	agccccgagtCggggcggatg	five_prime_utr	protein_coding, ribozyme
11:97064260:-	0.115	0.227	0.094	0	0.061	0	0.145333	0.0203333	-0.125	0.125	Kpnb1	cgcctttaatCccagcactgg		protein_coding
16:17473615:-	0.125	0.188	0.054	0	0	0	0.122333	0	-0.122	0.122	Med15	ccagcaggtgCagaccccaca	CDS	protein_coding
MT:14727:-	0.274	0.304	0.273	0.196	0.137	0.133	0.283667	0.155333	-0.128	0.128	no_feature	aggaggtgaaCgattgctagg
18:21154309:+	0.079	0.227	0.061	0	0	0	0.122333	0	-0.122	0.122	Rnf138	gaggcagaggCaggtgaattt		protein_coding
3:94524389:-	0.179	0.118	0.07	0	0	0	0.122333	0	-0.122	0.122	Tuft1	agttccaggaCagccagagct		protein_coding
3:84129681:-	0.093	0.075	0.256	0.051	0	0	0.141333	0.017	-0.124	0.124	Trim2	acttgggaggCagaggcaggc		protein_coding
10:42388514:+	0.25	0.304	0.111	0.072	0.103	0.091	0.221667	0.0886667	-0.133	0.133	Snx3	tcgaggccagCctggtctaca		protein_coding
7:3680469:-	0.127	0.167	0.072	0	0	0	0.122	0	-0.122	0.122	Tmc4	acatggaagcCtggggccagt	CDS	protein_coding
4:119165083:-	0.069	0.154	0.143	0	0	0	0.122	0	-0.122	0.122	Ppih	ctggggcacaCaggtgaaagg		protein_coding
5:77142902:+	0.167	0.222	0.089	0	0.1	0	0.159333	0.0333333	-0.126	0.126	Srp72	gaggcagaggCaggtggattt		protein_coding
1:155923479:+	0	0	0	0	0	0.154	0	0.0513333	0.051	0.051	Tor1aip2	cggttaagagCactgactgct		protein_coding
1:155923502:+	0	0	0	0	0.167	0.167	0	0.111333	0.111	0.111	Tor1aip2	tccgaaggtcCtgagttcaaa		protein_coding
6:38283170:-	0.129	0.216	0.246	0.13	0.071	0	0.197	0.067	-0.13	0.13	Zc3hav1	accaggctggCctcgaactca	three_prime_utr	protein_coding
MT:5149:-	0.401	0.333	0.25	0.215	0.186	0.203	0.328	0.201333	-0.127	0.127	no_feature	tagattgaagCcagtaatagg		Mt_tRNA
5:3572720:+	0.229	0.19	0.182	0.119	0.091	0	0.200333	0.07	-0.13	0.13	Cdk6	atgcgcctgcCtctgcctccc	three_prime_utr	protein_coding
10:89619158:+	0.129	0.167	0.069	0	0	0	0.121667	0	-0.122	0.122	Uhrf1bp1l	ccaggacagcCagggctacac		protein_coding
15:38053863:-	0.143	0.074	0.148	0	0	0	0.121667	0	-0.122	0.122	Ubr5	tggcgcacgcCtttaatccca		protein_coding
2:15713862:+	0.087	0.143	0.135	0	0	0	0.121667	0	-0.122	0.122	Malrd1	gcagaagattCcatagagaac		protein_coding
3:116478019:-	0.074	0.139	0.152	0	0	0	0.121667	0	-0.122	0.122	Slc35a3	cctttaatccCagcactcggg		protein_coding
1:156388731:+	0	0.119	0.07	0.067	0.121	0.16	0.063	0.116	0.053	0.053	Abl2	cgagaccagcCtggtctacaa		protein_coding
1:156388765:+	0.271	0.114	0.222	0.333	0.393	0.269	0.202333	0.331667	0.129	0.129	Abl2	acagccagggCtacacagaga		protein_coding
1:156469313:+	0	0	0	0.154	0	0	0	0.0513333	0.051	0.051	Abl2	cccagaggagCcacagctctt	CDS	protein_coding
4:150656001:+	0.095	0.103	0.167	0	0	0	0.121667	0	-0.122	0.122	Rere	gtgtcgcacaCctttaatccc		protein_coding
5:142989544:-	0.096	0.133	0.136	0	0	0	0.121667	0	-0.122	0.122	Rnf216	tatagccgggCgtggtggtgc		protein_coding
11:105858984:+	0.123	0.113	0.129	0	0	0	0.121667	0	-0.122	0.122	Ace	aaagctataaCtcgagtgccg	CDS	protein_coding
6:86724124:-	0.071	0.077	0.217	0	0	0	0.121667	0	-0.122	0.122	Anxa4	cgtgtgccacCactgcctggc		protein_coding
1:172334424:+	0.273	0.419	0.312	0.15	0.147	0.273	0.334667	0.19	-0.145	0.145	Tagln2	actggcagggCctgataattg	three_prime_utr	protein_coding
1:160040355:-	0	0	0	0	0	0.154	0	0.0513333	0.051	0.051	Cacybp	cgccgtgtcgCgccgggtctg	five_prime_utr	protein_coding
7:16521481:+	0.26	0.456	0.377	0.241	0.291	0.118	0.364333	0.216667	-0.148	0.148	Slc1a5	acttgggaggCagaggcaggt		protein_coding
11:69639681:-	0.056	0.2	0.108	0	0	0	0.121333	0	-0.121	0.121	Polr2a	gatcccagcaCttaggaggca		protein_coding
2:158332357:+	0.125	0.083	0.156	0	0	0	0.121333	0	-0.121	0.121	Ralgapb	gtcctgagttCaaatcccagc		protein_coding
16:13688205:-	0.211	0.074	0.078	0	0	0	0.121	0	-0.121	0.121	Pdxdc1	gtaagagcacCtgactgctct		protein_coding
1:160747946:+	0.086	0	0	0.2	0.2	0.071	0.0286667	0.157	0.128	0.128	Rc3h1	acttgggaggCagaggcaggc		protein_coding
5:3572680:+	0.071	0.167	0.125	0	0	0	0.121	0	-0.121	0.121	Cdk6	ggaactcactCtgtagaccag	three_prime_utr	protein_coding
2:57179907:+	0.077	0.122	0.164	0	0	0	0.121	0	-0.121	0.121	Gpd2	agcctgtgaaCagggaacctc	CDS	protein_coding
9:21740381:-	0.178	0.114	0.071	0	0	0	0.121	0	-0.121	0.121	Dock6	tccaggacagCcagggctatg		protein_coding
1:160749197:+	0	0.064	0	0.103	0.1	0.1	0.0213333	0.101	0.08	0.08	Rc3h1	ccaggatagcCagggctacac		protein_coding
1:160767682:+	0	0	0	0.093	0	0.056	0	0.0496667	0.05	0.05	Rc3h1	gctatgagggCtgctcgatct	CDS	protein_coding
1:160787244:+	0	0	0	0	0.071	0.154	0	0.075	0.075	0.075	Rc3h1	tcgaggccagCctggtctaca		protein_coding
1:160787250:+	0	0	0	0	0.176	0.071	0	0.0823333	0.082	0.082	Rc3h1	ccagcctggtCtacaagtgag		protein_coding
1:160791304:+	0	0	0	0.111	0	0.074	0	0.0616667	0.062	0.062	Rc3h1	gcagaagtggCcagtcatgga	three_prime_utr, CDS	protein_coding
7:127062525:+	0.261	0.15	0.296	0.125	0.182	0	0.235667	0.102333	-0.133	0.133	Prr14	cacccgactgCtcttccgaag		protein_coding
1:160934345:-	0	0	0	0	0	0.167	0	0.0556667	0.056	0.056	Klhl20	gagtgaagaaCaagtgttcaa	CDS	protein_coding
1:160936944:-	0	0	0	0	0	0.154	0	0.0513333	0.051	0.051	Klhl20	ttgcctcctcCagctggcaga	CDS	protein_coding
19:6916407:-	0.091	0.123	0.148	0	0	0	0.120667	0	-0.121	0.121	Gpr137	tgggcttcttCcgggtacacc	CDS, three_prime_utr	protein_coding
1:162423674:+	0	0	0	0	0	0.158	0	0.0526667	0.053	0.053	Vamp4	gccacggctaCacagagaaac		protein_coding
1:162423684:+	0	0.071	0	0	0.154	0.1	0.0236667	0.0846667	0.061	0.061	Vamp4	cacagagaaaCcctgtctcga		protein_coding
2:35610147:+	0.118	0.137	0.107	0	0	0	0.120667	0	-0.121	0.121	Dab2ip	ggtggccagcCagggcagccc	CDS, three_prime_utr	protein_coding
7:19354642:-	0.087	0.182	0.093	0	0	0	0.120667	0	-0.121	0.121	Relb	ccaggacagcCagggctacac		protein_coding
1:165005195:-	0.109	0.103	0.15	0	0	0	0.120667	0	-0.121	0.121	Sft2d2	ggaatcagttCagggctcaga	three_prime_utr	protein_coding
1:163757683:+	0	0	0	0.167	0	0	0	0.0556667	0.056	0.056	Scyl3	gtggaggagcCggggtctgag	five_prime_utr	protein_coding
11:109464378:-	0.095	0.077	0.19	0	0	0	0.120667	0	-0.121	0.121	Wipi1	ttaaaaagggCatccttgtca	three_prime_utr	protein_coding
1:164276608:-	0	0	0	0	0.077	0.12	0	0.0656667	0.066	0.066	Atp1b1	aggcttgtggCattcacacaa		protein_coding
1:164276615:-	0	0.093	0	0.154	0.14	0.105	0.031	0.133	0.102	0.102	Atp1b1	tcacttcaggCttgtggcatt		protein_coding
1:164276619:-	0	0	0	0.077	0.067	0.082	0	0.0753333	0.075	0.075	Atp1b1	agtgtcacttCaggcttgtgg		protein_coding
11:85080805:-	0.207	0.154	0.08	0	0	0.071	0.147	0.0236667	-0.123	0.123	Appbp2	gcctctgcctCccgcgtgctg	three_prime_utr	protein_coding
17:47168081:-	0.839	0.96	0.865	0.6	0.733	0.722	0.888	0.685	-0.203	0.203	Bicral	gcggcccaggCcggggacgag		protein_coding
1:165020286:-	0	0	0	0	0.15	0	0	0.05	0.05	0.05	Sft2d2	tagtgtagcgCcatttgaaaa		protein_coding
1:165293839:+	0	0	0	0.08	0	0.095	0	0.0583333	0.058	0.058	Mpc2	caggggtacaCagagaaaccc		protein_coding
6:128650208:+	0.306	0.226	0.144	0.09	0.191	0	0.225333	0.0936667	-0.132	0.132	Clec2h	gcctctgcctCccgagtgctg		protein_coding
1:165993907:+	0.091	0	0.1	0.176	0.083	0.089	0.0636667	0.116	0.052	0.052	Gpa33	gccagatgggCtgctccaaat	three_prime_utr	protein_coding
1:166211657:+	0	0	0	0.091	0.077	0	0	0.056	0.056	0.056	Tada1	cacagagaaaCcctgcctcga		protein_coding
1:166211658:+	0	0	0	0.087	0.077	0	0	0.0546667	0.055	0.055	Tada1	acagagaaacCctgcctcgaa		protein_coding
MT:3258:-	0.444	0.467	0.492	0.402	0.286	0.339	0.467667	0.342333	-0.125	0.125	no_feature	catatgtgttCttgggttgta
1:167053231:-	0	0	0	0.105	0.061	0.077	0	0.081	0.081	0.081	Uck2	gttgcctgggCacctccatga	three_prime_utr	protein_coding
5:134620588:+	0.2	0.125	0.095	0	0.053	0	0.14	0.0176667	-0.122	0.122	Rfc2	gaggcagaggCaggtggattt		protein_coding
1:90897108:-	0.167	0.1	0.093	0	0	0	0.12	0	-0.12	0.12	Rab17	ttcatttgctCggctgctggt	five_prime_utr	protein_coding
14:63467274:-	0.196	0.186	0.186	0.061	0	0.125	0.189333	0.062	-0.127	0.127	Gata4	cctttaatccCagcacttggg		protein_coding
1:167105308:-	0.105	0	0.175	0.143	0.2	0.091	0.0933333	0.144667	0.051	0.051	Uck2	gcctggtctaCagagtgagtt		protein_coding
1:167105340:-	0.125	0.113	0.075	0.053	0.237	0.182	0.104333	0.157333	0.053	0.053	Uck2	cataggcaggCagatttctgg		protein_coding
1:167105361:-	0.079	0	0.054	0	0.111	0.179	0.0443333	0.0966667	0.052	0.052	Uck2	ttaatcccagCacttgggagg		protein_coding
7:121692559:-	0.2	0.088	0.217	0	0.13	0	0.168333	0.0433333	-0.125	0.125	Ndufab1	gtcaggtgctCttacccactg		protein_coding
X:36361252:-	0.135	0.116	0.108	0	0	0	0.119667	0	-0.12	0.12	Upf3b	ggtggtggtgCacgcctttaa		protein_coding
MT:15349:+	0.247	0.061	0.131	0.067	0	0	0.146333	0.0223333	-0.124	0.124	no_feature	cttctcttctCaagacatcaa		Mt_tRNA
7:128386090:+	0.105	0.1	0.154	0	0	0	0.119667	0	-0.12	0.12	Sec23ip	gccatctcacCagcccgtgaa	three_prime_utr	protein_coding
8:80385340:+	0.143	0.091	0.125	0	0	0	0.119667	0	-0.12	0.12	Otud4	gcctttaatcCcagcactcgg		protein_coding
1:167109076:-	0.288	0.267	0.114	0.368	0.308	0.312	0.223	0.329333	0.106	0.106	Uck2	gagttcgaggCcagcctggtc		protein_coding
1:167109095:-	0.068	0.051	0.103	0.158	0.143	0.091	0.074	0.130667	0.057	0.057	Uck2	cagaagcaggCggatttctga		protein_coding
17:26057492:-	0.103	0.206	0.182	0	0.118	0	0.163667	0.0393333	-0.124	0.124	Gm20683,Rhot2	gcagaggcagCaagtgctctg	three_prime_utr	protein_coding, protein_coding
1:75192251:-	0.214	0.129	0.094	0	0.07	0	0.145667	0.0233333	-0.122	0.122	Tuba4a	ctacttggagCctgttcactg	three_prime_utr	protein_coding
11:120512440:-	0.08	0.111	0.167	0	0	0	0.119333	0	-0.119	0.119	Sirt7	actcgggaggCagaggcaggc		protein_coding
6:48822924:+	0.139	0.067	0.152	0	0	0	0.119333	0	-0.119	0.119	Tmem176a	cagcctatatCagggttccat		protein_coding
8:80385344:+	0.194	0.111	0.13	0	0.069	0	0.145	0.023	-0.122	0.122	Otud4	ttaatcccagCactcgggagg		protein_coding
17:74837974:+	0.256	0.132	0.182	0.116	0.074	0	0.19	0.0633333	-0.127	0.127	Birc6	aaagtgagttCcaggacagtc		protein_coding
1:169778432:-	0	0	0	0.083	0	0.133	0	0.072	0.072	0.072	Hsd17b7	catgtggtggCtcacaaacat	three_prime_utr	protein_coding
1:170022686:-	0	0	0	0.063	0	0.116	0	0.0596667	0.06	0.06	Uhmk1	gcaaggcaggCccgcttttgc	three_prime_utr	protein_coding
13:44927198:+	0.24	0.286	0.169	0.109	0.064	0.129	0.231667	0.100667	-0.131	0.131	Jarid2	acagccagggCtacacagaga		protein_coding
4:107181150:+	0.175	0.071	0.111	0	0	0	0.119	0	-0.119	0.119	Yipf1	tggcgcacgcCtttagtccca		protein_coding
1:170627253:-	0	0	0	0.094	0.061	0.075	0	0.0766667	0.077	0.077	Atf6	tcagaggaggCatctcttgga	CDS	protein_coding
14:63463444:-	0.121	0.23	0.103	0	0.087	0	0.151333	0.029	-0.122	0.122	Gata4	gccagggctaCacagagaaac		protein_coding
9:108434866:+	0.094	0.148	0.184	0	0.062	0	0.142	0.0206667	-0.121	0.121	Qrich1	cagaaatccgCctgcctctgc		protein_coding
1:171046394:+	0	0	0	0	0.154	0	0	0.0513333	0.051	0.051	Nr1i3	ttgggagtggCaatgaaatgc	three_prime_utr	protein_coding
1:171053343:+	0	0	0	0	0	0.15	0	0.05	0.05	0.05	Apoa2	aaggccaagaCctcagagatt	CDS	protein_coding
1:171104365:+	0	0.1	0	0	0.123	0.13	0.0333333	0.0843333	0.051	0.051	B4galt3	cctagccgggCatttcctgcg	three_prime_utr	protein_coding
7:19441718:-	0.146	0.2	0.178	0.15	0	0	0.174667	0.05	-0.125	0.125	Tomm40	gagttcaaggCcagccagggc		protein_coding
18:60670708:+	0.415	0.436	0.371	0.278	0.192	0.304	0.407333	0.258	-0.149	0.149	Dctn4	ccaggacagcCagggctatac		protein_coding
3:144476969:-	0.128	0.121	0.121	0	0	0	0.123333	0	-0.123	0.123	no_feature	acaaaacactCatggaaggag
9:108408031:+	0.175	0.212	0.204	0.077	0.133	0	0.197	0.07	-0.127	0.127	Qrich1	acagccagggCtacacagaga		protein_coding, TEC
7:127053028:+	0.136	0.121	0.111	0	0	0	0.122667	0	-0.123	0.123	no_feature	gagttcaaatCccagcaacca		lncRNA
17:57299100:+	0.054	0.2	0.102	0	0	0	0.118667	0	-0.119	0.119	Clpp	gcctttaatcCcagcacttgg		protein_coding
1:171169348:-	0	0	0	0.157	0	0	0	0.0523333	0.052	0.052	Nit1	aggagggatcCatacgacagc	three_prime_utr	protein_coding
MT:16088:+	0.258	0.119	0.206	0.122	0.093	0	0.194333	0.0716667	-0.123	0.123	no_feature	ttttaactctCcaaacccccc
7:24082174:+	0.103	0.182	0.071	0	0	0	0.118667	0	-0.119	0.119	Kcnn4	cagaggcaggCggatttctga		protein_coding
11:87602887:+	0.147	0.086	0.208	0.076	0	0	0.147	0.0253333	-0.122	0.122	Rnf43	cctttaatccCagcactcagg		protein_coding
11:69865463:-	0.139	0.129	0.167	0.071	0	0	0.145	0.0236667	-0.121	0.121	Elp5	tagttccaggCcagcctggtc		protein_coding
2:131911303:-	0.211	0.161	0.065	0	0.073	0	0.145667	0.0243333	-0.121	0.121	Slc23a2	ggagtcaaccCtgtagctctg		protein_coding
1:171286777:+	0	0.071	0	0.092	0	0.128	0.0236667	0.0733333	0.05	0.05	F11r	cacagagaaaCcctgtctcga		protein_coding
1:171292490:+	0.111	0.077	0.052	0.105	0.2	0.1	0.08	0.135	0.055	0.055	no_feature	aatcccagcaCttgagaggca
1:171904505:-	0	0	0	0	0.171	0.095	0	0.0886667	0.089	0.089	Ncstn	actcgggaggCagaggcaggt		protein_coding
2:37307082:-	0.182	0.071	0.214	0.1	0	0	0.155667	0.0333333	-0.122	0.122	Rc3h2	acagagaaacCctgtctggaa		protein_coding
1:167105550:-	0.077	0.205	0.205	0.118	0	0	0.162333	0.0393333	-0.123	0.123	Uck2	gactgttcttCtgaaggtccc		protein_coding
1:58425244:-	0.096	0.065	0.194	0	0	0	0.118333	0	-0.118	0.118	Gm37607	gagttcgaggCcagcctggtc		TEC
1:171960291:+	0	0	0	0.16	0	0	0	0.0533333	0.053	0.053	Pex19	tttctgagttCaaggccagcc		protein_coding
10:80089251:+	0.167	0.111	0.077	0	0	0	0.118333	0	-0.118	0.118	Ndufs7	tcccatagggCtttgattctt		protein_coding
5:3572696:+	0.146	0.176	0.121	0.079	0	0	0.147667	0.0263333	-0.121	0.121	Cdk6	accaggctggCctcgaattca	three_prime_utr	protein_coding
1:52204078:-	0.128	0.075	0.151	0	0	0	0.118	0	-0.118	0.118	Gls	tcctggaactCactttgtaga	three_prime_utr	protein_coding
9:119755605:+	0.163	0.086	0.105	0	0	0	0.118	0	-0.118	0.118	Wdr48	gccaaaggggCagagtctgta	three_prime_utr	protein_coding
19:5622334:+	0.104	0.125	0.138	0	0	0	0.122333	0	-0.122	0.122	no_feature	ctggaactcaCtctgtagacc
1:172022512:+	0	0	0	0	0	0.167	0	0.0556667	0.056	0.056	Dcaf8	tgtcaatgggCttggatagga	three_prime_utr	protein_coding
1:172312004:+	0.223	0.178	0.205	0.248	0.256	0.255	0.202	0.253	0.051	0.051	Igsf9	tccggcccctCcatctgggct	five_prime_utr	protein_coding
15:10493549:+	0.348	0.176	0.192	0.13	0.103	0.091	0.238667	0.108	-0.131	0.131	Rad1	cctgcctctgCctcccgagtg	three_prime_utr	protein_coding
8:121268131:+	0.143	0.185	0.085	0.053	0	0	0.137667	0.0176667	-0.12	0.12	Gse1	gagtgagttcCaggacagcca		protein_coding
11:87602901:+	0.253	0.136	0.119	0.082	0	0.056	0.169333	0.046	-0.123	0.123	Rnf43	actcaggaggCagaggcaggc		protein_coding
11:87602873:+	0.171	0.068	0.177	0.056	0	0	0.138667	0.0186667	-0.12	0.12	Rnf43	cgtggtggcgCacgcctttaa		protein_coding
1:177271612:+	0	0	0	0	0.136	0.1	0	0.0786667	0.079	0.079	Zbtb18	ctaacggtggCagtgtgaact	five_prime_utr	protein_coding
10:117202632:-	0.137	0.137	0.079	0	0	0	0.117667	0	-0.118	0.118	Cpsf6	tcgaggccagCctggtctaca		protein_coding
1:178068532:+	0	0	0	0	0.19	0.1	0	0.0966667	0.097	0.097	Desi2	agagtgagttCtaggacagcc		protein_coding
1:178070482:+	0	0	0	0	0	0.167	0	0.0556667	0.056	0.056	Desi2	ggttagagcaCccgactgctc		protein_coding
1:178070490:+	0	0	0	0	0.143	0.154	0	0.099	0.099	0.099	Desi2	cacccgactgCtcttccgaag		protein_coding
1:178070495:+	0	0	0	0	0.167	0.071	0	0.0793333	0.079	0.079	Desi2	gactgctcttCcgaaggtgca		protein_coding
1:178070496:+	0	0	0	0	0.133	0.143	0	0.092	0.092	0.092	Desi2	actgctcttcCgaaggtgcag		protein_coding
1:178146714:+	0	0	0	0.158	0	0	0	0.0526667	0.053	0.053	Cox20	ctgggcggggCgatggagagg	five_prime_utr	protein_coding
5:145065095:+	0.231	0.156	0.094	0.115	0	0	0.160333	0.0383333	-0.122	0.122	Arpc1b	aagtgagttcCaggacagcca	three_prime_utr	protein_coding
X:37541852:-	0.125	0.276	0.091	0	0.125	0	0.164	0.0416667	-0.122	0.122	Lamp2	gaggtagaggCaggcagatct		protein_coding
4:155625919:+	0.141	0.26	0.14	0.071	0.098	0	0.180333	0.0563333	-0.124	0.124	Gnb1	gttcaaatccCagcaaccata		protein_coding
10:128042769:+	0.149	0.125	0.078	0	0	0	0.117333	0	-0.117	0.117	Gls2	tcagctgtgtCaggagccatc	CDS, three_prime_utr	protein_coding
17:35470776:+	0.098	0.127	0.127	0	0	0	0.117333	0	-0.117	0.117	Ddx39b	gaactctggaCctttggaaga		protein_coding
1:178151220:-	0	0	0	0	0	0.172	0	0.0573333	0.057	0.057	Hnrnpu	attatcgggaCaatgacagaa	three_prime_utr	protein_coding
1:178151225:-	0	0	0	0	0	0.154	0	0.0513333	0.051	0.051	Hnrnpu	tcgggattatCgggacaatga	three_prime_utr	protein_coding
3:28157721:+	0.226	0.069	0.057	0	0	0	0.117333	0	-0.117	0.117	Pld1	gagttcgaggCcagcctggtc		protein_coding
1:179573952:-	0	0	0.068	0.093	0.078	0.094	0.0226667	0.0883333	0.066	0.066	Ahctf1	ttggaaggggCagaaagaagc	CDS, three_prime_utr	protein_coding
6:128903898:+	0.098	0.079	0.242	0.053	0	0	0.139667	0.0176667	-0.122	0.122	no_feature	catgtggttgCtgggatttga
5:146885653:+	0.148	0.067	0.137	0	0	0	0.117333	0	-0.117	0.117	Gtf3a	atgcgttcgtCggggcctgtg	CDS	protein_coding
12:105757656:+	0.196	0.192	0.127	0.078	0.068	0	0.171667	0.0486667	-0.123	0.123	Papola	aatcccagcaCttgggaggca		protein_coding
7:115816098:+	0.167	0.148	0.05	0	0	0	0.121667	0	-0.122	0.122	no_feature	gttcaaatccCagcaaccaca
5:65641930:-	0.068	0.167	0.116	0	0	0	0.117	0	-0.117	0.117	Gm43552	gcctggtctaCagagtgagtt		protein_coding, protein_coding
MT:5374:-	0.672	0.512	0.51	0.384	0.538	0.405	0.564667	0.442333	-0.122	0.122	no_feature	atagagggttCcgatatcttt
1:180570633:+	0	0	0	0	0	0.167	0	0.0556667	0.056	0.056	Acbd3	acagccagggCtacagagaaa		protein_coding
1:180631444:-	0	0	0	0.171	0.059	0	0	0.0766667	0.077	0.077	H3f3a	ccaggacagcCtgggctatac		protein_coding
1:180631448:-	0	0	0	0.188	0.065	0	0	0.0843333	0.084	0.084	H3f3a	agttccaggaCagcctgggct		protein_coding
MT:14598:-	0.519	0.479	0.476	0.416	0.315	0.376	0.491333	0.369	-0.122	0.122	no_feature	tatgggatggCtgataggagg
1:180637374:-	0	0	0	0	0.073	0.125	0	0.066	0.066	0.066	H3f3a	cgaggccagcCtggtctccaa		protein_coding
1:180637375:-	0	0	0	0	0.079	0.125	0	0.068	0.068	0.068	H3f3a	tcgaggccagCctggtctcca		protein_coding
1:180637379:-	0	0	0	0	0.088	0.143	0	0.077	0.077	0.077	H3f3a	gagttcgaggCcagcctggtc		protein_coding
1:180637384:-	0	0	0	0	0.081	0.1	0	0.0603333	0.06	0.06	H3f3a	tttctgagttCgaggccagcc		protein_coding
1:180637391:-	0	0	0	0	0.091	0.13	0	0.0736667	0.074	0.074	H3f3a	aggcggatttCtgagttcgag		protein_coding
1:180993829:+	0	0	0	0	0.114	0.059	0	0.0576667	0.058	0.058	Cnih4	aattgaggagCcagagactac	three_prime_utr	protein_coding
1:181004101:-	0	0	0	0	0.154	0	0	0.0513333	0.051	0.051	Wdr26	gtgctgtggaCagtctttccc	three_prime_utr	protein_coding
1:181006131:-	0	0	0	0.15	0	0	0	0.05	0.05	0.05	Wdr26	cgcctttaatCccacactcgg		protein_coding
1:181007656:-	0	0	0	0	0.15	0	0	0.05	0.05	0.05	Wdr26	tgatggtacaCaccttttaag		protein_coding
11:116067127:-	0.093	0.14	0.117	0	0	0	0.116667	0	-0.117	0.117	Acox1	agccatctcaCcagccccttt		protein_coding
1:172013383:+	0.133	0.146	0.071	0	0	0	0.116667	0	-0.117	0.117	Dcaf8	aggcggatttCtgagttcgag		protein_coding
3:135342167:-	0.125	0.079	0.146	0	0	0	0.116667	0	-0.117	0.117	Nfkb1	agttccaggaCagccagggct		protein_coding
2:27419729:+	0.206	0.083	0.139	0.07	0	0	0.142667	0.0233333	-0.119	0.119	Wdr5	tccaggacagCcagggctata		protein_coding
3:135342163:-	0.147	0.178	0.113	0.079	0	0	0.146	0.0263333	-0.12	0.12	Nfkb1	ccaggacagcCagggctacac		protein_coding
1:181039299:-	0	0.091	0	0	0.071	0.182	0.0303333	0.0843333	0.054	0.054	Wdr26	cgcgccccgcCggcctcccac	five_prime_utr	protein_coding
15:81354731:+	0.083	0.19	0.194	0.105	0	0	0.155667	0.035	-0.121	0.121	Rbx1	aatcccagcaCttgggaggca		protein_coding
1:181039458:-	0.069	0	0	0.083	0	0.143	0.023	0.0753333	0.052	0.052	Wdr26	tccgccgccgCctccgccgcc	five_prime_utr	protein_coding
1:181039461:-	0	0	0	0.093	0	0.08	0	0.0576667	0.058	0.058	Wdr26	gcctccgccgCcgcctccgcc	five_prime_utr	protein_coding
1:135196933:-	0.065	0.2	0.194	0.098	0	0	0.153	0.0326667	-0.12	0.12	Rnpep	cacatggtggCtcacaaccat		protein_coding
5:3572697:+	0.14	0.171	0.129	0.081	0	0	0.146667	0.027	-0.12	0.12	Cdk6	ccaggctggcCtcgaattcag	three_prime_utr	protein_coding
1:183190324:+	0	0	0	0	0.167	0	0	0.0556667	0.056	0.056	Taf1a	ctggaggaggCgctcggcctc	three_prime_utr	protein_coding
15:83011127:-	0.127	0.105	0.117	0	0	0	0.116333	0	-0.116	0.116	Poldip3	ttgattggatCagagccattg	three_prime_utr	protein_coding
1:184552440:-	0	0	0	0	0.158	0	0	0.0526667	0.053	0.053	Mtarc2	tggtggcacaCacctttaatc		protein_coding
1:184556185:-	0	0	0	0.167	0	0	0	0.0556667	0.056	0.056	Mtarc2	taggctgtagCctaggctgtg		protein_coding
4:150655999:+	0.136	0.083	0.13	0	0	0	0.116333	0	-0.116	0.116	Rere	tggtgtcgcaCacctttaatc		protein_coding
1:185055430:-	0	0	0	0.056	0	0.105	0	0.0536667	0.054	0.054	Iars2	gttttcagggCttggtttatc	CDS	protein_coding
1:185086861:+	0	0.078	0	0.13	0	0.111	0.026	0.0803333	0.054	0.054	Bpnt1	ctcccgagtgCtgggattaaa		protein_coding
1:185821693:-	0	0	0	0	0	0.167	0	0.0556667	0.056	0.056	Lyplal1	ccagatgtggCaggagtattt	CDS	protein_coding
1:186971421:+	0	0	0	0	0.088	0.115	0	0.0676667	0.068	0.068	Gm37254,Gpatch2	tcgaggccagCctggtctaca		protein_coding, TEC
1:186971422:+	0.078	0	0	0	0.062	0.192	0.026	0.0846667	0.059	0.059	Gm37254,Gpatch2	cgaggccagcCtggtctacag		protein_coding, TEC
1:186971427:+	0	0.069	0	0	0.088	0.148	0.023	0.0786667	0.056	0.056	Gm37254,Gpatch2	ccagcctggtCtacagagtga		protein_coding, TEC
5:3572753:+	0.197	0.159	0.061	0	0.061	0	0.139	0.0203333	-0.119	0.119	Cdk6	caaaggcgtgCgccaccacgc	three_prime_utr	protein_coding
18:46745198:+	0.237	0.171	0.08	0	0	0.125	0.162667	0.0416667	-0.121	0.121	Eif1a	tctaggacagCcagggctaca		protein_coding
13:44927193:+	0.185	0.196	0.169	0.051	0.053	0.077	0.183333	0.0603333	-0.123	0.123	Jarid2	ccaggacagcCagggctacac		protein_coding
19:46058917:+	0.079	0.239	0.093	0.057	0	0	0.137	0.019	-0.118	0.118	Pprc1	cctttaatccCagcacttggg		protein_coding
17:26188815:-	0.161	0.25	0.195	0.114	0.118	0	0.202	0.0773333	-0.125	0.125	Capn15	aatcccagcaCttgggaggca		protein_coding
12:59104174:-	0.071	0.141	0.135	0	0	0	0.115667	0	-0.116	0.116	Trappc6b	cgcccaagtgCtgggattaaa		protein_coding
1:187886835:+	0	0	0	0.167	0	0	0	0.0556667	0.056	0.056	Esrrg	agtgtaagggCacaagaacag		protein_coding
1:189390277:-	0	0	0	0	0	0.167	0	0.0556667	0.056	0.056	Cenpf	tctgtaaaagCaaccgaagat	CDS	protein_coding
3:144479949:-	0.235	0.097	0.208	0.083	0.094	0	0.18	0.059	-0.121	0.121	no_feature	ggacctaaaaCtgtactacag
1:190505886:-	0	0	0	0	0.15	0	0	0.05	0.05	0.05	Rps6kc1	tgcagttcaaCcctatggagc	three_prime_utr, CDS	protein_coding
1:190660860:+	0	0	0	0	0.167	0	0	0.0556667	0.056	0.056	Angel2	gaggtgcagcCgcgggcccgg	five_prime_utr	protein_coding
1:190660867:+	0	0	0	0.051	0.111	0	0	0.054	0.054	0.054	Angel2	agccgcgggcCcgggcgttgg	five_prime_utr	protein_coding
11:77185863:+	0.095	0.169	0.231	0.133	0	0	0.165	0.0443333	-0.121	0.121	Ssh2	gtcgggtgctCttacccactg		protein_coding, transcribed_processed_pseudogene
13:43608332:-	0.12	0.144	0.159	0	0.069	0	0.141	0.023	-0.118	0.118	Ranbp9	tatcatctcaCagatctactc		protein_coding
1:191128721:-	0	0	0	0.057	0	0.095	0	0.0506667	0.051	0.051	Ppp2r5a	agcgcgagggCggcgcggccg	five_prime_utr	protein_coding
1:191341324:+	0	0	0	0.167	0	0	0	0.0556667	0.056	0.056	Ints7	gaatgatgagCaccccgtgtg		protein_coding
1:191354033:+	0	0	0	0	0	0.154	0	0.0513333	0.051	0.051	Ints7	agaatagtcaCagatcattgg	three_prime_utr	protein_coding
1:191354038:+	0	0	0	0	0	0.167	0	0.0556667	0.056	0.056	Ints7	agtcacagatCattggtaaat	three_prime_utr	protein_coding
5:110921052:-	0.125	0.176	0.061	0	0	0	0.120667	0	-0.121	0.121	no_feature	cgtgcgccacCacgcccggca
1:34314302:+	0.138	0.125	0.083	0	0	0	0.115333	0	-0.115	0.115	Dst	ttggaggaggCcctgcacttg	CDS	protein_coding
15:82713250:-	0.13	0.091	0.125	0	0	0	0.115333	0	-0.115	0.115	Tcf20	tcgaggccagCctggtctaca		protein_coding
17:5200348:+	0.19	0.073	0.083	0	0	0	0.115333	0	-0.115	0.115	Arid1b	gagttcgaggCcagccaggtc		protein_coding
2:15713847:+	0.059	0.189	0.098	0	0	0	0.115333	0	-0.115	0.115	Malrd1	gagagaatcaCaggtgcagaa		protein_coding
1:194326249:+	0	0	0	0	0.167	0	0	0.0556667	0.056	0.056	Plxna2	agaacaggggCtgtgtatgtg	CDS	protein_coding
1:194327094:+	0	0	0	0	0	0.15	0	0.05	0.05	0.05	Plxna2	ctccaaggggCagaagcagta	CDS	protein_coding
MT:834:-	0.808	0.829	0.78	0.683	0.75	0.621	0.805667	0.684667	-0.121	0.121	no_feature	ctccttagtcCtttagtttca
MT:2725:+	0.194	0.121	0.102	0.054	0	0	0.139	0.018	-0.121	0.121	no_feature	accttgttccCagaggttcaa		Mt_tRNA
MT:3278:-	0.478	0.472	0.541	0.447	0.293	0.387	0.497	0.375667	-0.121	0.121	no_feature	gtcaggctggCagaagtaatc
10:4360993:-	0	0	0	0	0.174	0.071	0	0.0816667	0.082	0.082	Rmnd1	gccagggctaCacagagaaac		protein_coding
10:7505492:-	0	0	0	0.118	0.074	0	0	0.064	0.064	0.064	Pcmt1	gtaaatggggCtaagcaaagc	three_prime_utr	protein_coding
10:7589594:+	0.143	0.128	0.133	0.237	0.154	0.303	0.134667	0.231333	0.097	0.097	Lats1	ctgtgtagccCtggctgtcct	three_prime_utr	protein_coding
9:119754493:+	0.102	0.179	0.065	0	0	0	0.115333	0	-0.115	0.115	Wdr48	cgtggacctgCaggctgccac	three_prime_utr	protein_coding
10:7689074:+	0	0	0	0	0	0.167	0	0.0556667	0.056	0.056	Ppil4	ttgaatcagcCagccagagat		protein_coding
6:38306108:-	0.171	0.156	0.111	0.083	0	0	0.146	0.0276667	-0.118	0.118	Zc3hav1	atcgagcgggCctattgtgat	CDS	protein_coding
10:7744371:+	0	0	0	0.1	0	0.111	0	0.0703333	0.07	0.07	Zc3h12d	agaaggaaggCattgctgcct	three_prime_utr	protein_coding
3:22266216:+	0.255	0.235	0.135	0.103	0.148	0	0.208333	0.0836667	-0.125	0.125	Tbl1xr1	ctctgcctccCgagggctggg	three_prime_utr	protein_coding
10:8761474:-	0	0	0	0.1	0	0.091	0	0.0636667	0.064	0.064	Sash1	acgtgatgggCatcctggtga	CDS	protein_coding
1:34503257:+	0.15	0.139	0.056	0	0	0	0.115	0	-0.115	0.115	Ptpn18	cagaggcaggCagatttctga		protein_coding
10:12713252:-	0	0	0	0	0	0.167	0	0.0556667	0.056	0.056	Utrn	cctggacagcCagggctacat		protein_coding
10:12713256:-	0	0	0	0	0	0.16	0	0.0533333	0.053	0.053	Utrn	agttcctggaCagccagggct		protein_coding
10:12713261:-	0	0	0	0	0	0.154	0	0.0513333	0.051	0.051	Utrn	gagtgagttcCtggacagcca		protein_coding
10:12713262:-	0	0	0	0	0	0.167	0	0.0556667	0.056	0.056	Utrn	agagtgagttCctggacagcc		protein_coding
[truncated: 12,000 more rows]

## Sheet: Table S6. Differentially methyl
position	methR_WT.1	methR_WT.2	methR_WT.3	methR_APChom.1	methR_APChom.2	methR_APChom.3	WT.Avg	APCKO.Avg	delta_APCKOtoWT	abs_dalta_APCKOtoWT	Gene	seqContext	mRNA	gene_biotype
[truncated: 13,153 more rows]

[truncated: 4 more sheets: Table S7. Differentially methyl, Table S8. Differentially methyl, Table S9. vivo-vitro 525 common, Table S10. m5C mechanisms - hea]
